# Supplementary material for: Poly[tetrakis(μ-1,1,1,3,3,3-hexafluoropropan-2-olato)iron(II)dipotassium]
Source: Acta Crystallogr Sect E Struct Rep Online. 2014 Jan 8;70(Pt 2):m32–3. doi: 10.1107/S1600536813034946 (PMC3998246; doi:10.1107/S1600536813034946)
Supplement: Supplementary file 1 [file e-70-00m32-sup1.cif]

##############################################################################
#                                                                            #
# This CIF contains the data in a paper accepted for publication in          #
# Acta Crystallographica Section E. It conforms to the requirements of       #
# Notes for Authors for Acta Crystallographica Section E, and has been       #
# peer reviewed under the auspices of the IUCr Commission on Journals.       #
#                                                                            #
# Full details of the Crystallographic Information File format               #
# are given in the paper "The Crystallographic Information File (CIF):       #
# a New Standard Archive File for Crystallography" by S. R. Hall, F. H.      #
# Allen and I. D. Brown [Acta Cryst. (1991), A47, 655-685].                  #
#                                                                            #
# The current version of the core CIF dictionary is obtainable from          #
# ftp://ftp.iucr.org/pub/cif_core.dic.                                       #
#                                                                            #
# Software is freely available for graphical display of the structure(s)     #
# in this CIF. For information consult the CIF software page                 #
# http://www.iucr.org/resources/cif/software.                                #
#                                                                            #
# This file may be used for bona fide research purposes within the           #
# scientific community so long as proper attribution is given to the journal # 
# article from which it was obtained.                                        #
#                                                                            #
##############################################################################
data_I
_audit_creation_method     SHELXL-2013
_database_code_depnum_ccdc_archive     'CCDC 979172'
_chemical_name_systematic
;
Poly[tetrakis(\m-1,1,1,3,3,3-hexafluoropropan-2-olato)iron(II)dipotassium]
;
_chemical_name_common     ?
_chemical_formula_moiety     'C12 H4 F24 Fe O4 , 2K'
_chemical_formula_sum     'C12 H4 F24 Fe K2 O4'
_chemical_formula_iupac     '[Fe K2 (C3 H1 F6 O1)4]'
_chemical_formula_weight     802.20
_chemical_melting_point     ?
_shelx_space_group_comment
;
The symmetry employed for this shelxl refinement is uniquely defined
by the following loop, which should always be used as a source of
symmetry information in preference to the above space-group names.
They are only intended as comments.
;
_space_group_crystal_system     orthorhombic
_space_group_name_H-M_alt     'P 21 21 21'
_space_group_name_Hall     'P 2ac 2ab'
loop_
    _space_group_symop_operation_xyz
    'x, y, z'
    '-x+1/2, -y, z+1/2'
    'x+1/2, -y+1/2, -z'
    '-x, y+1/2, -z+1/2'
_cell_length_a     9.7368(2)
_cell_length_b     13.4345(4)
_cell_length_c     18.3933(4)
_cell_angle_alpha     90
_cell_angle_beta     90
_cell_angle_gamma     90
_cell_volume     2406.02(10)
_cell_formula_units_Z     4
_cell_measurement_reflns_used     8115
_cell_measurement_theta_min     3.2869
_cell_measurement_theta_max     75.4709
_cell_measurement_temperature     123(2)
_cell_special_details     ?
_exptl_crystal_description     prism
_exptl_crystal_colour     colorless
_exptl_crystal_size_max     0.43
_exptl_crystal_size_mid     0.21
_exptl_crystal_size_min     0.17
_exptl_crystal_density_diffrn     2.215
_exptl_crystal_density_meas     ?
_exptl_crystal_density_method     ?
_exptl_crystal_F_000     1552
_exptl_absorpt_coefficient_mu     10.149
_exptl_absorpt_correction_type     multi-scan
_exptl_absorpt_process_details
;
(CrysAlisPro; Agilent, 2012)
;
_shelx_estimated_absorpt_T_min     ?
_shelx_estimated_absorpt_T_max     ?
_exptl_absorpt_correction_T_min     0.25356
_exptl_absorpt_correction_T_max     1.00000
_exptl_special_details
;
Empirical absorption correction using spherical harmonics,
 implemented in SCALE3 ABSPACK scaling algorithm.
;
_diffrn_ambient_temperature     123(2)
_diffrn_radiation_type     CuK\a
_diffrn_radiation_wavelength     1.54184
_diffrn_radiation_monochromator     ?
_diffrn_measurement_device_type     'Agilent Xcalibur (Ruby, Gemini)'
_diffrn_measurement_method     '\w scans'
_diffrn_detector_area_resol_mean     10.5081
_diffrn_reflns_number     16099
_diffrn_reflns_av_R_equivalents     0.0998
_diffrn_reflns_theta_min     4.075
_diffrn_reflns_theta_max     75.656
_diffrn_reflns_theta_full     67.500
_diffrn_measured_fraction_theta_max     0.993
_diffrn_measured_fraction_theta_full     1.000
_diffrn_reflns_limit_h_min     -12
_diffrn_reflns_limit_h_max     8
_diffrn_reflns_limit_k_min     -16
_diffrn_reflns_limit_k_max     16
_diffrn_reflns_limit_l_min     -22
_diffrn_reflns_limit_l_max     17
_refine_special_details
;
Refined as a 2-component inversion twin. The structure was a racemic twin with a
BASF component of 0.20906. In spite of the fact that the data was collected
 at -150 \%
C the CF~3~ groups had some problems. Disorder was looked at without success
but the best solution was to restrain using ISOR compound for some (but not
all) <i>F</i>'s.
;
_reflns_number_total     4923
_reflns_number_gt     4190
_reflns_threshold_expression     'I > 2\s(I)'
_refine_ls_structure_factor_coef     Fsqd
_refine_ls_matrix_type     full
_refine_ls_R_factor_all     0.0795
_refine_ls_R_factor_gt     0.0680
_refine_ls_wR_factor_gt     0.1713
_refine_ls_wR_factor_ref     0.1816
_refine_ls_goodness_of_fit_ref     1.017
_refine_ls_restrained_S_all     1.056
_refine_ls_number_reflns     4923
_refine_ls_number_parameters     389
_refine_ls_number_restraints     144
_refine_ls_hydrogen_treatment     constr
_refine_ls_weighting_scheme     calc
_refine_ls_weighting_details
                      'w=1/[\s^2^(Fo^2^)+(0.1306P)^2^] where P=(Fo^2^+2Fc^2^)/3'
_atom_sites_solution_hydrogens     geom
_atom_sites_solution_primary     ?
_atom_sites_solution_secondary     ?
_refine_ls_shift/su_max     0.000
_refine_ls_shift/su_mean     0.000
_refine_diff_density_max     1.626
_refine_diff_density_min     -1.288
_refine_ls_extinction_method     none
_refine_ls_extinction_coef     .
_refine_ls_abs_structure_details
;
Refined as an inversion twin
;
_refine_ls_abs_structure_Flack     0.205(11)
loop_
    _atom_type_symbol
    _atom_type_description
    _atom_type_scat_dispersion_real
    _atom_type_scat_dispersion_imag
    _atom_type_scat_source
    'C' 'C' 0.0181 0.0091
                         'International Tables Vol C Tables 4.2.6.8 and 6.1.1.4'
    'H' 'H' 0.0000 0.0000
                         'International Tables Vol C Tables 4.2.6.8 and 6.1.1.4'
    'O' 'O' 0.0492 0.0322
                         'International Tables Vol C Tables 4.2.6.8 and 6.1.1.4'
    'F' 'F' 0.0727 0.0534
                         'International Tables Vol C Tables 4.2.6.8 and 6.1.1.4'
    'K' 'K' 0.3868 1.0657
                         'International Tables Vol C Tables 4.2.6.8 and 6.1.1.4'
    'Fe' 'Fe' -1.1336 3.1974
                         'International Tables Vol C Tables 4.2.6.8 and 6.1.1.4'
_computing_data_collection
;
<i>CrysAlis PRO</i> (Agilent, 2012)
;
_computing_cell_refinement
;
<i>CrysAlis PRO</i> (Agilent, 2012)
;
_computing_data_reduction
;
<i>CrysAlis PRO</i> (Agilent, 2012)
;
_computing_structure_solution     'SHELXS97 (Sheldrick, 2008)'
_computing_structure_refinement     'SHELXL2013 (Sheldrick, 2008)'
_computing_molecular_graphics     'SHELXTL (Sheldrick, 2008)'
_computing_publication_material     'SHELXTL (Sheldrick, 2008)'
loop_
    _atom_site_type_symbol
    _atom_site_label
    _atom_site_fract_x
    _atom_site_fract_y
    _atom_site_fract_z
    _atom_site_U_iso_or_equiv
    _atom_site_adp_type
    _atom_site_calc_flag
    _atom_site_occupancy
    _atom_site_disorder_assembly
    _atom_site_disorder_group
    Fe Fe 0.41997(13) 0.23850(10) 0.28502(6) 0.0109(3) Uani d 1 . .
    K K1 0.41988(19) 0.48834(14) 0.19850(9) 0.0162(4) Uani d 1 . .
    K K2 0.69671(19) 0.23877(16) 0.16065(9) 0.0196(4) Uani d 1 . .
    O O1A 0.6217(6) 0.1993(5) 0.2983(3) 0.0152(12) Uani d 1 . .
    C C1A 0.6962(9) 0.2291(6) 0.3584(4) 0.0145(16) Uani d 1 . .
    H H1AA 0.6995 0.3035 0.3588 0.017 Uiso calc 1 . .
    C C2A 0.6316(10) 0.1946(7) 0.4284(5) 0.0186(18) Uani d 1 . .
    C C3A 0.8423(10) 0.1903(8) 0.3490(5) 0.024(2) Uani d 1 . .
    F F1A 0.6251(7) 0.0950(4) 0.4340(3) 0.0284(14) Uani d 1 . .
    F F2A 0.6983(7) 0.2266(5) 0.4876(3) 0.0347(15) Uani d 1 . .
    F F3A 0.5028(6) 0.2283(5) 0.4341(3) 0.0272(13) Uani d 1 . .
    F F4A 0.8480(7) 0.0916(5) 0.3445(4) 0.0320(14) Uani d 1 . .
    F F5A 0.9267(7) 0.2178(6) 0.4034(4) 0.0449(18) Uani d 1 . .
    F F6A 0.8971(6) 0.2258(6) 0.2876(4) 0.0378(16) Uani d 1 . .
    O O1B 0.3535(7) 0.1029(5) 0.2980(4) 0.0181(13) Uani d 1 . .
    C C1B 0.2276(9) 0.0657(7) 0.3165(5) 0.0170(18) Uani d 1 . .
    H H1BA 0.1580 0.1204 0.3163 0.020 Uiso calc 1 . .
    C C2B 0.1877(11) -0.0141(8) 0.2603(5) 0.025(2) Uani d 1 . .
    C C3B 0.2342(11) 0.0183(8) 0.3922(6) 0.026(2) Uani d 1 . .
    F F1B 0.1707(8) 0.0271(6) 0.1949(3) 0.0406(17) Uani d 1 . .
    F F2B 0.0739(8) -0.0631(6) 0.2766(4) 0.047(2) Uani d 1 . .
    F F3B 0.2873(7) -0.0833(5) 0.2517(3) 0.0323(14) Uani d 1 . .
    F F4B 0.1165(8) -0.0222(6) 0.4141(4) 0.0458(19) Uani d 1 . .
    F F5B 0.3307(8) -0.0548(5) 0.3957(3) 0.0351(15) Uani d 1 . .
    F F6B 0.2697(9) 0.0858(6) 0.4414(4) 0.0445(19) Uani d 1 . .
    O O1C 0.4260(6) 0.2752(4) 0.1770(3) 0.0139(11) Uani d 1 . .
    C C1C 0.3268(9) 0.2457(7) 0.1284(4) 0.0144(16) Uani d 1 . .
    H H1CA 0.3238 0.1713 0.1277 0.017 Uiso calc 1 . .
    C C2C 0.1858(9) 0.2841(7) 0.1495(5) 0.0175(17) Uani d 1 . .
    C C3C 0.3700(10) 0.2821(7) 0.0534(5) 0.0177(18) Uani d 1 . .
    F F1C 0.1787(6) 0.3837(5) 0.1504(3) 0.0304(14) Uani d 1 . .
    F F2C 0.1552(6) 0.2545(5) 0.2178(3) 0.0260(12) Uani d 1 . .
    F F3C 0.0838(6) 0.2516(6) 0.1074(3) 0.0341(14) Uani d 1 . .
    F F4C 0.3812(7) 0.3802(5) 0.0496(3) 0.0325(15) Uani d 1 . .
    F F5C 0.4927(6) 0.2443(5) 0.0362(3) 0.0295(13) Uani d 1 . .
    F F6C 0.2830(7) 0.2540(6) 0.0002(3) 0.0342(14) Uani d 1 . .
    O O1D 0.3927(7) 0.3754(5) 0.3173(3) 0.0165(12) Uani d 1 . .
    C C1D 0.3404(10) 0.4119(7) 0.3802(5) 0.0171(18) Uani d 1 . .
    H H1DA 0.3309 0.3563 0.4160 0.020 Uiso calc 1 . .
    C C2D 0.4377(10) 0.4903(8) 0.4112(5) 0.023(2) Uani d 1 . .
    C C3D 0.1970(12) 0.4569(8) 0.3651(5) 0.024(2) Uani d 1 . .
    F F1D 0.2019(6) 0.5245(5) 0.3110(3) 0.0318(14) Uani d 1 . .
    F F2D 0.1412(7) 0.5024(6) 0.4213(3) 0.0421(19) Uani d 1 . .
    F F3D 0.1113(7) 0.3866(6) 0.3436(4) 0.0391(17) Uani d 1 . .
    F F4D 0.4577(7) 0.5661(5) 0.3630(4) 0.0351(15) Uani d 1 . .
    F F5D 0.3921(8) 0.5317(6) 0.4723(4) 0.046(2) Uani d 1 . .
    F F6D 0.5606(7) 0.4520(6) 0.4243(4) 0.0359(16) Uani d 1 . .
loop_
    _atom_site_aniso_label
    _atom_site_aniso_U_11
    _atom_site_aniso_U_22
    _atom_site_aniso_U_33
    _atom_site_aniso_U_12
    _atom_site_aniso_U_13
    _atom_site_aniso_U_23
    Fe 0.0062(5) 0.0223(7) 0.0041(5) 0.0004(5) -0.0009(4) 0.0011(5)
    K1 0.0121(8) 0.0246(9) 0.0119(7) -0.0017(7) 0.0010(7) 0.0019(6)
    K2 0.0133(8) 0.0323(10) 0.0134(7) 0.0013(8) 0.0029(7) 0.0011(7)
    O1A 0.010(2) 0.024(3) 0.011(2) 0.003(2) -0.002(2) 0.002(2)
    C1A 0.014(2) 0.0158(19) 0.0142(19) -0.0003(13) -0.0017(13) 0.0004(13)
    C2A 0.018(3) 0.023(3) 0.015(3) 0.000(3) -0.006(3) -0.002(3)
    C3A 0.015(4) 0.040(5) 0.017(4) -0.001(4) -0.009(4) 0.000(4)
    F1A 0.041(4) 0.031(3) 0.014(2) 0.001(3) -0.003(2) 0.003(2)
    F2A 0.041(3) 0.050(4) 0.012(2) 0.001(3) -0.016(2) -0.002(2)
    F3A 0.022(3) 0.048(4) 0.012(2) 0.010(3) 0.005(2) 0.002(2)
    F4A 0.019(3) 0.039(4) 0.038(3) 0.009(3) -0.004(3) -0.002(3)
    F5A 0.021(3) 0.069(4) 0.045(4) -0.002(3) -0.023(3) -0.010(3)
    F6A 0.012(3) 0.062(4) 0.039(4) -0.001(3) 0.009(2) 0.008(3)
    O1B 0.010(2) 0.021(3) 0.023(3) -0.001(2) 0.004(2) 0.000(2)
    C1B 0.013(3) 0.021(3) 0.017(3) 0.002(3) 0.004(3) 0.001(3)
    C2B 0.020(5) 0.033(5) 0.021(4) -0.006(4) 0.000(4) 0.003(4)
    C3B 0.023(4) 0.032(4) 0.022(3) -0.001(3) 0.008(3) -0.004(3)
    F1B 0.042(4) 0.060(4) 0.019(3) -0.006(3) -0.013(3) 0.005(3)
    F2B 0.026(4) 0.073(5) 0.042(4) -0.031(4) 0.008(3) -0.011(3)
    F3B 0.035(4) 0.036(3) 0.026(3) 0.003(3) -0.002(3) -0.009(3)
    F4B 0.030(4) 0.075(5) 0.033(3) -0.017(3) 0.017(3) 0.008(3)
    F5B 0.036(4) 0.046(4) 0.022(3) 0.008(3) 0.000(3) 0.007(3)
    F6B 0.049(5) 0.063(5) 0.022(3) -0.004(4) 0.006(3) -0.016(3)
    O1C 0.0133(16) 0.0168(16) 0.0114(15) 0.0003(12) -0.0011(12) 0.0006(12)
    C1C 0.014(3) 0.020(3) 0.009(3) 0.001(3) -0.002(2) 0.001(3)
    C2C 0.011(3) 0.029(3) 0.013(3) 0.000(3) 0.001(3) -0.002(3)
    C3C 0.014(3) 0.027(3) 0.012(3) 0.002(3) -0.002(3) 0.002(3)
    F1C 0.017(3) 0.042(3) 0.032(3) 0.009(3) 0.005(2) 0.004(3)
    F2C 0.016(2) 0.048(3) 0.014(2) 0.001(2) 0.0067(19) 0.004(2)
    F3C 0.014(2) 0.064(4) 0.025(3) -0.004(3) -0.007(2) -0.008(3)
    F4C 0.037(4) 0.046(4) 0.014(2) 0.002(3) 0.000(2) 0.010(2)
    F5C 0.024(2) 0.048(3) 0.017(2) 0.007(2) 0.0095(19) 0.002(2)
    F6C 0.033(3) 0.055(3) 0.014(2) -0.003(3) -0.009(2) -0.002(2)
    O1D 0.0175(17) 0.0181(16) 0.0141(16) 0.0006(12) 0.0022(12) -0.0007(12)
    C1D 0.014(3) 0.024(3) 0.013(3) 0.000(3) 0.000(3) 0.001(3)
    C2D 0.021(5) 0.037(6) 0.012(4) 0.004(4) -0.003(3) -0.004(4)
    C3D 0.024(4) 0.031(4) 0.018(3) -0.001(3) 0.004(3) 0.000(3)
    F1D 0.023(3) 0.052(4) 0.021(3) 0.006(3) 0.000(2) 0.011(3)
    F2D 0.028(3) 0.082(5) 0.016(3) 0.021(4) 0.005(2) -0.012(3)
    F3D 0.020(3) 0.066(5) 0.032(3) -0.010(3) -0.001(3) -0.003(3)
    F4D 0.029(4) 0.035(4) 0.041(4) -0.010(3) -0.006(3) 0.003(3)
    F5D 0.034(4) 0.076(5) 0.026(3) 0.001(4) -0.001(3) -0.031(3)
    F6D 0.020(3) 0.054(4) 0.035(3) 0.005(3) -0.015(3) -0.006(3)
_geom_special_details
;
All e.s.d.'s (except the e.s.d. in the dihedral angle between two l.s. planes)
are estimated using the full covariance matrix. The cell e.s.d.'s are taken
into account individually in the estimation of e.s.d.'s in distances, angles
and torsion angles; correlations between e.s.d.'s in cell parameters are only
used when they are defined by crystal symmetry. An approximate (isotropic)
treatment of cell e.s.d.'s is used for estimating e.s.d.'s involving l.s.
planes.
;
loop_
    _geom_bond_atom_site_label_1
    _geom_bond_atom_site_label_2
    _geom_bond_site_symmetry_2
    _geom_bond_distance
    _geom_bond_publ_flag
    Fe O1B . 1.948(6) ?
    Fe O1D . 1.950(6) ?
    Fe O1C . 2.047(6) ?
    Fe O1A . 2.048(6) ?
    Fe K2 . 3.535(2) ?
    Fe K1 . 3.715(2) ?
    Fe K1 4_645 3.717(2) ?
    K1 O1D . 2.674(6) ?
    K1 O1B 4_655 2.692(7) ?
    K1 F1A 4_655 2.861(6) ?
    K1 O1A 4_655 2.863(7) ?
    K1 F1C . 2.877(7) ?
    K1 O1C . 2.891(6) ?
    K1 F1D . 3.003(6) ?
    K1 F5B 4_655 3.039(7) ?
    K1 F4A 4_655 3.058(7) ?
    K1 F4C . 3.123(6) ?
    K1 F3B 4_655 3.145(7) ?
    K1 F4D . 3.221(7) ?
    K2 O1A . 2.689(6) ?
    K2 O1C . 2.698(7) ?
    K2 F4D 4_645 2.798(8) ?
    K2 F3B 4_655 2.888(7) ?
    K2 F5B 4_655 2.973(7) ?
    K2 F5C . 3.032(6) ?
    K2 F6A . 3.048(7) ?
    K2 F6C 3 3.077(6) ?
    K2 F1D 4_645 3.088(7) ?
    K2 K1 4_645 4.395(3) ?
    O1A C1A . 1.381(10) ?
    O1A K1 4_645 2.863(6) ?
    C1A C2A . 1.507(12) ?
    C1A C3A . 1.524(13) ?
    C1A H1AA . 1.0000 ?
    C2A F3A . 1.337(12) ?
    C2A F2A . 1.338(10) ?
    C2A F1A . 1.344(12) ?
    C3A F4A . 1.330(13) ?
    C3A F6A . 1.337(12) ?
    C3A F5A . 1.347(11) ?
    F1A K1 4_645 2.861(6) ?
    F4A K1 4_645 3.058(7) ?
    O1B C1B . 1.367(11) ?
    O1B K1 4_645 2.692(7) ?
    C1B C3B . 1.532(13) ?
    C1B C2B . 1.540(13) ?
    C1B H1BA . 1.0000 ?
    C2B F2B . 1.323(12) ?
    C2B F1B . 1.335(11) ?
    C2B F3B . 1.353(13) ?
    C3B F6B . 1.326(13) ?
    C3B F4B . 1.331(12) ?
    C3B F5B . 1.361(13) ?
    F3B K2 4_645 2.888(7) ?
    F3B K1 4_645 3.145(7) ?
    F5B K2 4_645 2.973(7) ?
    F5B K1 4_645 3.039(7) ?
    O1C C1C . 1.375(10) ?
    C1C C2C . 1.517(12) ?
    C1C C3C . 1.522(11) ?
    C1C H1CA . 1.0000 ?
    C2C F3C . 1.334(11) ?
    C2C F1C . 1.340(12) ?
    C2C F2C . 1.349(10) ?
    C3C F4C . 1.324(12) ?
    C3C F5C . 1.336(11) ?
    C3C F6C . 1.349(10) ?
    F6C K2 3_455 3.077(6) ?
    O1D C1D . 1.356(10) ?
    C1D C2D . 1.528(13) ?
    C1D C3D . 1.547(14) ?
    C1D H1DA . 1.0000 ?
    C2D F6D . 1.325(12) ?
    C2D F5D . 1.330(11) ?
    C2D F4D . 1.365(12) ?
    C3D F2D . 1.319(11) ?
    C3D F3D . 1.321(13) ?
    C3D F1D . 1.348(11) ?
    F1D K2 4_655 3.088(7) ?
    F4D K2 4_655 2.798(8) ?
loop_
    _geom_angle_atom_site_label_1
    _geom_angle_atom_site_label_2
    _geom_angle_atom_site_label_3
    _geom_angle_site_symmetry_1
    _geom_angle_site_symmetry_3
    _geom_angle
    _geom_angle_publ_flag
    O1B Fe O1D . . 143.0(3) ?
    O1B Fe O1C . . 110.7(3) ?
    O1D Fe O1C . . 94.1(2) ?
    O1B Fe O1A . . 93.6(3) ?
    O1D Fe O1A . . 109.7(3) ?
    O1C Fe O1A . . 98.7(2) ?
    O1B Fe K2 . . 109.49(19) ?
    O1D Fe K2 . . 107.45(19) ?
    O1C Fe K2 . . 49.45(18) ?
    O1A Fe K2 . . 49.21(17) ?
    O1B Fe K1 . . 153.8(2) ?
    O1D Fe K1 . . 43.83(18) ?
    O1C Fe K1 . . 50.70(17) ?
    O1A Fe K1 . . 106.50(18) ?
    K2 Fe K1 . . 73.86(5) ?
    O1B Fe K1 . 4_645 44.28(19) ?
    O1D Fe K1 . 4_645 152.21(19) ?
    O1C Fe K1 . 4_645 106.55(17) ?
    O1A Fe K1 . 4_645 49.86(18) ?
    K2 Fe K1 . 4_645 74.57(5) ?
    K1 Fe K1 . 4_645 148.42(4) ?
    O1D K1 O1B . 4_655 112.7(2) ?
    O1D K1 F1A . 4_655 164.9(2) ?
    O1B K1 F1A 4_655 4_655 81.9(2) ?
    O1D K1 O1A . 4_655 122.10(19) ?
    O1B K1 O1A 4_655 4_655 63.20(18) ?
    F1A K1 O1A 4_655 4_655 60.00(17) ?
    O1D K1 F1C . . 83.88(19) ?
    O1B K1 F1C 4_655 . 163.0(2) ?
    F1A K1 F1C 4_655 . 81.81(19) ?
    O1A K1 F1C 4_655 . 112.00(19) ?
    O1D K1 O1C . . 63.35(18) ?
    O1B K1 O1C 4_655 . 123.56(19) ?
    F1A K1 O1C 4_655 . 112.51(17) ?
    O1A K1 O1C 4_655 . 170.39(18) ?
    F1C K1 O1C . . 59.39(18) ?
    O1D K1 F1D . . 57.24(18) ?
    O1B K1 F1D 4_655 . 118.1(2) ?
    F1A K1 F1D 4_655 . 113.43(19) ?
    O1A K1 F1D 4_655 . 74.11(18) ?
    F1C K1 F1D . . 73.39(18) ?
    O1C K1 F1D . . 105.59(19) ?
    O1D K1 F5B . 4_655 115.9(2) ?
    O1B K1 F5B 4_655 4_655 57.84(19) ?
    F1A K1 F5B 4_655 4_655 74.45(19) ?
    O1A K1 F5B 4_655 4_655 108.25(19) ?
    F1C K1 F5B . 4_655 112.55(18) ?
    O1C K1 F5B . 4_655 73.54(18) ?
    F1D K1 F5B . 4_655 171.23(18) ?
    O1D K1 F4A . 4_655 112.61(19) ?
    O1B K1 F4A 4_655 4_655 116.48(19) ?
    F1A K1 F4A 4_655 4_655 54.69(19) ?
    O1A K1 F4A 4_655 4_655 55.65(17) ?
    F1C K1 F4A . 4_655 56.36(17) ?
    O1C K1 F4A . 4_655 115.57(18) ?
    F1D K1 F4A . 4_655 60.14(17) ?
    F5B K1 F4A 4_655 4_655 128.35(19) ?
    O1D K1 F4C . . 116.14(18) ?
    O1B K1 F4C 4_655 . 112.7(2) ?
    F1A K1 F4C 4_655 . 57.82(16) ?
    O1A K1 F4C 4_655 . 117.47(17) ?
    F1C K1 F4C . . 53.42(18) ?
    O1C K1 F4C . . 54.68(16) ?
    F1D K1 F4C . . 126.43(19) ?
    F5B K1 F4C 4_655 . 60.50(18) ?
    F4A K1 F4C 4_655 . 83.19(19) ?
    O1D K1 F3B . 4_655 71.22(18) ?
    O1B K1 F3B 4_655 4_655 54.89(18) ?
    F1A K1 F3B 4_655 4_655 122.69(19) ?
    O1A K1 F3B 4_655 4_655 115.15(17) ?
    F1C K1 F3B . 4_655 132.85(19) ?
    O1C K1 F3B . 4_655 73.62(18) ?
    F1D K1 F3B . 4_655 119.30(17) ?
    F5B K1 F3B 4_655 4_655 51.94(17) ?
    F4A K1 F3B 4_655 4_655 170.79(18) ?
    F4C K1 F3B . 4_655 102.85(19) ?
    O1D K1 F4D . . 55.11(18) ?
    O1B K1 F4D 4_655 . 72.43(19) ?
    F1A K1 F4D 4_655 . 130.92(18) ?
    O1A K1 F4D 4_655 . 71.10(18) ?
    F1C K1 F4D . . 122.75(18) ?
    O1C K1 F4D . . 116.56(17) ?
    F1D K1 F4D . . 51.80(18) ?
    F5B K1 F4D 4_655 . 120.40(19) ?
    F4A K1 F4D 4_655 . 101.14(19) ?
    F4C K1 F4D . . 171.16(18) ?
    F3B K1 F4D 4_655 . 73.87(18) ?
    O1A K2 O1C . . 70.43(17) ?
    O1A K2 F4D . 4_645 80.6(2) ?
    O1C K2 F4D . 4_645 69.08(19) ?
    O1A K2 F3B . 4_655 69.64(18) ?
    O1C K2 F3B . 4_655 80.8(2) ?
    F4D K2 F3B 4_645 4_655 143.3(2) ?
    O1A K2 F5B . 4_655 119.22(19) ?
    O1C K2 F5B . 4_655 77.4(2) ?
    F4D K2 F5B 4_645 4_655 132.1(2) ?
    F3B K2 F5B 4_655 4_655 55.06(17) ?
    O1A K2 F5C . . 122.54(18) ?
    O1C K2 F5C . . 55.93(17) ?
    F4D K2 F5C 4_645 . 63.32(19) ?
    F3B K2 F5C 4_655 . 115.89(19) ?
    F5B K2 F5C 4_655 . 69.82(18) ?
    O1A K2 F6A . . 56.03(17) ?
    O1C K2 F6A . . 123.39(17) ?
    F4D K2 F6A 4_645 . 114.6(2) ?
    F3B K2 F6A 4_655 . 65.49(19) ?
    F5B K2 F6A 4_655 . 112.2(2) ?
    F5C K2 F6A . . 177.8(2) ?
    O1A K2 F6C . 3 170.4(2) ?
    O1C K2 F6C . 3 111.62(18) ?
    F4D K2 F6C 4_645 3 91.4(2) ?
    F3B K2 F6C 4_655 3 119.7(2) ?
    F5B K2 F6C 4_655 3 70.11(19) ?
    F5C K2 F6C . 3 56.78(16) ?
    F6A K2 F6C . 3 124.30(18) ?
    O1A K2 F1D . 4_645 75.14(17) ?
    O1C K2 F1D . 4_645 117.56(18) ?
    F4D K2 F1D 4_645 4_645 54.91(17) ?
    F3B K2 F1D 4_655 4_645 131.32(18) ?
    F5B K2 F1D 4_655 4_645 163.23(19) ?
    F5C K2 F1D . 4_645 111.10(18) ?
    F6A K2 F1D . 4_645 67.20(18) ?
    F6C K2 F1D 3 4_645 96.01(18) ?
    O1A K2 Fe . . 35.22(13) ?
    O1C K2 Fe . . 35.22(12) ?
    F4D K2 Fe 4_645 . 71.94(15) ?
    F3B K2 Fe 4_655 . 71.37(14) ?
    F5B K2 Fe 4_655 . 99.10(15) ?
    F5C K2 Fe . . 89.38(11) ?
    F6A K2 Fe . . 89.56(12) ?
    F6C K2 Fe 3 . 146.14(14) ?
    F1D K2 Fe 4_645 . 97.66(13) ?
    O1A K2 K1 . . 80.40(13) ?
    O1C K2 K1 . . 40.37(13) ?
    F4D K2 K1 4_645 . 109.28(15) ?
    F3B K2 K1 4_655 . 46.14(14) ?
    F5B K2 K1 4_655 . 44.14(14) ?
    F5C K2 K1 . . 72.34(13) ?
    F6A K2 K1 . . 108.52(14) ?
    F6C K2 K1 3 . 107.35(15) ?
    F1D K2 K1 4_645 . 152.62(13) ?
    Fe K2 K1 . . 54.96(4) ?
    O1A K2 K1 . 4_645 39.07(14) ?
    O1C K2 K1 . 4_645 79.67(13) ?
    F4D K2 K1 4_645 4_645 47.01(15) ?
    F3B K2 K1 4_655 4_645 108.57(13) ?
    F5B K2 K1 4_655 4_645 153.69(15) ?
    F5C K2 K1 . 4_645 107.12(14) ?
    F6A K2 K1 . 4_645 70.74(13) ?
    F6C K2 K1 3 4_645 131.40(15) ?
    F1D K2 K1 4_645 4_645 43.05(12) ?
    Fe K2 K1 . 4_645 54.61(4) ?
    K1 K2 K1 . 4_645 109.57(4) ?
    C1A O1A Fe . . 121.7(5) ?
    C1A O1A K2 . . 123.6(5) ?
    Fe O1A K2 . . 95.6(2) ?
    C1A O1A K1 . 4_645 110.2(5) ?
    Fe O1A K1 . 4_645 97.0(2) ?
    K2 O1A K1 . 4_645 104.6(2) ?
    O1A C1A C2A . . 112.0(7) ?
    O1A C1A C3A . . 107.5(7) ?
    C2A C1A C3A . . 112.4(8) ?
    O1A C1A H1AA . . 108.3 ?
    C2A C1A H1AA . . 108.3 ?
    C3A C1A H1AA . . 108.3 ?
    F3A C2A F2A . . 106.5(8) ?
    F3A C2A F1A . . 106.7(8) ?
    F2A C2A F1A . . 106.3(7) ?
    F3A C2A C1A . . 110.7(8) ?
    F2A C2A C1A . . 113.2(8) ?
    F1A C2A C1A . . 113.1(8) ?
    F4A C3A F6A . . 106.6(9) ?
    F4A C3A F5A . . 107.1(8) ?
    F6A C3A F5A . . 106.6(8) ?
    F4A C3A C1A . . 112.7(8) ?
    F6A C3A C1A . . 110.3(8) ?
    F5A C3A C1A . . 113.0(8) ?
    C2A F1A K1 . 4_645 116.1(5) ?
    C3A F4A K1 . 4_645 115.7(6) ?
    C3A F6A K2 . . 114.3(5) ?
    C1B O1B Fe . . 132.1(6) ?
    C1B O1B K1 . 4_645 121.3(5) ?
    Fe O1B K1 . 4_645 105.4(3) ?
    O1B C1B C3B . . 110.0(7) ?
    O1B C1B C2B . . 108.3(7) ?
    C3B C1B C2B . . 109.3(8) ?
    O1B C1B H1BA . . 109.7 ?
    C3B C1B H1BA . . 109.7 ?
    C2B C1B H1BA . . 109.7 ?
    F2B C2B F1B . . 107.9(9) ?
    F2B C2B F3B . . 106.6(9) ?
    F1B C2B F3B . . 105.5(8) ?
    F2B C2B C1B . . 113.9(8) ?
    F1B C2B C1B . . 110.3(8) ?
    F3B C2B C1B . . 112.1(8) ?
    F6B C3B F4B . . 107.3(8) ?
    F6B C3B F5B . . 106.3(9) ?
    F4B C3B F5B . . 106.5(9) ?
    F6B C3B C1B . . 110.3(9) ?
    F4B C3B C1B . . 114.2(9) ?
    F5B C3B C1B . . 111.8(8) ?
    C2B F3B K2 . 4_645 122.8(6) ?
    C2B F3B K1 . 4_645 114.0(6) ?
    K2 F3B K1 4_645 4_645 92.40(19) ?
    C3B F5B K2 . 4_645 126.5(6) ?
    C3B F5B K1 . 4_645 112.8(6) ?
    K2 F5B K1 4_645 4_645 92.91(19) ?
    C1C O1C Fe . . 122.8(5) ?
    C1C O1C K2 . . 124.2(5) ?
    Fe O1C K2 . . 95.3(2) ?
    C1C O1C K1 . . 111.1(5) ?
    Fe O1C K1 . . 96.1(2) ?
    K2 O1C K1 . . 102.4(2) ?
    O1C C1C C2C . . 111.8(7) ?
    O1C C1C C3C . . 107.6(7) ?
    C2C C1C C3C . . 111.9(7) ?
    O1C C1C H1CA . . 108.5 ?
    C2C C1C H1CA . . 108.5 ?
    C3C C1C H1CA . . 108.5 ?
    F3C C2C F1C . . 107.1(8) ?
    F3C C2C F2C . . 106.3(7) ?
    F1C C2C F2C . . 105.8(7) ?
    F3C C2C C1C . . 114.5(7) ?
    F1C C2C C1C . . 112.9(8) ?
    F2C C2C C1C . . 109.8(7) ?
    F4C C3C F5C . . 107.0(8) ?
    F4C C3C F6C . . 106.9(8) ?
    F5C C3C F6C . . 106.5(7) ?
    F4C C3C C1C . . 113.0(7) ?
    F5C C3C C1C . . 109.9(7) ?
    F6C C3C C1C . . 113.2(8) ?
    C2C F1C K1 . . 116.7(5) ?
    C3C F4C K1 . . 115.3(5) ?
    C3C F5C K2 . . 114.6(5) ?
    C3C F6C K2 . 3_455 149.4(6) ?
    C1D O1D Fe . . 130.7(6) ?
    C1D O1D K1 . . 121.9(5) ?
    Fe O1D K1 . . 105.8(2) ?
    O1D C1D C2D . . 109.6(8) ?
    O1D C1D C3D . . 109.1(7) ?
    C2D C1D C3D . . 110.9(8) ?
    O1D C1D H1DA . . 109.1 ?
    C2D C1D H1DA . . 109.1 ?
    C3D C1D H1DA . . 109.1 ?
    F6D C2D F5D . . 108.1(8) ?
    F6D C2D F4D . . 106.2(8) ?
    F5D C2D F4D . . 106.5(9) ?
    F6D C2D C1D . . 111.1(9) ?
    F5D C2D C1D . . 113.4(9) ?
    F4D C2D C1D . . 111.1(7) ?
    F2D C3D F3D . . 107.8(9) ?
    F2D C3D F1D . . 106.4(8) ?
    F3D C3D F1D . . 106.5(8) ?
    F2D C3D C1D . . 114.3(8) ?
    F3D C3D C1D . . 110.1(8) ?
    F1D C3D C1D . . 111.4(8) ?
    C3D F1D K1 . . 115.1(6) ?
    C3D F1D K2 . 4_655 121.0(6) ?
    K1 F1D K2 . 4_655 92.36(18) ?
    C2D F4D K2 . 4_655 130.0(6) ?
    C2D F4D K1 . . 110.6(5) ?
    K2 F4D K1 4_655 . 93.5(2) ?
loop_
    _geom_torsion_atom_site_label_1
    _geom_torsion_atom_site_label_2
    _geom_torsion_atom_site_label_3
    _geom_torsion_atom_site_label_4
    _geom_torsion_site_symmetry_1
    _geom_torsion_site_symmetry_2
    _geom_torsion_site_symmetry_3
    _geom_torsion_site_symmetry_4
    _geom_torsion
    _geom_torsion_publ_flag
    Fe O1A C1A C2A . . . . 58.2(9) ?
    K2 O1A C1A C2A . . . . -178.7(5) ?
    K1 O1A C1A C2A 4_645 . . . -54.1(8) ?
    Fe O1A C1A C3A . . . . -177.8(6) ?
    K2 O1A C1A C3A . . . . -54.7(8) ?
    K1 O1A C1A C3A 4_645 . . . 69.8(7) ?
    O1A C1A C2A F3A . . . . -57.5(10) ?
    C3A C1A C2A F3A . . . . -178.7(8) ?
    O1A C1A C2A F2A . . . . -177.0(7) ?
    C3A C1A C2A F2A . . . . 61.8(10) ?
    O1A C1A C2A F1A . . . . 62.1(10) ?
    C3A C1A C2A F1A . . . . -59.1(11) ?
    O1A C1A C3A F4A . . . . -60.4(10) ?
    C2A C1A C3A F4A . . . . 63.3(10) ?
    O1A C1A C3A F6A . . . . 58.6(10) ?
    C2A C1A C3A F6A . . . . -177.7(8) ?
    O1A C1A C3A F5A . . . . 177.9(8) ?
    C2A C1A C3A F5A . . . . -58.4(11) ?
    F3A C2A F1A K1 . . . 4_645 87.7(7) ?
    F2A C2A F1A K1 . . . 4_645 -159.0(5) ?
    C1A C2A F1A K1 . . . 4_645 -34.2(10) ?
    F6A C3A F4A K1 . . . 4_645 -100.7(7) ?
    F5A C3A F4A K1 . . . 4_645 145.5(6) ?
    C1A C3A F4A K1 . . . 4_645 20.5(9) ?
    F4A C3A F6A K2 . . . . 84.6(8) ?
    F5A C3A F6A K2 . . . . -161.2(6) ?
    C1A C3A F6A K2 . . . . -38.1(9) ?
    Fe O1B C1B C3B . . . . -111.6(8) ?
    K1 O1B C1B C3B 4_645 . . . 54.1(9) ?
    Fe O1B C1B C2B . . . . 129.0(7) ?
    K1 O1B C1B C2B 4_645 . . . -65.4(8) ?
    O1B C1B C2B F2B . . . . 173.4(8) ?
    C3B C1B C2B F2B . . . . 53.6(11) ?
    O1B C1B C2B F1B . . . . -65.1(10) ?
    C3B C1B C2B F1B . . . . 175.1(8) ?
    O1B C1B C2B F3B . . . . 52.2(10) ?
    C3B C1B C2B F3B . . . . -67.6(10) ?
    O1B C1B C3B F6B . . . . 60.7(10) ?
    C2B C1B C3B F6B . . . . 179.4(9) ?
    O1B C1B C3B F4B . . . . -178.5(8) ?
    C2B C1B C3B F4B . . . . -59.7(11) ?
    O1B C1B C3B F5B . . . . -57.4(11) ?
    C2B C1B C3B F5B . . . . 61.4(11) ?
    F2B C2B F3B K2 . . . 4_645 -36.4(10) ?
    F1B C2B F3B K2 . . . 4_645 -151.0(5) ?
    C1B C2B F3B K2 . . . 4_645 88.9(8) ?
    F2B C2B F3B K1 . . . 4_645 -146.4(6) ?
    F1B C2B F3B K1 . . . 4_645 99.1(7) ?
    C1B C2B F3B K1 . . . 4_645 -21.1(9) ?
    F6B C3B F5B K2 . . . 4_645 161.5(6) ?
    F4B C3B F5B K2 . . . 4_645 47.3(10) ?
    C1B C3B F5B K2 . . . 4_645 -78.1(9) ?
    F6B C3B F5B K1 . . . 4_645 -86.2(8) ?
    F4B C3B F5B K1 . . . 4_645 159.6(6) ?
    C1B C3B F5B K1 . . . 4_645 34.2(9) ?
    Fe O1C C1C C2C . . . . 59.7(9) ?
    K2 O1C C1C C2C . . . . -175.5(5) ?
    K1 O1C C1C C2C . . . . -52.8(8) ?
    Fe O1C C1C C3C . . . . -177.0(5) ?
    K2 O1C C1C C3C . . . . -52.3(8) ?
    K1 O1C C1C C3C . . . . 70.5(7) ?
    O1C C1C C2C F3C . . . . -175.2(7) ?
    C3C C1C C2C F3C . . . . 64.0(10) ?
    O1C C1C C2C F1C . . . . 61.9(10) ?
    C3C C1C C2C F1C . . . . -58.9(10) ?
    O1C C1C C2C F2C . . . . -55.9(10) ?
    C3C C1C C2C F2C . . . . -176.7(7) ?
    O1C C1C C3C F4C . . . . -60.8(10) ?
    C2C C1C C3C F4C . . . . 62.4(10) ?
    O1C C1C C3C F5C . . . . 58.6(9) ?
    C2C C1C C3C F5C . . . . -178.2(8) ?
    O1C C1C C3C F6C . . . . 177.5(8) ?
    C2C C1C C3C F6C . . . . -59.3(10) ?
    F3C C2C F1C K1 . . . . -162.6(5) ?
    F2C C2C F1C K1 . . . . 84.4(7) ?
    C1C C2C F1C K1 . . . . -35.7(8) ?
    F5C C3C F4C K1 . . . . -100.1(6) ?
    F6C C3C F4C K1 . . . . 146.1(5) ?
    C1C C3C F4C K1 . . . . 20.9(9) ?
    F4C C3C F5C K2 . . . . 82.7(7) ?
    F6C C3C F5C K2 . . . . -163.3(5) ?
    C1C C3C F5C K2 . . . . -40.3(9) ?
    F4C C3C F6C K2 . . . 3_455 50.4(15) ?
    F5C C3C F6C K2 . . . 3_455 -63.7(14) ?
    C1C C3C F6C K2 . . . 3_455 175.4(8) ?
    Fe O1D C1D C2D . . . . 130.2(7) ?
    K1 O1D C1D C2D . . . . -66.0(9) ?
    Fe O1D C1D C3D . . . . -108.2(8) ?
    K1 O1D C1D C3D . . . . 55.6(9) ?
    O1D C1D C2D F6D . . . . -59.5(10) ?
    C3D C1D C2D F6D . . . . 179.9(7) ?
    O1D C1D C2D F5D . . . . 178.5(8) ?
    C3D C1D C2D F5D . . . . 58.0(11) ?
    O1D C1D C2D F4D . . . . 58.5(10) ?
    C3D C1D C2D F4D . . . . -62.0(10) ?
    O1D C1D C3D F2D . . . . -174.5(9) ?
    C2D C1D C3D F2D . . . . -53.7(11) ?
    O1D C1D C3D F3D . . . . 64.0(10) ?
    C2D C1D C3D F3D . . . . -175.2(7) ?
    O1D C1D C3D F1D . . . . -53.9(10) ?
    C2D C1D C3D F1D . . . . 66.9(10) ?
    F2D C3D F1D K1 . . . . 154.9(6) ?
    F3D C3D F1D K1 . . . . -90.3(8) ?
    C1D C3D F1D K1 . . . . 29.8(9) ?
    F2D C3D F1D K2 . . . 4_655 45.4(10) ?
    F3D C3D F1D K2 . . . 4_655 160.2(5) ?
    C1D C3D F1D K2 . . . 4_655 -79.8(8) ?
    F6D C2D F4D K2 . . . 4_655 -153.1(5) ?
    F5D C2D F4D K2 . . . 4_655 -38.1(11) ?
    C1D C2D F4D K2 . . . 4_655 85.9(9) ?
    F6D C2D F4D K1 . . . . 93.2(7) ?
    F5D C2D F4D K1 . . . . -151.8(6) ?
    C1D C2D F4D K1 . . . . -27.8(9) ?
loop_
    _geom_hbond_atom_site_label_D
    _geom_hbond_atom_site_label_H
    _geom_hbond_atom_site_label_A
    _geom_hbond_site_symmetry_A
    _geom_hbond_distance_DH
    _geom_hbond_distance_HA
    _geom_hbond_distance_DA
    _geom_hbond_angle_DHA
    C1A H1AA F3B 4_655 1.00 2.54 3.236(10) 126.4
    C1B H1BA F2C . 1.00 2.56 3.199(11) 121.9
    C1C H1CA F4D 4_645 1.00 2.56 3.201(11) 121.8
    C1D H1DA F2A 3_456 1.00 2.46 3.361(11) 149.5
    C1D H1DA F3A . 1.00 2.42 3.093(11) 123.8
_shelx_hkl_checksum     87983
_shelx_hkl_file
;
   0   0   2 205027. 1960.46   1
   0   0  -2 202754. 2251.95   2
   0   0  -3 207.023 210.083   3
   0   0   3 186.498 137.780   1
   0   0   4 47984.1 1402.04   1
   0   0  -4 41832.1 1625.26   3
   0   0   5 109.327 215.692   1
   0   0  -5 336.071 345.873   3
   0   0   6 5288.04 665.343   1
   0   0  -6 5539.32 530.179   6
   0   0  -6 6689.29 821.874   3
   0   0   7 160.899 285.148   1
   0   0  -7 344.223 201.426   6
   0   0  -7 304.069 456.038   3
   0   0   8 183299. 4230.21   1
   0   0  -8 226346. 4978.65   3
   0   0  -9 193.949 545.224   3
   0   0   9 108.018 393.351   1
   0   0 -10 38237.7 2370.13   3
   0   0  10 29447.6 2064.80   1
   0   0 -11 251.807 711.176   3
   0   0  11 56.3151 493.129   1
   0   0  12 8413.62 1304.94   1
   0   0  13 67.9753 855.017   1
   0   0 -14 90564.2 2148.76  16
   0   0  14 90692.8 4432.55   1
   0   0 -15 1494.17 726.123  16
   0   0 -15 2439.81 817.873  21
   0   0 -16 6424.40 887.860  21
   0   0 -16 4704.34 728.646  16
   0   0 -17 631.113 587.045  16
   0   0 -17 382.135 613.873  21
   0   0 -18 1208.76 574.925  16
   0   0 -18 243.246 581.693  21
   0   0 -18 1989.65 758.247  20
   0   0 -19 1003.69 627.801  20
   0   0 -19-130.743 541.481  21
   0   0 -19 275.888 492.911  16
   0   0 -20 8325.41 742.528  21
   0   0 -20 9654.00 707.265  16
   0   0 -21-15.1426 393.061  20
   0   0 -21 105.547 366.196  16
   0   0 -22 7000.12 461.533  20
   0  -1   0 402.390 69.0378   2
   0  -1   1 70.5282 56.5217   4
   0  -1   1 87.1436 52.5766   1
   0  -1  -1 64.1795 80.1997   2
   0   1  -1 52.5160 63.6409   3
   0  -1  -2 29434.6 751.603   4
   0  -1   2 28134.2 496.154   4
   0  -1   2 28743.1 711.975   1
   0   1  -2 29645.4 804.833   3
   0  -1  -3 11357.9 528.821   4
   0  -1   3 11165.6 571.618   1
   0  -1  -3 13094.5 810.406   2
   0  -1  -3 14131.2 710.864   5
   0   1  -3 12004.3 681.916   3
   0  -1  -4 4648.51 617.624   5
   0  -1  -4 3784.08 357.186   4
   0  -1   4 3427.25 397.948   1
   0  -1  -4 4183.59 571.426   2
   0   1  -4 4416.55 506.946   3
   0  -1  -5 8040.86 852.883   2
   0  -1  -5 7366.79 533.247   4
   0   1   5 8708.57 718.349   1
   0   1  -5 7465.91 724.701   3
   0  -1   5 7331.55 650.766   1
   0   1   6 67258.4 2141.82   1
   0   1  -6 69809.0 2326.52   3
   0   1   7 216107. 4207.49   1
   0  -1   7 210277. 4094.15   1
   0   1   8 44678.6 2092.46   1
   0   1  -8 48413.5 2209.27   3
   0  -1   8 44580.1 2094.45   1
   0  -1  -9 24022.2 1994.70   3
   0  -1   9 25375.5 1758.57   1
   0   1  -9 26517.9 1750.93   3
   0   1   9 25817.2 1726.90   1
   0  -1  10 580.047 524.403   1
   0   1  10 784.356 502.220   1
   0  -1 -10 152.233 711.424   3
   0   1 -10 713.206 593.756   3
   0   1  11 531.693 560.989   1
   0   1 -11 537.856 618.110   3
   0  -1  11 693.834 638.946   1
   0   1  12 6437.51 1159.87   1
   0   1 -12 7796.65 1234.32   3
   0  -1  12 7976.09 1291.12   1
   0  -1  13 5997.34 1303.45   1
   0   1  13 5339.33 1125.48   1
   0  -1 -14 6186.76 867.096  21
   0   1 -14 3562.11 609.181  16
   0  -1  14 4169.61 1260.24   1
   0   1  14 3075.75 1096.67   1
   0   1 -14 3931.88 733.440  21
   0  -1 -14 3612.03 665.486  16
   0  -1  15 64575.4 3796.05   1
   0   1 -15 63109.8 2024.72  21
   0  -1 -15 61629.1 2093.02  21
   0   1  15 62881.5 3670.92   1
   0  -1 -15 53268.3 1731.65  16
   0   1 -15 51576.4 1669.33  16
   0  -1 -16 1560.75 664.133  21
   0   1 -16 1876.11 700.975  21
   0  -1 -16 2099.21 629.840  16
   0   1 -16 1896.60 619.328  16
   0   1 -17 9495.40 957.511  21
   0  -1 -17 8097.63 871.175  16
   0   1 -17 6843.58 765.243  16
   0  -1 -17 8104.12 943.095  21
   0  -1 -18 9229.75 833.017  16
   0  -1 -18 8056.16 862.187  21
   0   1 -18 9460.55 910.751  21
   0   1 -18 9465.10 801.984  16
   0  -1 -18 11351.4 1062.99  20
   0   1 -19 561.941 501.609  16
   0   1 -19 1076.37 644.520  20
   0  -1 -19 348.687 510.719  16
   0  -1 -19-287.917 576.075  21
   0   1 -19 442.668 533.173  21
   0  -1 -19 765.371 596.738  20
   0   1 -20 5533.46 563.900  16
   0   1 -20 5162.88 633.791  21
   0  -1 -20 5595.60 610.516  16
   0  -1 -20 6318.68 690.507  20
   0   1 -20 6549.25 742.841  20
   0  -1 -21 9863.52 669.425  20
   0  -1 -21 8691.33 610.751  16
   0   1 -21 10088.1 700.945  20
   0   1 -21 8791.27 544.517  16
   0   1 -22 9280.62 522.413  20
   0  -1 -22 8812.26 452.902  16
   0  -2   0 47047.6 934.328   2
   0  -2   1 421.821 150.178   4
   0  -2  -1 534.852 165.919   2
   0  -2   1 453.223 104.953   2
   0  -2   2 902.390 184.419   4
   0  -2   2 944.321 176.895   1
   0   2  -2 823.750 195.198   3
   0  -2  -2 1071.24 243.811   2
   0  -2  -3 1680.51 291.713   4
   0   2  -3 1452.85 284.945   3
   0  -2   3 1597.14 208.722   4
   0  -2   3 1461.77 241.234   1
   0  -2  -3 1603.82 357.711   2
   0  -2  -4 20595.2 920.825   4
   0  -2  -4 22137.1 1257.18   2
   0   2  -4 23176.9 1055.51   3
   0  -2   4 18053.5 862.767   1
   0  -2   4 19168.3 557.230   4
   0   2  -5 2278.91 444.729   3
   0  -2  -5 2544.18 549.304   2
   0  -2   5 2014.76 384.869   1
   0  -2  -5 2268.85 376.418   4
   0  -2  -5 3248.02 545.933   5
   0  -2   5 1428.27 126.916   4
   0  -2  -6 97927.2 3219.77   5
   0   2  -6 86954.8 2523.65   3
   0  -2  -6 92602.9 3008.26   2
   0   2   7 23776.8 1466.28   1
   0  -2   7 21842.3 1382.41   1
   0   2  -7 23821.3 1457.88   3
   0  -2   8 24041.3 1605.98   1
   0   2   8 26161.3 1627.41   1
   0   2  -8 25210.5 1619.03   3
   0   2   9 19038.3 1498.39   1
   0  -2   9 17517.6 1531.79   1
   0   2  -9 18097.2 1443.05   3
   0   2  10 6360.20 1000.78   1
   0   2 -10 5959.05 933.331   3
   0  -2  10 7012.77 1075.07   1
   0   2  11 4342.71 921.076   1
   0  -2  11 5988.62 1102.92   1
   0   2 -11 4825.97 925.892   3
   0  -2  12 6465.90 1237.69   1
   0   2  12 5223.96 1040.82   1
   0   2 -12 5319.78 1063.64   3
   0   2  13 13848.1 1678.25   1
   0  -2  13 17093.3 1997.58   1
   0   2 -14 52788.3 1835.73  21
   0   2 -14 45782.3 1478.30  16
   0  -2 -14 49957.4 1909.41  21
   0  -2  14 56398.4 3551.14   1
   0   2  14 44833.9 2954.09   1
   0  -2 -14 46055.2 1760.64  16
   0   2 -15 8118.45 900.011  21
   0   2  15 7347.50 1413.78   1
   0  -2 -15 7673.57 852.422  16
   0  -2 -15 6366.56 878.575  21
   0   2 -15 6576.89 741.982  16
   0   2 -16 54816.9 1863.72  21
   0  -2 -16 50752.7 1751.60  16
   0  -2 -16 51169.6 1942.78  21
   0  -2 -17 2316.72 653.074  16
   0   2 -17 1677.99 570.843  16
   0  -2 -17 2541.51 761.513  20
   0  -2 -17 741.186 621.933  21
   0   2 -17 1937.32 686.157  21
   0  -2 -18 91729.7 2234.66  16
   0   2 -18 92383.1 2258.61  21
   0  -2 -18 78988.7 1939.72   8
   0   2 -18 84011.5 1893.99  16
   0  -2 -19 523.276 527.959  16
   0  -2 -19 637.970 443.877   8
   0   2 -19 635.513 466.260  16
   0  -2 -19 691.733 554.921  20
   0   2 -19 789.982 563.444  21
   0  -2 -20 3031.46 833.877   7
   0   2 -20 1522.13 433.996  16
   0  -2 -20 1372.36 488.418  16
   0   2 -20 1524.70 517.479  21
   0   2 -20 2066.56 585.739  20
   0  -2 -20 1521.75 504.688  20
   0   2 -21 1237.00 452.145  20
   0   2 -21 1045.35 403.966  21
   0  -2 -21 1157.67 399.050  16
   0  -2 -21 960.482 370.867  20
   0   2 -22 14.7548 291.568  20
   0  -3   0 3928.81 366.667   2
   0  -3  -1 37949.5 1207.04   2
   0  -3   1 37607.2 931.425   2
   0  -3   2 87215.3 1414.44   2
   0  -3   2 83739.9 1819.53   4
   0  -3  -2 89189.6 2084.19   2
   0  -3   3 6338.43 503.892   4
   0  -3  -3 6700.81 683.456   2
   0  -3   3 6079.63 489.303   1
   0   3  -3 6643.54 581.381   3
   0   3  -4 19343.9 1052.59   3
   0  -3   4 17229.3 906.740   1
   0  -3  -4 20836.5 1280.76   2
   0  -3   4 20696.1 830.666   4
   0  -3  -4 20087.4 1062.20   4
   0  -3  -5 13076.2 1120.99   2
   0   3  -5 12908.5 944.304   3
   0  -3   5 9849.65 786.833   1
   0  -3   5 13535.9 624.620   4
   0  -3  -5 12671.4 886.231   4
   0  -3  -6 27594.2 1732.52   2
   0  -3  -6 26708.0 1346.88   4
   0  -3  -6 30070.6 1636.81   5
   0   3  -6 27156.5 1465.29   3
   0   3   7 103471. 3050.06   1
   0  -3  -7 101310. 2738.16   4
   0   3  -7 95053.5 2918.59   3
   0  -3  -7 108091. 3669.95   5
   0  -3  -7 102815. 3511.45   2
   0  -3   8 2148.50 567.307   1
   0   3  -8 2387.95 608.427   3
   0   3   8 2688.82 632.104   1
   0   3  -9 141636. 4026.22   3
   0  -3   9 137894. 4164.64   1
   0  -3  10 1409.91 652.174   1
   0   3  10 1031.90 588.723   1
   0   3 -10 912.359 591.195   3
   0   3  11 16342.8 1621.31   1
   0   3 -11 15529.1 1488.21   3
   0  -3  11 18433.2 1847.79   1
   0   3  12 13172.5 1558.99   1
   0   3 -12 13653.6 1458.47   3
   0  -3  12 15876.7 1867.11   1
   0   3 -13 1400.65 788.097   3
   0   3  13 1277.68 771.509   1
   0   3 -14 63.2499 457.086  16
   0  -3 -14 507.307 559.189  16
   0   3  14 107.706 679.199   1
   0  -3 -14 1526.07 719.040  20
   0   3 -14-2.29003 537.080  21
   0  -3 -15 6036.21 827.838  16
   0  -3 -15 7439.46 960.951  20
   0   3 -15 5178.24 662.337  16
   0   3 -15 6441.12 832.377  21
   0  -3 -16 11426.3 994.527  16
   0   3 -16 12011.4 1011.00  21
   0   3 -16 10264.1 843.925  16
   0   3 -17 27624.5 1343.52  21
   0  -3 -17 26464.5 1367.18  16
   0   3 -17 24761.2 1138.91  16
   0  -3 -18 146.613 576.384  20
   0   3 -18 356.873 489.070  16
   0  -3 -18 282.155 484.328   8
   0  -3 -18 181.413 564.199  16
   0   3 -18 778.733 597.720  21
   0  -3 -19-402.350 547.637  20
   0  -3 -19 46.5889 546.159  16
   0   3 -19 507.516 439.852  16
   0   3 -19 597.349 527.842  21
   0  -3 -19 251.595 425.739   8
   0  -3 -20 18.2245 360.349   8
   0  -3 -20-321.777 444.343  20
   0   3 -20 485.896 448.709  21
   0  -3 -20 131.384 439.727  16
   0   3 -21 445.306 404.765  20
   0  -3 -21 521.259 530.628   7
   0  -3 -21 76.0547 354.486  16
   0   3 -21 9.33722 350.655  21
   0   3 -22 1187.20 316.183  20
   0  -4   0 999999. 6215.53   2
   0  -4   0 922734. 7376.60   4
   0  -4  -1 67523.6 1811.18   2
   0  -4   1 66296.2 1467.60   2
   0  -4   2 22429.9 1151.12   4
   0  -4  -2 19404.5 1124.29   4
   0  -4   2 19655.3 758.741   2
   0  -4  -2 20729.5 1121.31   2
   0   4  -2 17145.7 958.945   3
   0   4  -3 439.418 266.493   3
   0  -4  -3 599.939 310.882   4
   0  -4  -3 439.750 306.572   2
   0  -4   3 348.934 171.061   2
   0  -4   3 315.088 243.337   4
   0  -4   4 16003.1 943.572   1
   0  -4   4 19894.4 1031.08   4
   0   4  -4 18520.1 1121.42   3
   0  -4  -4 21436.9 1371.78   2
   0  -4   4 15110.7 757.832   2
   0  -4  -4 19988.1 1201.98   4
   0  -4  -5 19537.8 1244.83   4
   0   4  -5 18544.4 1200.00   3
   0  -4  -5 20897.7 1490.03   2
   0  -4   5 20772.3 1016.94   4
   0  -4   6 855.553 277.242   4
   0  -4  -6 911.739 416.366   4
   0  -4  -6 981.491 521.589   2
   0  -4   6 548.378 325.461   1
   0  -4  -6 1091.39 440.508   5
   0   4  -6 815.952 427.851   3
   0  -4  -7 77156.4 2640.21   4
   0  -4  -7 84576.9 3129.71   5
   0   4  -7 73693.3 2659.82   3
   0  -4  -7 79167.4 3216.30   2
   0  -4   8 2379.12 638.838   1
   0   4  -8 4302.32 785.670   3
   0  -4  -8 4352.71 752.873   4
   0  -4  -8 4257.30 971.305   5
   0   4   8 4176.09 769.310   1
   0   4  -9 1244.74 574.612   3
   0  -4   9 1293.16 566.677   1
   0   4   9 1687.08 626.836   1
   0   4 -10 152731. 4459.67   3
   0   4  10 167611. 4797.42   1
   0   4  11 1295.13 671.993   1
   0   4 -11 1036.08 616.023   3
   0   4 -12 6908.18 1126.26   3
   0   4  12 7729.14 1256.41   1
   0   4  13 143.669 635.940   1
   0   4 -13 712.090 689.553   3
   0  -4 -13 605.726 567.620  16
   0   4 -13 391.629 804.320  13
   0   4  14 25655.2 2277.07   1
   0   4 -14 28005.1 1354.86  21
   0  -4 -14 25154.7 1381.70  16
   0  -4 -14 23887.5 1382.74  20
   0  -4 -15 16134.1 1165.14  20
   0   4 -15 15004.5 1086.27  21
   0  -4 -15 14985.4 1131.56  16
   0   4 -15 15846.7 937.935  16
   0  -4 -16 25070.3 1390.82  20
   0  -4 -16 22540.1 1302.49  16
   0   4 -16 23238.1 1079.14  16
   0   4 -16 24152.0 1296.78  21
   0  -4 -17 220.753 512.901   8
   0  -4 -17-374.183 644.456  16
   0   4 -17 236.332 561.330  21
   0   4 -17 350.943 492.629  16
   0  -4 -17-574.537 648.455  20
   0  -4 -18 306.927 493.153   8
   0  -4 -18-583.705 610.069  20
   0   4 -18 560.516 552.167  21
   0  -4 -18-384.588 639.425  16
   0   4 -18 357.424 467.185  16
   0  -4 -19 22.5418 427.707   8
   0  -4 -19-31.8192 512.736  16
   0   4 -19 487.661 501.939  21
   0   4 -20 519.090 434.340  21
   0  -4 -20 145.087 449.209  16
   0  -4 -20 483.272 375.321   8
   0  -4 -21 1056.48 286.722   8
   0   4 -21 1670.99 431.439  20
   0   4 -21 932.046 346.380  21
   0  -4 -21 2207.81 566.091   7
   0   4 -22 1534.55 298.228  20
   0  -5   0 2.71462 298.924   4
   0  -5   0 87.6637 205.915   2
   0  -5  -1 29498.2 1333.91   2
   0  -5  -1 25821.8 1493.70   4
   0  -5   1 25954.3 1474.35   4
   0  -5   1 28089.7 1093.51   2
   0  -5   2 9434.50 884.237   4
   0  -5  -2 10811.7 900.422   2
   0   5  -2 8860.86 799.552   3
   0  -5   2 9832.40 610.228   2
   0  -5  -2 9981.70 936.129   4
   0  -5  -3 43589.7 1928.26   2
   0  -5  -3 38802.7 1832.01   4
   0  -5   3 40322.5 1736.02   4
   0  -5   3 34620.3 1076.66   2
   0   5  -3 38258.8 1658.36   3
   0  -5   4 41332.0 1714.27   4
   0   5  -4 35673.1 1704.33   3
   0  -5  -4 41600.2 2040.21   2
   0  -5  -4 38343.3 1880.70   4
   0  -5   5 12860.6 1010.98   4
   0   5  -5 12154.1 1065.05   3
   0  -5  -5 13428.5 1173.38   4
   0  -5  -5 14493.9 1312.92   2
   0  -5   6 457.641 331.788   4
   0  -5   6 270.357 301.253   1
   0  -5  -6 396.551 398.459   4
   0   5  -6 337.708 384.943   3
   0  -5  -6 541.807 515.352   2
   0  -5  -6 517.721 434.166   5
   0  -5  -7 39557.1 2426.42   2
   0  -5  -7 37974.0 2065.96   4
   0   5  -7 36115.4 2005.81   3
   0  -5  -7 42335.8 2308.51   5
   0  -5  -8 28314.8 2179.62   5
   0  -5  -8 29132.8 1879.39   4
   0   5   8 27664.9 1849.86   1
   0   5  -8 25713.8 1816.13   3
   0   5   9 4347.88 854.805   1
   0   5  -9 3808.83 877.425   3
   0   5  10 9247.00 1250.94   1
   0   5 -10 8110.93 1189.63   3
   0   5  11 19917.7 1842.59   1
   0   5 -11 15657.4 1625.31   3
   0   5  12 4805.00 1091.47   1
   0   5 -12 4069.84 990.214   3
   0  -5 -12 3876.41 679.130  16
   0   5 -12 3650.84 1012.59  13
   0   5 -13 5529.04 690.282  11
   0  -5 -13 5878.02 806.108  16
   0   5  13 6327.66 1220.70   1
   0   5 -13 5386.25 1070.44   3
   0   5 -13 5709.81 1190.68  13
   0  -5 -13 2447.36 544.674  20
   0  -5 -14-218.532 688.789  20
   0  -5 -14 1243.42 643.593  16
   0   5 -14 1509.63 539.848  11
   0   5 -15 17781.5 958.788  16
   0   5 -15 15547.6 1094.15  21
   0  -5 -15 13175.7 1039.34  20
   0  -5 -15 15290.8 1151.53  16
   0  -5 -16 2856.53 735.699  16
   0   5 -16 4089.69 609.943  16
   0  -5 -16 2695.02 619.384  20
   0   5 -16 3197.28 693.001  21
   0  -5 -16 3682.93 718.744   8
   0  -5 -17 521.908 623.370  16
   0  -5 -17 538.121 544.635   8
   0   5 -17 1131.46 595.407  21
   0  -5 -18 698.778 590.202  16
   0  -5 -18 649.037 500.509   8
   0   5 -18 1565.57 578.733  21
   0  -5 -19 206.501 496.910  16
   0   5 -19 672.442 478.903  21
   0  -5 -19 381.281 437.057   8
   0   5 -20 762.632 403.726  21
   0  -5 -20 384.957 358.088   8
   0   5 -21 4675.32 412.406  21
   0  -5 -21 4185.05 368.309   8
   0  -6   0 498664. 5493.20   2
   0  -6   0 448778. 6726.82   4
   0  -6   1 56406.2 1708.81   2
   0  -6   1 53948.3 2357.07   4
   0  -6  -1 59864.8 2095.58   2
   0  -6   2 7982.32 605.222   2
   0  -6  -2 9201.14 944.702   2
   0   6  -2 8379.85 874.301   3
   0  -6   2 8420.65 966.767   4
   0  -6  -2 8374.17 998.339   4
   0   6  -3 256.870 352.618   3
   0  -6  -3 49.9143 323.322   2
   0  -6   3 191.894 397.590   4
   0  -6  -3 5.98131 415.823   4
   0  -6   4 268.658 409.014   4
   0  -6  -4 52.5221 384.772   2
   0  -6  -4 212.703 460.614   4
   0   6  -4 250.428 384.581   3
   0  -6  -5 5611.66 901.368   4
   0   6  -5 5664.91 842.507   3
   0  -6   5 5795.32 835.923   4
   0  -6  -5 6687.59 1037.18   2
   0  -6  -6 6466.50 1073.49   2
   0  -6  -6 5512.73 962.239   4
   0   6  -6 5491.48 877.216   3
   0  -6  -7 46829.5 2490.72   4
   0   6  -7 42380.2 2307.84   3
   0  -6  -7 48306.8 2781.04   2
   0  -6  -7 47781.9 2659.55   5
   0   6   8 11103.8 1268.06   1
   0  -6  -8 11712.2 1351.40   4
   0  -6  -8 12276.0 1535.85   5
   0   6  -8 10092.0 1243.34   3
   0   6   9 4245.22 898.816   1
   0   6  -9 4028.93 915.855   3
   0   6  10 29564.0 2160.40   1
   0   6 -10 24950.9 2038.24   3
   0  -6 -11 1440.68 539.726  16
   0   6  11 3013.96 883.785   1
   0   6 -11 2228.40 853.417   3
   0   6 -12 1925.28 842.383   3
   0  -6 -12 1733.06 626.017  16
   0   6 -12 2188.24 525.260  11
   0   6  12 3088.23 963.110   1
   0   6 -12 1899.40 985.928  13
   0   6 -13 971.475 487.692  11
   0   6  13 693.740 753.298   1
   0   6 -13 1017.25 929.660  13
   0  -6 -13-166.559 723.342  16
   0   6 -13 748.228 753.473   3
   0   6 -14 15118.3 1044.25  11
   0  -6 -14 15541.2 1168.60  16
   0  -6 -14 15825.5 1182.72   8
   0  -6 -15 2733.82 734.749  16
   0  -6 -15 2981.46 702.339   8
   0   6 -15 3004.66 600.788  11
   0   6 -15 1885.77 613.361  21
   0  -6 -16 9054.79 924.417  16
   0  -6 -16 8885.64 938.568   8
   0   6 -16 9221.00 893.852  21
   0  -6 -17 610.581 604.922  16
   0  -6 -17 917.774 576.907   8
   0   6 -17 1230.82 582.249  21
   0   6 -18 54098.8 1578.06  21
   0  -6 -18 49769.6 1558.39   8
   0  -6 -18 52370.8 1625.16  16
   0   6 -19 905.370 464.180  21
   0  -6 -19 267.579 412.237   8
   0  -6 -20 1263.14 360.595   8
   0   6 -20 1554.23 398.384  21
   0   6 -21 527.973 310.684  20
   0  -6 -21 767.270 410.854   7
   0   6 -21 196.223 235.448  21
   0  -6 -21 206.782 211.490   8
   0  -7   0 0.44377 442.224   4
   0  -7   0 56.8858 283.710   2
   0  -7  -1 420.117 482.171   4
   0  -7  -1 478.112 361.799   2
   0  -7   1 348.521 465.435   4
   0   7  -1 281.622 383.732   3
   0  -7   2 42168.3 2363.80   4
   0  -7  -2 40160.1 2350.81   4
   0   7  -2 41667.1 2108.42   3
   0  -7  -2 47886.8 2228.05   2
   0  -7  -3 13451.8 1451.37   4
   0   7  -3 13140.4 1257.35   3
   0  -7  -3 16820.9 1437.86   2
   0  -7   3 13637.9 1487.67   4
   0  -7  -4 162.348 448.817   2
   0  -7   4 117.945 475.596   4
   0   7  -4 197.973 412.140   3
   0  -7  -4-17.7647 501.464   4
   0  -7   5 41970.3 2348.09   4
   0   7  -5 36268.2 2128.62   3
   0  -7  -5 37666.3 2404.64   4
   0  -7  -5 43142.7 2536.06   2
   0  -7  -6 37087.8 2435.99   4
   0  -7  -6 41885.4 2593.46   2
   0  -7  -6 41129.5 2539.48   5
   0   7  -6 35098.0 2187.75   3
   0  -7  -7 67413.0 3315.50   4
   0   7  -7 63313.0 3020.49   3
   0  -7  -7 73531.0 3513.73   5
   0   7   7 69292.2 2979.09   1
   0   7  -8 14789.0 1596.25   3
   0  -7  -8 18221.5 1801.12   4
   0   7   8 17485.9 1623.88   1
   0  -7  -8 17466.8 1876.07   5
   0   7  -9 11785.3 1478.78   3
   0   7   9 12709.0 1489.94   1
   0   7 -10 3639.05 1001.99   3
   0  -7 -10 2587.34 633.875  16
   0  -7 -10 3683.31 686.254   8
   0   7  10 3492.99 909.691   1
   0   7 -10 2431.77 526.379  11
   0   7  11 1024.64 727.423   1
   0  -7 -11 23.7651 586.948  16
   0   7 -11 185.690 428.425  11
   0   7 -11 608.126 846.605  13
   0  -7 -11 531.394 523.503   8
   0   7 -11-58.8430 753.893   3
   0   7 -12 278.437 691.261   3
   0  -7 -12 1081.28 584.779   8
   0   7  12 1343.62 806.416   1
   0  -7 -12 639.777 620.763  16
   0   7 -12 1151.34 960.151  13
   0   7 -12 941.719 490.962  11
   0  -7 -13 4427.43 827.131  16
   0  -7 -13 5849.67 884.325   8
   0   7 -13 5566.49 722.381  11
   0  -7 -14 2965.97 730.102   8
   0   7 -14 3262.69 638.085  11
   0  -7 -14 1695.18 688.518  16
   0  -7 -15 9342.89 964.568   8
   0  -7 -15 8174.43 949.228  16
   0   7 -15 8682.88 829.461  11
   0   7 -16-339.276 591.442  21
   0  -7 -16 724.425 595.715   8
   0  -7 -16-166.315 697.122  16
   0   7 -17 4050.35 659.170  21
   0  -7 -17 3931.95 688.874   8
   0   7 -18 1015.27 497.892  21
   0  -7 -18 954.328 491.664   8
   0  -7 -19 446.034 381.848   8
   0   7 -19 675.430 419.320  21
   0  -7 -20 2226.03 349.642   8
   0   7 -20 2158.09 357.188  21
   0   7 -21 603.469 241.079  20
   0   8   0 173551. 4516.11   3
   0  -8   0 158673. 5110.75   4
   0   8  -1 41014.9 2290.07   3
   0  -8  -1 34188.5 2367.90   4
   0   8   1 34977.3 2002.99   3
   0  -8   1 36099.8 2421.42   4
   0  -8   2 16722.1 1793.15   4
   0  -8  -2 12822.8 1567.96   4
   0   8  -2 15973.8 1505.98   3
   0  -8   3 7682.01 1362.26   4
   0   8  -3 7423.96 1070.50   3
   0  -8  -3 7902.42 1103.94   2
   0  -8  -3 7415.65 1221.06   4
   0  -8  -4 7028.21 1125.16   2
   0  -8  -4 6276.07 1206.61   4
   0   8  -4 6300.29 1018.21   3
   0  -8   4 6942.66 1243.01   4
   0  -8   5 8162.68 1233.83   4
   0  -8  -5 6636.10 1256.10   4
   0  -8  -5 8896.72 1293.69   2
   0   8  -5 7446.69 1158.30   3
   0  -8  -6 16573.4 1855.98   4
   0   8  -6 14737.9 1604.02   3
   0  -8  -6 16800.4 1840.79   5
   0   8   6 15848.4 1491.26   1
   0  -8  -7 98.7206 720.914   4
   0  -8  -7 405.274 658.439   5
   0   8   7 146.483 472.565   1
   0   8  -7 457.616 636.872   3
   0   8  -8 13164.3 1601.87   3
   0   8   8 14083.2 1563.15   1
   0  -8  -8 13666.4 1744.69   4
   0  -8  -8 15273.4 1917.21   5
   0   8  -9 15850.0 1585.80  13
   0   8   9 12395.3 1079.71  22
   0   8  -9 14404.6 1708.37   3
   0   8  -9 12119.9 933.750  11
   0  -8  -9 16181.2 1132.25   8
   0   8   9 16162.6 1686.67   1
   0   8  10 8587.27 932.274  22
   0   8  10 11980.3 1536.28   1
   0   8 -10 8168.58 819.541  11
   0  -8 -10 10532.3 993.935   8
   0   8 -10 10439.2 1416.32  13
   0   8 -10 10306.6 1543.78   3
   0   8 -11 275.280 885.158  13
   0  -8 -11 525.107 626.369   8
   0   8  11 232.006 502.957  22
   0   8 -11-414.952 753.879   3
   0   8  11-143.804 687.859   1
   0   8 -11-180.637 514.915  11
   0   8 -12 1704.95 565.238  11
   0   8 -12 2681.26 1072.73  13
   0   8 -13 12040.6 988.608  11
   0  -8 -13 15785.6 1209.72   8
   0   8 -14 6432.99 787.924  11
   0  -8 -14 5801.67 850.786   8
   0   8 -15 21623.6 1155.95  11
   0  -8 -15 22520.5 1334.18   8
   0  -8 -16 8337.72 864.826   8
   0   8 -16 7886.32 789.051  21
   0   8 -16 8648.70 768.157  11
   0  -8 -17-20.1322 465.134   8
   0   8 -17 76.9599 476.168  21
   0   8 -18 3057.99 519.801  21
   0  -8 -18 3036.39 523.878   8
   0   8 -19 522.973 348.950  21
   0  -8 -19 183.918 324.956   8
   0  -8 -20 1018.44 243.815   8
   0   9   0-42.0070 541.612   3
   0  -9   0-66.0520 696.673   4
   0   9   1 51123.4 2711.87   3
   0   9  -1 56961.1 3011.09   3
   0  -9   1 51271.2 3197.30   4
   0   9  -2 38611.0 2521.45   3
   0  -9  -2 32824.2 2650.52   4
   0   9   2 34203.3 2207.67   3
   0   9  -3 7055.26 1187.99   3
   0   9   3 5844.07 983.278   3
   0  -9  -3 6347.46 1323.73   4
   0  -9   3 6481.49 1395.29   4
   0   9  -4 1772.07 781.231   3
   0  -9   4 1570.67 908.276   4
   0  -9  -4 1780.06 927.830   4
   0   9  -5 3610.37 987.401   3
   0  -9  -5 3438.12 1170.71   4
   0   9  -6 34661.0 2559.54   3
   0  -9  -6 35514.9 2826.95   5
   0  -9  -6 32984.8 2785.99   4
   0  -9  -7 1044.71 892.555   4
   0   9   7 1059.68 546.388  22
   0   9  -7 318.066 673.983   3
   0   9  -7 349.051 438.380  11
   0  -9  -7 335.752 805.851   5
   0  -9  -7 565.121 496.794   8
   0   9  -8 6812.19 1161.65  13
   0   9   8 4731.95 789.349  22
   0  -9  -8 7896.18 881.999   8
   0   9   8 7707.66 1227.03   1
   0   9  -8 6887.95 1328.54   3
   0   9  -8 5564.19 728.435  11
   0  -9  -8 7879.68 1592.26   5
   0   9  -9 13686.8 1748.82   3
   0   9   9 15520.5 1716.33   1
   0   9  -9 13765.5 1618.77  13
   0  -9  -9 14013.2 1115.67   8
   0   9   9 10401.1 1057.62  22
   0   9  -9 10375.1 961.246  11
   0   9 -10 3529.55 679.195  11
   0   9  10 4933.59 829.102  22
   0  -9 -10 5136.56 821.217   8
   0   9 -10 6162.72 1290.27  13
   0   9  11 4746.04 763.096  22
   0   9 -11 4082.39 706.060  11
   0  -9 -11 5076.24 845.841   8
   0   9 -12 5435.48 777.229  11
   0   9  12 6171.07 819.068  22
   0  -9 -12 7051.09 946.093   8
   0  -9 -13 5147.95 967.164   8
   0   9 -13 2051.99 614.862  11
   0  -9 -14 10093.6 1006.16   8
   0   9 -14 10465.0 904.605  11
   0  -9 -15 258.195 547.735   8
   0   9 -15 593.584 510.984  11
   0  -9 -16 12080.7 919.959   8
   0   9 -16 10231.6 834.934  21
   0  -9 -17-34.6541 418.544   8
   0   9 -17 184.258 435.343  21
   0   9 -18 1900.38 433.209  21
   0  -9 -18 1134.36 386.339   8
   0   9 -19 338.853 263.124  21
   0  -9 -19 120.639 241.680   8
   0 -10   0 828.743 885.875   4
   0  10   0 741.475 686.182   3
   0  10   1 1928.09 822.003   3
   0  10  -1 1353.31 787.641   3
   0 -10  -1 955.500 887.590   4
   0 -10   1 653.928 936.379   4
   0  10   2 75.3548 607.236   3
   0 -10   2-9.75552 905.477   4
   0  10  -2 709.006 483.958  19
   0 -10  -2 557.714 862.326   4
   0  10  -2 386.213 649.475   3
   0  10   2-76.0614 470.140  22
   0 -10   3 7657.42 1633.22   4
   0 -10  -3 8231.71 1617.19   4
   0  10  -3 9103.03 1442.63   3
   0  10  -3 4384.49 741.335  19
   0  10  -3 5974.30 749.757  11
   0  10   3 8925.77 1339.54   3
   0  10   3 6973.04 929.778  22
   0  10   4 750.066 584.059  22
   0  10  -4 547.092 486.927  19
   0 -10  -4 709.414 896.955   4
   0  10  -4 571.911 440.725  22
   0  10  -4 362.343 707.125   3
   0  10  -4 418.938 473.872  11
   0 -10  -5 4413.82 1284.43   5
   0  10   5 3556.69 799.595  22
   0  10  -5 3452.06 662.661  11
   0  10  -5 5707.07 1265.44   3
   0 -10  -5 4463.55 1373.90   4
   0  10  -5 2847.53 631.822  19
   0 -10  -6 1363.47 1101.39   4
   0  10  -6 936.870 533.662  19
   0 -10  -6 1877.32 1025.06   5
   0  10  -6 911.722 523.489  11
   0 -10  -6 1991.06 563.614   8
   0  10  -6 1287.21 931.924   3
   0  10   6 1078.30 601.390  22
   0  10  -7 6543.51 1373.32   3
   0 -10  -7 6340.09 1534.86   5
   0 -10  -7 5735.18 772.341   8
   0  10  -7 4446.94 732.547  11
   0  10   7 3416.09 775.292  22
   0  10  -8 10238.9 997.067  11
   0  10   8 7733.94 994.637  22
   0  10   9 517.509 549.589  22
   0  10  -9 1405.79 660.104  11
   0 -10  -9 542.510 554.012   8
   0 -10 -10 253.555 569.279   8
   0  10  10-95.9716 516.404  22
   0  10 -10-295.167 605.047  11
   0  10 -11 8981.63 940.980  11
   0 -10 -11 10657.0 1025.52   8
   0  10  11 9511.87 1004.48  22
   0  10  12 1826.85 591.214  22
   0  10 -12 1845.74 635.745  11
   0 -10 -12 1644.15 665.463   8
   0  10  13 252.493 452.528  22
   0 -10 -13-104.371 595.294   8
   0  10 -13 768.483 564.466  11
   0  10 -14 1037.36 552.429  11
   0 -10 -14 171.439 534.747   8
   0  10 -15 7151.22 732.319  11
   0 -10 -15 7003.36 755.397   8
   0  10 -16 11324.5 791.956  21
   0 -10 -16 12476.9 836.069   8
   0 -10 -17 3086.96 468.924   8
   0  10 -17 2481.27 453.751  21
   0  10 -18 5745.65 417.365  21
   0 -10 -18 9009.63 507.491   8
   0  11   0 263.060 539.534  22
   0 -11   0 702.550 1017.21   4
   0  11   0 531.725 782.082   3
   0  11   0 28.7736 506.633  11
   0  11   1 1193.50 610.647  22
   0  11  -1 2878.36 1035.02   3
   0  11  -1 1824.76 616.397  22
   0 -11   1 1768.49 1308.60   4
   0  11  -1 1112.62 548.531  11
   0  11   1 2281.92 939.626   3
   0 -11  -1 1455.47 1109.73   4
   0 -11  -2 995.020 1055.03   4
   0 -11   2 971.270 1098.31   4
   0  11  -2 1118.48 560.450  22
   0  11  -2 1353.19 897.601   3
   0  11   2 1061.48 764.905   3
   0  11   2 339.816 546.160  22
   0  11  -2 894.113 542.949  11
   0 -11  -3 655.608 977.926   4
   0 -11  -3-157.710 852.564   5
   0  11  -3 674.226 874.760   3
   0  11   3-253.420 563.233  22
   0  11  -3 664.894 512.456  22
   0  11  -3 251.890 495.565  11
   0  11  -4 1925.21 559.858  22
   0 -11  -4 1186.51 1102.90   5
   0  11   4 406.070 588.107  22
   0 -11  -4 1531.23 1136.59   4
   0  11  -4 944.965 569.573  11
   0  11  -5 8431.08 966.953  11
   0  11   5 6504.16 993.176  22
   0  11   6-569.376 612.583  22
   0  11  -6 765.345 587.508  11
   0  11  -7 12108.4 1101.40  11
   0 -11  -7 15018.5 1126.77   8
   0 -11  -8 9621.94 958.806   8
   0  11  -8 8593.68 995.623  11
   0  11  -9-517.544 672.007  11
   0 -11  -9 50.2638 573.946   8
   0  11   9-1.64152 527.257  22
   0  11 -10 8701.60 977.241  11
   0 -11 -10 7558.34 887.707   8
   0  11  10 7085.13 971.836  22
   0  11 -11-254.206 592.974  11
   0 -11 -11-49.2244 559.521   8
   0  11  11 304.008 513.627  22
   0 -11 -12 243.845 528.512   8
   0  11 -12 494.019 567.008  11
   0  11  12-65.6491 443.500  22
   0  11  13 3115.17 557.774  22
   0  11 -13 3353.58 667.298  11
   0 -11 -13 3548.58 676.930   8
   0 -11 -14 1139.19 524.947   8
   0  11 -14 1726.98 546.659  11
   0  11 -15 3805.55 547.647  11
   0 -11 -15 2854.92 522.073   8
   0 -11 -16 668.298 359.376   8
   0  11 -16 380.802 387.708  21
   0 -11 -17 973.267 279.436   8
   0  11 -17 630.120 289.434  21
   0  12   0 7309.48 900.441  11
   0  12   0 11175.6 1195.53  22
   0  12   1 8480.43 1122.16  22
   0  12   1 6329.77 808.957  11
   0  12  -1 9310.51 1092.33  22
   0  12  -1 6734.72 877.166  11
   0  12   2 4916.51 948.514  22
   0  12  -2 7134.07 936.360  22
   0  12  -2 4506.82 807.907  11
   0  12   2 4085.15 677.975  11
   0  12  -3 1367.31 636.840  11
   0  12  -3 2402.16 659.595  22
   0  12   3 924.877 647.618  22
   0  12  -4 2624.20 649.616  22
   0  12  -4 1923.97 692.377  11
   0  12   4 1395.46 708.159  22
   0  12  -5 611.622 483.800  22
   0  12  -5 563.091 628.760  11
   0  12   5 36.4987 627.996  22
   0  12   6 100.795 610.833  22
   0  12  -6 1125.69 673.208  11
   0  12  -7 371.846 607.131  11
   0  12   7 43.3334 566.973  22
   0  12   8 215.165 578.015  22
   0  12  -8-160.228 706.290  11
   0 -12  -8 405.313 462.902   8
   0  12   9 597.786 564.112  22
   0  12  -9-115.540 652.673  11
   0 -12  -9 518.004 467.089   8
   0  12  10 821.430 562.811  22
   0 -12 -10 964.643 525.565   8
   0  12 -10 468.431 607.533  11
   0  12 -11 692.198 597.329  11
   0  12  11 378.952 496.617  22
   0 -12 -11 470.998 495.627   8
   0 -12 -12 1060.19 487.053   8
   0  12 -12 1956.59 634.950  11
   0  12  12 1207.53 475.351  22
   0 -12 -13 2844.24 537.378   8
   0  12  13 2846.47 468.553  22
   0  12 -14 4343.83 592.507  11
   0 -12 -14 3094.00 484.393   8
   0  12 -15 3432.39 484.516  21
   0 -12 -15 5678.60 470.175   8
   0  13   0 78.3515 519.676  11
   0  13   0 758.554 622.331  22
   0  13   1 190.545 509.318  11
   0  13   1 342.794 636.714  22
   0  13  -1 1129.50 668.080  22
   0  13  -1 342.761 566.181  11
   0  13   2 1068.91 702.148  22
   0  13  -2 1141.88 619.028  11
   0  13  -2 726.761 611.236  22
   0  13  -3 561.507 556.856  22
   0  13   3 832.019 635.987  22
   0  13  -3 1247.05 648.118  11
   0  13  -4 6383.72 941.683  11
   0  13   4 4479.09 920.449  22
   0  13  -4 6864.74 901.678  22
   0  13  -5 6437.00 801.383  22
   0  13  -5 5886.23 948.621  11
   0  13  -6 14634.7 1296.50  11
   0  13   6 11548.6 1221.58  22
   0  13   7-173.070 585.966  22
   0  13  -7-1363.07 810.058  11
   0  13  -8 5676.52 878.714  11
   0  13   8 5575.61 873.353  22
   0  13   9 229.246 523.528  22
   0  13  -9-175.300 636.082  11
   0  13  10 2251.24 590.656  22
   0  13 -10 2948.41 715.381  11
   0 -13 -11 4834.30 543.829   8
   0  13  11 6860.09 717.357  22
   0  13  12 400.868 360.496  22
   0 -13 -12 143.263 316.469   8
   0 -13 -13 497.457 275.683   8
   0  13 -13 1833.43 501.593  11
   0  13 -14 128.753 362.429  21
   0  14   0 2303.81 665.000  11
   0  14   0 1865.91 735.107  22
   0  14   1 4679.07 730.782  11
   0  14  -1 5507.88 855.664  11
   0  14  -1 5166.49 879.517  22
   0  14  -2 1190.52 656.822  11
   0  14  -2-170.628 593.094  22
   0  14   2 1076.14 688.903  22
   0  14   3 2683.76 773.398  22
   0  14  -3 2749.28 738.430  11
   0  14  -3 1946.21 625.279  22
   0  14   4 813.729 661.493  22
   0  14  -4 169.603 468.967  22
   0  14  -5-1582.46 828.167  11
   0  14   5 395.777 547.319  22
   0  14  -6-500.631 751.492  11
   0  14   6 701.560 563.172  22
   0  14  -7 440.615 660.610  11
   0  14   7 1413.14 606.159  22
   0  14   8-67.5190 474.748  22
   0  14  -8-440.056 623.939  11
   0  14  -9 1113.84 614.784  11
   0  14   9 545.672 439.001  22
   0  14  10 79.6485 369.355  22
   0  14 -10 1055.39 569.935  11
   0 -14  11-408.592 599.745  18
   0  14  11 246.293 311.890  22
   0  14 -12 1064.72 426.592  11
   0  15   0-986.165 592.337  11
   0  15   0-923.057 635.338  22
   0  15  -1-389.979 613.868  11
   0  15   1 290.765 657.188  22
   0  15  -1 866.856 579.353  22
   0  15  -2-179.447 488.384  22
   0  15   2-937.737 727.027  22
   0  15  -2-1040.24 670.807  11
   0  15  -3 1301.47 593.896  11
   0  15   3 1179.30 608.539  22
   0  15  -4-826.475 679.510  11
   0  15   4-312.043 587.654  22
   0  15  -5 10157.8 986.345  11
   0  15   5 8467.43 944.245  22
   0  15  -6 1324.05 640.536  11
   0  15   6 466.914 466.993  22
   0  15   7 3604.38 651.874  22
   0  15  -7 7646.71 869.958  11
   0  15  -8 8314.93 839.171  11
   0  15   8 4375.48 612.254  22
   0  15   9 62.6719 328.643  22
   0  15  -9 1947.49 549.078  11
   0  15 -10 2281.12 477.099  11
   0  16   0 2865.41 585.902  22
   0  16   1 9630.68 888.843  22
   0  16  -1 11838.3 878.690  22
   0  16   2 1531.01 536.252  22
   0  16  -2 1359.83 419.799  11
   0  16  -2 2472.52 490.190  22
   0  16  -3 6674.07 654.108  11
   0  16   3 5446.68 722.207  22
   0  16   4-332.112 460.818  22
   0  16  -4 822.856 459.218  11
   0  16  -5 1486.08 482.064  11
   0  16   5 109.478 405.369  22
   0  16  -6 1995.69 480.485  11
   0  16   6-61.0410 346.860  22
   0  16   7 316.510 291.669  22
  -1   0   0 492.997 164.963   3
  -1   0   0 400.540 112.111   1
  -1   0   1 156254. 1821.77   1
  -1   0  -1 153523. 1680.65   2
  -1   0  -2 7994.56 464.965   2
  -1   0   2 8918.86 525.047   1
  -1   0  -2 7807.98 714.103   3
  -1   0  -3 20701.6 1290.60   3
  -1   0  -3 22904.3 942.154   2
   1   0  -3 28196.1 708.646   3
  -1   0   3 35067.7 1166.04   1
   1   0  -3 33585.8 818.679   4
  -1   0   4 1309.35 340.145   1
   1   0  -4 1297.17 268.227   3
  -1   0  -4 1150.70 312.976   2
  -1   0  -4 1362.37 508.668   3
   1   0  -4 1372.63 180.197   4
   1   0  -5 106207. 2196.16   3
  -1   0  -5 102128. 2606.26   2
  -1   0   5 119085. 2688.65   1
  -1   0  -5 121295. 3435.83   3
   1   0  -6 1436.59 407.016   3
  -1   0  -6 1570.04 603.134   3
  -1   0   6 1450.87 412.898   1
  -1   0  -6 1500.27 447.962   2
   1   0  -6 634.242 108.699   4
   1   0   7 167826. 3653.18   1
  -1   0  -7 195716. 4852.60   3
  -1   0  -7 150373. 3939.36   2
  -1   0   7 163600. 3779.95   1
   1   0  -7 181668. 3622.85   3
  -1   0  -8 14463.4 1627.64   3
  -1   0   8 11355.8 1127.12   1
   1   0  -8 13322.8 1160.42   3
   1   0   8 10034.8 1015.29   1
   1   0   9 13929.0 1294.20   1
  -1   0  -9 18477.7 1757.37   3
   1   0  -9 19002.1 1481.03   3
  -1   0   9 14662.5 1397.65   1
  -1   0  10 5890.31 1005.71   1
  -1   0 -10 7503.03 1336.44   3
   1   0  10 6087.37 973.902   1
   1   0  11 20311.1 1760.64   1
  -1   0 -11 22069.7 2201.49   3
  -1   0  11 17349.2 1734.57   1
   1   0  12 4096.02 1071.97   1
  -1   0 -12 4577.84 1280.08   3
  -1   0  12 3614.89 1009.19   1
   1   0  13 46222.4 2956.92   1
  -1   0  13 44643.6 3043.29   1
   1   0 -14 17331.0 1153.24  21
  -1   0 -14 16912.3 1175.56  21
   1   0 -14 14897.5 1093.96  16
   1   0  14 15127.8 1890.82   1
  -1   0  14 15999.3 2060.33   1
   1   0 -15 5127.50 857.732  21
   1   0  15 2439.46 1072.42   1
  -1   0 -15 2719.84 795.738  21
  -1   0 -15 3130.71 628.527  16
   1   0 -15 3552.11 819.561  16
  -1   0  15 3340.02 1743.76   1
   1   0 -16 20636.0 1261.02  21
  -1   0 -16 18685.5 1031.60  16
   1   0 -16 17971.4 1163.75  16
   1   0 -17 4206.93 745.051  21
  -1   0 -17 4530.17 650.989  16
   1   0 -17 3971.22 747.373  16
  -1   0 -17 4642.37 813.530  21
   1   0 -18 638.157 594.862  16
   1   0 -18-186.453 576.193  21
  -1   0 -18 1755.96 1055.71   7
  -1   0 -18 185.593 590.312  21
  -1   0 -18 516.867 492.217  16
  -1   0 -18 1052.45 706.665  20
   1   0 -19-378.726 524.875  21
   1   0 -19 715.611 543.094  16
  -1   0 -19 888.401 644.110  20
  -1   0 -19 126.572 557.933  21
   1   0 -19 1384.88 623.336  20
   1   0 -20 1067.87 521.202  16
  -1   0 -20 102.042 486.400  21
   1   0 -20 1754.98 545.227  20
  -1   0 -20 1100.27 547.289  20
  -1   0 -21 823.492 433.008  20
   1   0 -21 1022.12 389.068  20
   1   0 -21 737.933 404.913  16
  -1   0 -22 5641.74 463.128  20
   1   0 -22 4868.93 412.475  16
  -1  -1 -22 1014.86 310.706  20
   1   1 -22 750.532 292.780  16
  -1  -1 -21 5739.11 576.214  20
   1   1 -21 5872.61 541.323  20
   1   1 -21 4966.08 512.985  16
   1   1 -20 12789.8 792.788  16
   1   1 -20 15692.0 910.580  20
   1   1 -20 11901.5 770.185  21
  -1  -1 -20 15404.7 955.121  20
  -1  -1 -19 3296.83 567.390  16
   1   1 -19 3576.17 620.711  21
  -1  -1 -19 2665.63 642.464  21
   1   1 -19 4417.55 659.063  16
  -1  -1 -19 4279.05 742.948  20
  -1  -1 -18 2179.17 568.744  16
   1   1 -18 2243.23 637.735  21
  -1  -1 -18 1836.85 644.079  21
   1   1 -18 1899.27 609.696  16
  -1  -1 -18 3261.56 768.909  20
   1   1 -17 1613.14 617.183  16
   1   1 -17 2106.18 656.034  21
  -1  -1 -17 1340.72 568.100  16
  -1  -1 -17 2349.44 777.736  20
  -1  -1 -17 1224.91 670.627  21
   1   1 -16 15873.5 1055.71  16
   1   1 -16 18937.7 1191.52  21
  -1  -1 -16 19750.1 1331.21  21
  -1  -1 -16 20199.8 1432.58  20
  -1  -1 -16 16466.4 1032.52  16
  -1  -1 -15 26653.9 1224.14  16
  -1   1  15 28982.0 2627.61   1
  -1  -1 -15 31097.2 1579.67  21
   1   1 -15 25847.7 1279.04  16
   1   1 -15 31514.0 1427.67  21
   1   1 -14 15306.7 1081.05  21
  -1  -1 -14 16858.3 1222.48  21
  -1  -1 -14 13843.9 905.105  16
   1   1 -14 12762.4 938.565  16
  -1   1  14 14345.0 1907.25   1
   1  -1  14 15616.1 1871.58   1
  -1   1  13 56796.8 3395.94   1
   1  -1  13 59341.3 3396.38   1
   1  -1  12 10451.3 1413.68   1
  -1   1  12 9300.58 1344.56   1
   1  -1  11 28985.2 2146.18   1
  -1   1  11 27960.2 2154.09   1
   1   1 -10 18173.5 1426.54   3
   1  -1  10 18717.7 1572.09   1
  -1  -1 -10 20774.1 2087.60   3
  -1   1  10 18177.3 1594.81   1
   1   1  -9 11142.9 1082.32   3
  -1   1   9 9622.20 1110.08   1
  -1  -1  -9 10819.6 1597.86   3
   1  -1   9 9825.70 1116.81   1
   1  -1   8 169415. 4060.36   1
   1   1  -8 185299. 3867.78   3
  -1  -1  -8 189297. 5522.81   3
  -1   1   8 183575. 4271.11   1
  -1  -1  -8 160420. 4458.55   2
   1   1  -7 40446.3 1712.47   3
  -1  -1  -7 37385.1 2554.17   3
  -1  -1  -7 35118.2 1956.00   2
  -1   1   7 38118.5 1821.84   1
   1  -1   7 43468.7 1258.75   4
   1  -1   7 36887.6 1688.02   1
  -1   1   6 157966. 3365.12   1
   1  -1   6 146657. 2999.92   1
  -1  -1  -6 143258. 3582.80   2
   1   1  -6 157069. 2972.26   3
  -1   1   5 43987.4 1642.31   1
   1  -1   5 43249.1 1455.51   1
   1   1  -5 43744.4 1361.75   3
  -1  -1  -5 42565.1 1766.38   2
   1   1  -4 44244.1 1163.29   3
  -1   1   4 45314.9 1493.83   1
  -1  -1  -4 43130.3 1578.43   2
  -1   1   3 6194.61 501.806   1
   1   1  -3 5362.17 362.644   3
  -1  -1  -3 6408.26 577.984   2
  -1   1   2 11561.9 564.548   1
  -1  -1  -2 11706.0 651.304   2
  -1  -1  -1 7942.51 475.004   2
  -1   1   1 7927.25 375.604   1
  -1   1   1 6606.56 293.613   3
  -1   1   1 7772.72 537.361   6
  -1  -1   0 39756.1 1002.40   2
  -1   1   0 40584.1 671.967   1
  -1  -1   1 7236.76 461.424   1
  -1   1  -1 6675.88 499.833   3
  -1  -1   1 6799.13 562.183   5
  -1   1  -1 7185.41 276.684   2
  -1   1  -2 13136.6 483.258   2
  -1  -1   2 13738.1 703.491   1
  -1   1  -2 14908.9 844.525   3
  -1  -1   2 13136.7 687.074   5
  -1   1  -3 6724.86 477.310   2
  -1  -1   3 7864.50 500.409   5
  -1   1  -3 8228.21 736.286   3
  -1  -1   3 6640.35 556.877   1
   1  -1  -3 8237.39 500.345   4
  -1   1  -3 7128.73 786.180   6
  -1   1  -4 63265.7 2107.82   3
  -1  -1   4 49718.7 1292.48   5
   1  -1  -4 57105.8 1251.48   4
  -1   1  -4 56928.5 2254.06   6
  -1   1  -4 48221.1 1481.53   2
  -1  -1   4 52375.2 1657.09   1
  -1   1  -5 46160.9 1694.21   2
  -1   1  -5 53650.5 2303.45   6
  -1   1  -5 59330.3 2222.61   3
  -1  -1   5 44953.6 1741.81   1
   1  -1  -5 50553.9 1201.31   4
   1  -1  -5 44465.6 1029.70   5
   1  -1  -6 158816. 2147.89   4
  -1  -1   6 157854. 3473.77   1
  -1  -1   7 38500.7 1927.20   1
   1  -1  -7 35473.3 1051.44   4
  -1  -1   8 175005. 4344.21   1
   1   1   8 162385. 3979.49   1
  -1   1  -9 12171.5 1395.88   3
  -1  -1   9 12972.0 1369.32   1
   1   1   9 11241.3 1168.68   1
  -1  -1  10 10471.5 1301.15   1
   1   1  10 10121.8 1188.31   1
  -1   1 -10 13313.4 1492.79   3
  -1   1 -11 34015.3 2323.75   3
  -1  -1  11 33620.9 2469.44   1
   1   1  11 30325.6 2116.41   1
  -1  -1  12 10826.1 1583.60   1
  -1   1 -12 10454.7 1487.05   3
   1   1  12 9546.48 1324.79   1
  -1   1 -13 67392.1 3544.92   3
  -1  -1  13 66064.9 3720.87   1
   1   1  13 55756.2 3115.85   1
  -1  -1  14 15210.7 2035.65   1
   1  -1 -14 13544.6 1038.58  16
  -1   1 -14 10675.7 1266.50  13
   1   1  14 13082.7 1643.93   1
   1  -1 -14 15715.3 1116.57  21
  -1   1 -14 15135.6 1093.91  21
   1  -1 -15 31294.5 1471.07  16
   1  -1 -15 35070.4 1580.29  21
  -1   1 -15 33689.7 1543.87  21
   1   1  15 34684.8 2645.20   1
  -1   1 -16 16763.1 1189.01  21
   1  -1 -16 16986.6 1159.24  21
   1  -1 -16 15252.0 1132.30  16
  -1   1 -17 1712.91 692.224  21
   1  -1 -17 2558.73 705.311  16
   1  -1 -17 1334.18 614.698  21
   1  -1 -17 3589.32 840.103  20
   1  -1 -18 2297.97 623.447  21
  -1   1 -18 4333.30 755.931  21
   1  -1 -18 5240.37 835.473  20
   1  -1 -18 3876.50 724.031  16
   1  -1 -19 5476.35 725.267  20
  -1   1 -19 4856.74 795.918  20
   1  -1 -19 4107.23 689.594  16
  -1   1 -19 3900.64 685.508  21
   1  -1 -20 12383.5 814.785  16
  -1   1 -20 11530.7 827.723  21
  -1   1 -20 13030.8 904.123  20
   1  -1 -20 14394.5 821.740  20
  -1   1 -21 5764.13 602.864  20
   1  -1 -21 5214.14 558.072  16
  -1   1 -21 4591.19 532.986  21
   1  -1 -22 1141.43 322.080  16
  -1   1 -22 1191.80 339.976  20
   1   2 -22 2506.85 306.895  20
   1   2 -22 2836.23 307.964  16
  -1  -2 -21 4422.70 504.646  20
  -1  -2 -21 5451.01 743.363   7
   1   2 -21 4673.82 529.666  20
   1   2 -21 3913.04 461.127  16
  -1  -2 -20 7197.05 602.754  16
   1   2 -20 7857.10 748.897  20
   1   2 -20 6899.39 621.127  16
  -1  -2 -20 7514.47 725.242  20
   1   2 -20 6515.23 619.684  21
   1   2 -19 11352.5 851.907  21
  -1  -2 -19 11309.0 804.249  16
  -1  -2 -19 12747.3 973.423  20
   1   2 -19 11191.6 813.012  16
  -1  -2 -18 8840.06 813.088  16
  -1  -2 -18 7329.79 868.479  21
   1   2 -18 9987.22 889.831  21
   1   2 -18 8528.09 804.414  16
  -1  -2 -18 10673.1 977.675  20
  -1  -2 -17 6222.62 893.936  20
   1   2 -17 4974.23 738.060  16
  -1  -2 -17 4402.26 629.736   8
  -1  -2 -17 4262.10 780.861  21
   1   2 -17 5756.82 797.905  21
  -1  -2 -17 4988.00 721.108  16
   1   2 -16 2781.03 689.330  21
  -1  -2 -16 2159.00 554.907   8
  -1  -2 -16 3716.84 663.619  16
  -1  -2 -16 5049.71 936.099  20
  -1  -2 -16 2872.89 772.278  21
   1   2 -16 2357.11 623.490  16
   1   2 -15 4791.91 698.089  16
   1   2 -15 7184.14 846.023  21
  -1  -2 -15 5809.68 871.758  21
  -1  -2 -15 6151.65 765.782  16
  -1  -2 -15 7831.70 1043.30  20
  -1   2  15 6747.10 1467.40   1
  -1  -2 -14 24153.5 1484.91  20
  -1  -2 -14 20687.7 1327.11  21
   1   2 -14 24408.6 1280.36  21
  -1  -2 -14 18923.5 1050.09  16
   1   2 -14 19863.9 1078.18  16
   1   2 -14 17867.1 840.195  15
  -1   2  14 18770.2 2106.98   1
  -1   2  13 11510.3 1605.37   1
  -1   2  12 7258.79 1250.17   1
   1  -2  12 8376.48 1339.39   1
   1   2 -11 19324.2 1543.18   3
   1  -2  11 19839.8 1795.11   1
  -1   2  11 17305.9 1665.38   1
  -1   2  10 22673.6 1809.39   1
   1   2 -10 24506.4 1647.25   3
   1  -2  10 25903.7 1870.49   1
  -1  -2  -9 12513.9 1439.99   2
  -1   2   9 13841.0 1320.86   1
   1   2  -9 12380.5 1173.88   3
   1  -2   9 13307.5 1300.52   1
  -1  -2  -8 16773.7 1568.04   2
  -1   2   8 20088.6 1485.78   1
   1  -2   8 18405.0 1320.58   1
   1   2  -8 18381.3 1304.99   3
   1  -2   7 38605.8 970.256   4
  -1  -2  -7 38477.8 2151.29   2
  -1   2   7 43022.9 1965.16   1
   1   2  -7 39464.4 1695.46   3
   1  -2   7 35817.8 1638.47   1
  -1  -2  -6 3941.71 672.956   2
  -1   2   6 3828.72 589.237   1
   1   2  -6 4026.98 542.898   3
   1  -2   6 3319.55 476.608   1
   1  -2   6 4405.40 441.525   4
  -1   2   5 22954.9 1236.76   1
   1  -2   5 17304.3 886.422   1
  -1  -2  -5 22429.1 1356.77   2
   1  -2   5 26110.1 1079.42   4
   1   2  -5 20179.8 991.445   3
  -1  -2  -4 69467.8 2152.81   2
  -1   2   4 69403.5 1858.96   1
   1  -2   3 16063.4 528.910   1
  -1   2   3 21140.7 911.305   1
  -1  -2  -3 21622.1 1117.38   2
   1  -2   3 23680.1 1048.36   4
  -1  -2  -3 28086.8 1616.53   5
  -1  -2  -2 211386. 3042.05   2
   1  -2   2 220241. 3145.87   4
  -1   2   1 17867.5 551.856   3
  -1   2   1 17429.3 580.024   1
   1  -2   1 20992.3 987.515   4
  -1  -2  -1 20238.3 878.248   2
  -1  -2   0 5591.14 468.345   2
  -1   2   0 5244.23 225.434   1
  -1   2   0 5273.50 367.842   3
  -1  -2   1 21782.4 857.612   2
  -1  -2   1 22959.4 947.177   1
  -1   2  -1 20498.9 829.760   3
  -1  -2   2 205985. 2983.02   1
  -1   2  -2 203934. 2973.72   3
  -1   2  -3 26621.5 1240.80   3
   1  -2  -3 27175.1 1052.29   4
  -1   2  -4 73216.4 2219.05   3
   1  -2  -4 75137.4 1764.61   4
  -1   2  -5 20779.9 1342.87   3
  -1  -2   5 17615.8 1128.03   1
  -1  -2   6 3943.38 620.749   1
  -1   2  -6 3773.74 686.814   3
   1  -2  -6 5274.42 505.995   5
   1  -2  -7 39838.8 1695.49   5
  -1   2  -7 41446.5 2067.38   3
  -1   2  -8 18493.2 1485.14   3
  -1  -2   8 15744.4 1407.28   1
  -1   2  -9 12970.3 1321.37   3
   1   2   9 12316.7 1219.67   1
  -1  -2   9 12171.1 1355.30   1
   1   2  10 20880.6 1678.49   1
  -1   2 -10 22212.9 1752.67   3
  -1  -2  10 22618.6 1928.02   1
   1   2  11 16989.1 1649.74   1
  -1  -2  11 20916.5 2078.84   1
  -1   2 -11 17809.5 1660.46   3
   1   2  12 6200.16 1163.27   1
  -1  -2  12 9243.38 1475.59   1
  -1   2 -12 7369.48 1233.30   3
   1   2  13 7244.43 1273.29   1
  -1   2 -13 8933.11 1424.92   3
  -1  -2  13 9847.65 1647.20   1
  -1   2 -14 16873.8 1566.68  13
   1   2  14 18073.3 1930.78   1
   1  -2 -14 21217.4 1254.19  21
   1  -2 -14 21430.0 1257.80  16
  -1   2 -14 23744.2 1283.79  21
  -1  -2  14 25996.4 2549.01   1
  -1   2 -15 5924.55 843.373  21
  -1  -2  15 6128.82 1564.61   1
   1  -2 -15 4567.04 751.524  21
   1  -2 -15 7402.04 893.161  16
   1   2  15 4854.04 1164.40   1
   1  -2 -16 2917.02 761.147  16
   1  -2 -16 4363.28 831.101  20
   1  -2 -16 785.423 579.513  21
  -1   2 -16 2322.21 700.372  21
   1  -2 -17 7675.72 918.229  20
  -1   2 -17 5122.17 795.524  21
   1  -2 -17 5572.42 831.578  16
   1  -2 -18 10328.4 928.985  16
  -1   2 -18 10368.5 949.822  21
  -1   2 -19 11397.4 896.671  21
   1  -2 -19 11185.6 914.917  16
   1  -2 -19 9553.13 780.095   8
   1  -2 -20 6144.60 590.263   8
   1  -2 -20 6918.61 696.655  16
  -1   2 -20 6177.97 673.705  21
  -1   2 -20 7760.92 760.542  20
  -1   2 -21 4610.68 560.783  20
   1  -2 -21 4160.57 513.284  16
  -1   2 -21 4035.50 495.780  21
  -1   2 -22 3930.41 414.034  20
   1  -2 -22 3306.48 381.667  16
   1   3 -22 253.469 240.301  20
   1   3 -21 6667.55 568.866  20
   1   3 -21 6267.24 475.845  16
  -1  -3 -20 9979.05 736.592  20
   1   3 -20 9034.17 651.010  16
  -1  -3 -20 9114.00 659.706  16
   1   3 -20 8350.66 649.821  21
   1   3 -19 411.006 481.237  21
  -1  -3 -19 67.1509 562.195  20
   1   3 -19 532.042 489.665  16
  -1  -3 -19 366.110 401.233   8
  -1  -3 -19 224.561 462.919  16
  -1  -3 -18 10749.5 984.799  20
   1   3 -18 10040.8 815.947  16
  -1  -3 -18 10194.6 842.953  16
  -1  -3 -18 9723.16 759.574   8
   1   3 -18 11411.9 901.759  21
  -1  -3 -17 2162.96 640.715  16
   1   3 -17 2310.52 629.147  16
  -1  -3 -17 2134.67 557.380   8
  -1  -3 -17 2162.76 720.541  20
   1   3 -17 2656.95 661.659  21
  -1  -3 -16 6103.11 728.449   8
   1   3 -16 9093.79 914.419  21
  -1  -3 -16 6939.16 809.039  16
  -1  -3 -16 7757.18 975.052  20
  -1  -3 -16 5583.28 833.459  21
   1   3 -16 6547.29 765.400  16
  -1  -3 -15 3415.79 803.356  20
   1   3 -15 2122.74 594.794  16
  -1  -3 -15 2266.85 634.876  16
   1   3 -15 3089.40 701.581  21
  -1  -3 -15 2460.81 585.909   8
  -1  -3 -15 1142.26 628.663  21
   1   3 -15 2608.70 474.260  15
   1   3 -14 968.539 578.172  21
  -1  -3 -14 1155.96 689.012  20
  -1  -3 -14 40.7245 651.352  21
   1   3 -14 982.006 402.692  15
  -1   3  14 999.639 814.081   1
  -1  -3 -14 720.273 533.030  16
  -1   3  13 16257.4 1810.09   1
  -1  -3 -13 12118.1 1064.95  21
  -1   3  12 17470.8 1780.55   1
  -1   3  11 13322.0 1520.86   1
   1   3 -11 11833.1 1288.91   3
   1  -3  10 43991.3 2426.55   1
   1   3 -10 40922.6 2200.25   3
  -1   3  10 44714.3 2523.18   1
  -1  -3  -9 1025.52 657.831   2
   1  -3   9 442.455 426.837   1
   1   3  -9 1123.97 514.663   3
  -1   3   9 418.476 415.155   1
  -1   3   8 7317.49 958.100   1
  -1  -3  -8 6464.58 1088.92   2
   1   3  -8 5601.26 807.231   3
   1  -3   8 5185.55 741.523   1
   1   3  -7 86198.8 2605.97   3
  -1   3   7 94912.6 2961.92   1
  -1  -3  -7 91375.9 3337.95   2
  -1  -3  -6 941.905 639.753   5
  -1  -3  -6 975.483 479.848   2
  -1   3   6 710.612 354.813   1
   1  -3   6 954.285 273.709   4
   1  -3   6 423.087 234.056   1
   1   3  -5 76267.9 2067.03   3
   1  -3   5 84732.0 1981.74   4
  -1  -3  -5 86125.5 2747.89   2
  -1   3   5 82032.5 2329.62   1
  -1  -3  -5 83227.0 3353.21   5
  -1  -3  -4 17461.8 1221.97   4
  -1   3   4 16466.3 953.346   1
   1  -3   4 18418.9 974.531   4
   1   3  -4 16292.1 904.138   3
  -1  -3  -4 17872.0 1208.20   2
  -1  -3  -3 61878.0 2014.09   2
   1  -3   3 59059.3 1792.47   4
  -1  -3  -3 57651.6 2039.35   4
  -1   3   3 54178.2 1548.12   1
  -1   3   2 1123.17 232.208   1
  -1  -3  -2 1210.84 338.067   2
   1  -3   2 1061.09 322.878   4
   1  -3   1 16096.3 944.230   4
  -1  -3  -1 17244.9 932.496   2
  -1   3   1 13081.2 558.951   1
  -1   3   1 14289.8 615.610   3
  -1  -3   0 101132. 2477.22   4
  -1   3   0 105318. 1855.05   3
  -1  -3   1 15639.2 1001.20   4
  -1   3  -1 16945.6 819.113   3
  -1  -3   1 18500.8 927.960   2
  -1  -3   2 665.289 276.167   1
  -1  -3   2 453.745 277.850   4
  -1   3  -2 714.562 253.178   3
  -1  -3   2 774.087 254.642   2
  -1   3  -3 55857.0 1806.54   3
   1  -3  -3 55908.1 1755.95   4
  -1  -3   3 56873.6 1852.53   1
   1  -3  -4 21115.3 1119.33   4
  -1  -3   4 19745.9 1165.77   1
  -1   3  -4 19654.4 1193.73   3
  -1   3  -5 81132.2 2546.12   3
   1  -3  -5 80351.2 2147.83   4
   1  -3  -6 1380.64 372.155   4
  -1  -3   6 1257.72 443.242   1
  -1   3  -6 1173.72 488.018   3
   1  -3  -7 89689.5 2384.96   4
  -1   3  -7 89711.0 3032.26   3
  -1  -3   8 4950.21 871.044   1
   1  -3  -8 6060.38 702.902   4
  -1   3  -8 5539.27 910.540   3
  -1  -3   9 1461.79 591.997   1
  -1   3  -9 1359.64 615.021   3
  -1   3 -10 38571.4 2261.08   3
  -1  -3  10 39428.8 2606.53   1
   1   3  10 38496.2 2279.61   1
  -1   3 -11 10515.6 1341.14   3
  -1  -3  11 12415.5 1670.54   1
   1   3  11 9704.81 1281.15   1
   1   3  12 15227.5 1634.17   1
  -1  -3  12 19480.6 2179.18   1
  -1   3 -12 15373.4 1643.68   3
  -1   3 -13 10407.3 1423.41   3
   1  -3 -13 13800.3 1102.41  16
  -1  -3  13 12365.3 1904.01   1
  -1   3 -13 11497.1 956.090  21
   1   3  13 9690.08 1439.28   1
  -1  -3  14 961.473 950.424   1
   1  -3 -14-773.500 679.186  21
  -1   3 -14 71.6853 806.528   3
  -1   3 -14 704.647 555.355  21
   1  -3 -14 1820.21 701.604  16
   1   3  14 696.289 738.952   1
  -1   3 -14 924.998 771.101  13
   1  -3 -15 2510.40 713.649  16
  -1   3 -15 2121.99 925.115  13
  -1   3 -15 1852.44 644.487  21
   1  -3 -16 8429.71 950.873  16
  -1   3 -16 6686.13 851.913  21
  -1   3 -17 2234.23 672.556  21
   1  -3 -17 2398.06 725.311  16
  -1   3 -18 9905.40 894.221  21
   1  -3 -18 10120.9 947.316  16
   1  -3 -19 111.756 543.056  16
  -1   3 -19 855.948 557.039  21
   1  -3 -19 185.854 450.328   8
  -1   3 -20 10544.6 758.865  21
   1  -3 -20 9106.57 677.594   8
   1  -3 -20 10846.0 791.903  16
  -1   3 -20 11209.6 839.516  20
  -1   3 -21 6159.47 591.160  20
   1  -3 -21 5300.05 448.558   8
  -1   3 -21 5964.69 544.782  21
   1  -3 -21 6197.10 566.041  16
  -1   3 -22 415.998 292.266  20
   1   4 -21 1291.10 311.370  16
   1   4 -21 588.047 272.699  21
   1   4 -21 1360.02 405.311  20
   1   4 -20 2431.04 454.297  21
  -1  -4 -20 2245.23 395.716   8
   1   4 -20 3004.30 461.873  16
  -1  -4 -19 1354.90 434.837   8
   1   4 -19 1395.67 490.579  16
   1   4 -19 1617.21 521.183  21
  -1  -4 -19 1249.95 497.882  16
  -1  -4 -18 3109.01 575.985   8
   1   4 -18 4070.10 626.446  16
   1   4 -18 4019.56 652.441  21
  -1  -4 -18 3308.83 652.837  16
  -1  -4 -18 3811.43 686.085  20
   1   4 -17 2160.23 578.561  16
  -1  -4 -17 1180.76 637.112  20
  -1  -4 -17 1576.65 622.160  16
  -1  -4 -17 1621.20 562.811   8
   1   4 -17 2776.98 648.281  21
   1   4 -16 4657.65 760.415  21
  -1  -4 -16 3996.49 671.425   8
  -1  -4 -16 3597.93 690.317  16
  -1  -4 -16 4142.62 773.718  20
   1   4 -16 4340.39 662.795  16
   1   4 -15 22137.3 903.689  15
   1   4 -15 24286.3 1273.58  21
  -1  -4 -15 23165.7 1393.07  20
  -1  -4 -15 19014.0 1136.41   8
  -1  -4 -15 20459.0 1208.76  16
  -1   4  14 28977.7 2443.85   1
  -1  -4 -14 25533.2 1295.38  16
  -1  -4 -14 28883.2 1531.46  20
  -1  -4 -14 23882.0 1230.78   8
   1   4 -14 24147.0 1281.30  11
   1   4 -14 26343.1 978.314  15
   1   4 -14 27827.3 1362.86  21
  -1  -4 -13 11213.2 1047.34  20
   1   4 -13 10759.2 882.144  11
  -1   4  13 10554.9 1511.70   1
  -1  -4 -13 10608.8 885.667  16
   1   4 -13 10464.9 654.966  15
   1   4 -12 14093.8 1472.38   3
  -1   4  12 17111.1 1801.10   1
   1   4 -11 3451.76 852.661   3
  -1   4  11 3307.41 888.637   1
   1   4 -10 14167.3 1384.48   3
  -1   4  10 14610.8 1487.05   1
  -1  -4  -9 3754.72 954.850   2
  -1   4   9 3765.92 795.282   1
   1   4  -9 3912.18 767.971   3
  -1  -4  -8 16127.4 1635.53   2
   1   4  -8 14817.0 1258.98   3
  -1   4   8 15862.0 1377.37   1
  -1   4   7 58519.0 2385.12   1
  -1  -4  -7 56221.5 2784.29   2
   1   4  -7 51127.1 2129.11   3
  -1  -4  -7 47355.8 2986.61   5
  -1   4   6 8205.04 879.733   1
  -1  -4  -6 8091.80 1053.59   2
   1   4  -6 6917.72 773.662   3
   1  -4   6 9053.52 756.318   4
  -1  -4  -6 7887.80 1155.38   5
   1  -4   5 13261.1 922.130   4
   1   4  -5 11459.6 912.464   3
  -1  -4  -5 12164.4 1178.92   2
  -1  -4  -5 13540.6 1366.03   5
  -1  -4  -5 11957.9 1142.87   4
  -1   4   5 11737.2 942.017   1
  -1   4   4 14727.9 967.649   1
  -1  -4  -4 17870.8 1391.28   5
  -1  -4  -4 17536.6 1289.59   2
  -1  -4  -4 15048.9 1219.14   4
   1  -4   4 17899.6 1088.38   4
   1   4  -4 14041.7 944.525   3
  -1  -4  -3 19798.1 1290.68   2
  -1   4   3 16375.8 906.357   1
   1  -4   3 18593.1 1116.66   4
  -1  -4  -3 17274.5 1244.36   4
  -1  -4  -2 1771.06 424.361   2
  -1  -4  -2 1586.39 445.860   4
   1  -4   2 1372.03 401.232   4
  -1   4   1 27600.9 1025.08   3
   1  -4   1 30605.9 1450.00   4
  -1  -4  -1 29613.8 1502.85   4
  -1   4   0 730.913 247.229   3
   1  -4   0 850.194 349.923   4
  -1  -4   0 824.773 292.265   2
  -1  -4   0 723.008 357.200   4
  -1  -4   1 33863.1 1574.69   4
   1  -4  -1 36511.4 1598.77   4
  -1  -4   1 37497.4 1436.34   2
  -1   4  -1 33075.5 1321.83   3
  -1  -4   2 1831.56 455.566   4
  -1  -4   2 1751.55 376.108   2
   1  -4  -2 1765.11 431.821   4
  -1   4  -2 1710.75 365.164   3
  -1  -4   3 14211.4 938.847   2
  -1   4  -3 15210.7 1015.46   3
  -1  -4   3 13701.3 995.918   4
   1  -4  -3 16644.1 1109.95   4
  -1   4  -4 14346.7 1071.46   3
   1  -4  -4 15473.1 1073.11   4
  -1  -4   4 12599.2 1059.35   1
   1  -4  -5 13091.4 1024.98   4
  -1  -4   5 11308.2 1057.64   1
  -1   4  -5 11884.1 1073.57   3
   1  -4  -6 7536.40 813.846   4
  -1   4  -6 6965.71 891.481   3
  -1  -4   6 5378.09 829.400   1
  -1  -4   7 43977.4 2345.64   1
  -1   4  -7 50004.1 2380.08   3
  -1  -4   8 13914.9 1470.50   1
   1  -4  -8 16857.0 1221.54   4
  -1   4  -8 13818.2 1368.34   3
  -1   4  -9 4209.72 861.450   3
   1  -4  -9 5261.37 788.288   4
  -1  -4   9 4644.54 988.340   1
  -1  -4  10 15893.0 1789.20   1
  -1   4 -10 13684.7 1479.14   3
   1   4  10 15332.0 1536.68   1
  -1  -4  11 5359.62 1220.25   1
   1   4  11 4671.23 991.218   1
  -1   4 -11 4134.51 927.387   3
   1   4  12 12438.8 1540.58   1
  -1   4 -12 12651.5 1494.84   3
  -1  -4  12 15326.0 2007.34   1
   1  -4 -13 14757.0 1156.45  16
  -1   4 -13 10792.2 1384.29  13
  -1   4 -13 11911.4 1510.22   3
   1   4  13 13977.9 1687.19   1
   1   4  14 24167.5 2183.15   1
  -1   4 -14 20458.4 1868.27  13
  -1   4 -14 20300.4 1944.77   3
  -1   4 -14 24438.1 1291.09  21
   1  -4 -14 27364.1 1496.01  16
   1  -4 -15 26785.9 1484.53  16
  -1   4 -15 24190.2 1309.34  21
   1  -4 -16 4163.44 816.236  16
  -1   4 -16 4027.90 736.698  21
   1  -4 -17 2433.22 733.684  16
  -1   4 -17 2915.32 695.734  21
   1  -4 -18 3348.30 649.020   8
   1  -4 -18 3847.21 745.641  16
  -1   4 -18 4381.66 706.987  21
   1  -4 -19 498.551 549.558  16
   1  -4 -19 818.879 488.313   8
  -1   4 -19 1286.39 543.387  21
  -1   4 -20 3225.93 536.933  21
   1  -4 -20 2741.85 485.098   8
   1  -4 -20 3085.62 553.260  16
  -1   4 -21 1409.07 417.429  20
   1  -4 -21 1064.50 314.435   8
   1  -4 -21 1078.83 384.525  16
  -1   4 -21 1173.19 366.669  21
  -1   4 -22 6118.09 412.667  20
   1   5 -21 2149.96 398.655  20
  -1  -5 -21 1561.09 241.279   8
   1   5 -20 10026.8 603.715  21
  -1  -5 -20 9315.47 568.543   8
  -1  -5 -19 650.370 409.579   8
   1   5 -19 1132.92 442.440  16
   1   5 -19 802.397 462.097  21
   1   5 -18 3885.59 601.254  16
   1   5 -18 4022.64 638.805  21
  -1  -5 -18 2784.38 577.510   8
  -1  -5 -18 2830.28 607.123  16
   1   5 -17 505.527 570.885  21
  -1  -5 -17-186.189 602.363  16
  -1  -5 -17 373.944 499.803   8
   1   5 -17 232.278 497.891  16
   1   5 -16 2844.28 589.986  16
   1   5 -16 2856.85 679.138  21
  -1  -5 -16 2123.34 618.222   8
  -1  -5 -16 2275.01 667.582  16
  -1  -5 -16 1348.39 637.622  20
  -1  -5 -15 15036.8 1145.00  20
  -1  -5 -15 17571.8 1132.12  16
  -1  -5 -15 16088.8 1095.40   8
   1   5 -15 18148.1 1124.56  21
   1   5 -15 18744.3 833.595  15
  -1  -5 -14 1911.29 608.903   8
  -1  -5 -14 1374.92 605.891  16
   1   5 -14 1850.51 432.762  15
  -1  -5 -14 843.850 707.831  20
   1   5 -14 2293.75 592.722  11
  -1  -5 -13 37546.2 1542.67   8
   1   5 -13 37023.6 1495.32  11
   1   5 -13 38652.2 1143.24  15
  -1  -5 -13 31001.6 1535.40  20
  -1   5  13 43628.6 2864.78   1
  -1  -5 -13 36841.3 1506.47  16
  -1   5  12 18239.5 1843.26   1
  -1  -5 -12 15517.9 1030.21  16
   1   5 -12 16817.1 1044.14  11
   1   5 -12 15543.2 1580.54   3
  -1  -5 -12 16995.1 1056.44   8
  -1   5  11 27769.4 2160.25   1
   1   5 -11 23811.0 1907.36   3
   1   5 -10 9165.92 1200.90   3
  -1   5  10 7532.16 1150.35   1
   1   5  -9 8758.88 1127.64   3
  -1   5   9 8737.51 1176.86   1
  -1  -5  -9 8650.64 1397.97   2
  -1  -5  -8 90686.3 3890.40   2
  -1   5   8 93830.1 3333.05   1
   1   5  -8 82828.8 3076.16   3
   1   5  -7 8604.69 1002.70   3
  -1  -5  -7 10884.5 1344.08   2
  -1  -5  -7 8956.98 1414.83   5
  -1   5   7 10836.9 1104.96   1
  -1   5   6 19738.3 1378.02   1
   1   5  -6 17457.6 1298.60   3
  -1  -5  -6 20602.3 1855.44   5
   1  -5   6 22176.2 1318.44   4
  -1  -5  -6 21764.9 1752.71   2
  -1   5   5 43760.1 1859.51   1
  -1  -5  -5 50799.5 2440.15   2
  -1  -5  -5 44598.8 2266.00   4
   1   5  -5 41946.9 1906.31   3
  -1  -5  -5 51185.9 2584.09   5
   1  -5   5 47190.9 2005.04   4
  -1  -5  -4 22993.6 1629.29   4
   1  -5   4 25846.0 1475.20   4
  -1  -5  -4 25782.6 1778.62   5
  -1   5   4 24855.1 1311.63   1
  -1  -5  -4 28475.9 1722.53   2
   1   5  -4 22527.7 1330.84   3
  -1   5   3 46521.2 1630.08   1
  -1  -5  -3 47993.2 2268.84   4
   1  -5   3 52765.7 2191.11   4
  -1  -5  -2 3547.70 677.628   4
  -1  -5  -2 4493.08 670.038   2
   1  -5   2 3938.62 684.264   4
  -1  -5  -1 4232.17 723.051   4
  -1  -5  -1 5542.58 695.786   2
   1  -5   1 4800.46 746.411   4
  -1   5   1 4389.20 527.051   3
  -1  -5   0 47736.2 2131.01   4
   1  -5   0 49937.9 2124.49   4
  -1   5   0 47465.7 1688.94   3
  -1  -5   1 5563.86 649.033   2
  -1   5  -1 5377.23 630.337   3
   1  -5  -1 5174.03 747.011   4
  -1  -5   1 5404.50 751.514   4
  -1   5  -2 3110.96 521.756   3
  -1  -5   2 2567.95 610.963   4
  -1  -5   2 3198.46 511.172   2
  -1   5  -3 50798.5 1978.64   3
  -1  -5   3 52162.5 2217.46   4
  -1  -5   3 48108.4 1829.76   2
   1  -5  -3 55012.3 2229.89   4
   1  -5  -4 22240.9 1452.59   4
  -1   5  -4 21937.8 1418.77   3
   1  -5  -5 49404.1 2152.97   4
  -1  -5   5 36865.5 1986.46   1
  -1   5  -5 45149.5 2114.07   3
  -1  -5   5 32911.0 1664.95   2
  -1  -5   6 11097.5 1049.19   2
  -1  -5   6 13712.3 1313.10   1
   1  -5  -6 19005.7 1375.96   4
  -1   5  -6 17969.7 1444.74   3
  -1   5  -7 8323.71 1087.09   3
  -1  -5   7 6246.19 994.085   1
   1  -5  -7 9341.57 1027.44   4
   1  -5  -8 90797.9 3068.16   4
  -1   5  -8 79921.4 3247.67   3
   1  -5  -9 10207.3 1139.82   4
  -1   5  -9 8341.55 1189.26   3
  -1  -5   9 7076.00 1201.28   1
  -1   5 -10 9048.98 1282.23   3
   1   5  10 12170.0 1394.43   1
   1   5  11 27363.3 2141.67   1
  -1   5 -11 23976.3 2004.62   3
  -1   5 -12 15054.3 1610.87   3
   1   5  12 17431.3 1807.07   1
  -1   5 -12 15409.8 1569.82  13
   1  -5 -12 15786.4 1144.63  16
   1   5  13 41458.8 2786.13   1
   1  -5 -13 37870.5 1708.64  16
  -1   5 -13 33399.5 2358.95   3
  -1   5 -13 37808.7 2301.69  13
   1  -5 -14 2306.56 746.796  16
  -1   5 -14 1995.21 973.015  13
   1  -5 -15 19005.8 1307.30  16
  -1   5 -15 20850.7 1207.01  21
  -1   5 -15 16887.4 1840.37  13
   1  -5 -16 2274.72 730.298  16
  -1   5 -16 2612.71 674.071  21
   1  -5 -17-569.161 714.707  16
   1  -5 -17 665.786 586.820   8
  -1   5 -17 710.080 579.524  21
   1  -5 -18 4431.14 756.993  16
   1  -5 -18 4107.37 674.214   8
  -1   5 -18 5184.43 712.247  21
  -1   5 -19 798.411 488.375  21
   1  -5 -19 224.203 505.008  16
   1  -5 -19 328.438 446.752   8
   1  -5 -20 12313.5 775.453  16
  -1   5 -20 11884.4 716.634  21
   1  -5 -20 10329.8 672.824   8
   1  -5 -21 1611.77 306.518   8
  -1   5 -21 1629.60 352.837  21
  -1   5 -21 2135.46 412.473  20
   1   6 -21 2554.77 355.932  20
  -1  -6 -21 3353.92 498.211   7
  -1  -6 -20 4807.09 427.558   8
   1   6 -20 4406.80 421.100  21
  -1  -6 -19 4833.78 537.035   8
   1   6 -19 4995.28 553.118  21
   1   6 -19 6041.96 532.540  16
   1   6 -18 5759.20 611.166  16
  -1  -6 -18 4625.98 609.649   8
   1   6 -18 5741.27 669.463  21
   1   6 -17 1893.76 597.744  21
  -1  -6 -17 1324.44 551.412   8
   1   6 -17 1831.69 546.238  16
  -1  -6 -16 1211.07 624.444  16
  -1  -6 -16 1569.07 596.627   8
   1   6 -16 1448.91 603.181  21
   1   6 -16 1321.76 533.739  16
   1   6 -15 3427.66 480.992  15
   1   6 -15 2166.78 627.945  21
  -1  -6 -15 2508.04 686.346  16
  -1  -6 -15 2667.61 676.249   8
   1   6 -15 2790.95 654.190  11
   1   6 -14 3593.80 485.808  15
   1   6 -14 3811.33 682.299  11
  -1  -6 -14 3749.42 716.965   8
  -1  -6 -14 3444.31 704.788  16
  -1  -6 -13 5697.99 795.030  16
  -1   6  13 6902.01 1281.80   1
  -1  -6 -13 6372.16 818.774   8
   1   6 -13 6480.99 769.963  11
  -1   6  12 3331.61 939.937   1
  -1  -6 -12 3278.01 662.219  16
   1   6 -12 2545.67 865.543   3
   1   6 -12 3433.78 624.778  11
  -1  -6 -12 3385.85 663.199   8
  -1   6  11 7974.83 1259.24   1
   1   6 -11 8739.16 918.289  11
  -1  -6 -11 6562.23 769.504  16
   1   6 -11 6103.26 1148.45   3
  -1  -6 -11 7729.80 794.124   8
  -1   6  10 7293.47 1186.22   1
   1   6 -10 5393.81 1026.86   3
  -1   6   9 15813.9 1562.01   1
  -1  -6  -9 14190.0 1819.05   2
   1   6  -9 11997.5 1399.39   3
  -1  -6  -8 1907.43 1097.35   5
   1   6  -8 2217.88 710.043   3
  -1  -6  -8 2751.78 962.992   2
  -1   6   8 3147.12 731.610   1
  -1  -6  -7 1443.77 774.976   5
  -1  -6  -7 1704.57 746.104   2
  -1   6   7 1594.91 554.820   1
   1   6  -7 1135.31 557.242   3
  -1  -6  -6 8203.67 1223.06   2
  -1  -6  -6 7503.47 1265.01   5
  -1   6   6 7204.66 897.457   1
   1   6  -6 6832.63 939.547   3
   1  -6   6 8476.83 946.473   4
  -1   6   5 18089.9 1287.79   1
  -1  -6  -5 20439.7 1786.08   5
   1  -6   5 20899.5 1484.10   4
  -1  -6  -5 19923.4 1736.62   2
   1   6  -5 18152.6 1392.03   3
  -1  -6  -5 18343.1 1618.64   4
   1   6  -4 49851.9 2210.91   3
  -1  -6  -4 56496.6 2814.55   5
  -1  -6  -4 50857.9 2594.68   4
   1  -6   4 59299.1 2501.35   4
  -1  -6  -4 60035.9 2678.85   2
  -1   6   4 50135.7 1969.10   1
  -1  -6  -3 14267.4 1419.89   4
   1  -6   3 16240.5 1360.73   4
  -1  -6  -3 18839.0 1485.37   2
   1   6  -3 14038.4 1132.15   3
  -1   6   3 14484.8 987.687   1
   1  -6   2 1346.59 516.017   4
  -1  -6  -2 1878.54 629.046   4
  -1  -6  -2 1540.94 531.333   2
  -1   6   2 1234.55 380.637   3
   1  -6   1 8587.16 1058.88   4
  -1  -6  -1 11494.1 1064.25   2
  -1  -6  -1 8790.89 1137.56   4
  -1   6   1 9420.57 865.089   3
  -1   6   0 2208.40 525.464   3
  -1  -6   0 2069.25 639.560   4
   1  -6   0 2182.61 623.586   4
  -1  -6   0 2448.92 544.885   2
  -1  -6   1 12059.0 1016.29   2
  -1   6  -1 10622.9 990.521   3
  -1  -6   1 10797.3 1184.43   4
   1  -6  -1 10788.3 1149.97   4
  -1  -6   2 2595.83 523.561   2
  -1  -6   2 2564.03 721.984   4
   1  -6  -2 2438.02 626.850   4
  -1   6  -2 2461.99 547.780   3
  -1  -6   3 10703.5 1234.99   4
   1  -6  -3 13437.2 1262.24   4
  -1   6  -3 13406.8 1168.69   3
  -1  -6   3 9874.27 928.463   2
  -1   6  -4 49144.6 2259.19   3
   1  -6  -4 51190.7 2434.86   4
   1  -6  -5 18530.2 1514.47   4
  -1   6  -5 17121.3 1438.58   3
  -1   6  -6 7169.11 1030.07   3
   1  -6  -6 8096.06 1059.77   4
   1  -6  -7 1459.54 601.110   4
  -1   6  -7 1112.21 651.002   3
   1  -6  -8 2247.28 689.856   5
   1  -6  -8 1832.96 648.733   4
  -1   6  -8 1738.59 721.300   3
  -1   6  -9 11590.6 1440.02   3
   1  -6  -9 14217.0 1471.84   4
   1   6  10 4816.34 1014.82   1
  -1   6 -10 4331.60 991.675   3
   1  -6 -11 4789.64 739.362  16
  -1   6 -11 6613.96 1185.13  13
   1   6  11 6482.21 1192.39   1
  -1   6 -11 6098.56 1173.97   3
   1  -6 -12 2506.83 684.067  16
  -1   6 -12 3209.97 544.905  11
  -1   6 -12 3063.81 963.538   3
   1   6  12 3734.08 998.671   1
  -1   6 -12 3942.94 1063.26  13
  -1   6 -13 5822.88 1235.81  13
  -1   6 -13 6029.00 1174.90   3
  -1   6 -13 5564.79 670.253  11
   1  -6 -13 3727.57 770.002  16
  -1   6 -14 4316.73 1230.43  13
   1  -6 -14 3499.10 789.485  16
   1  -6 -15 3746.10 777.541  16
  -1   6 -15 4004.62 696.107  21
  -1   6 -15 4484.63 1310.74  13
   1  -6 -16 835.412 683.490  16
   1  -6 -16 1018.68 674.560   8
  -1   6 -16 676.841 559.340  21
   1  -6 -17 2870.22 684.858   8
   1  -6 -17 2983.82 727.338  16
  -1   6 -17 3067.06 654.084  21
   1  -6 -18 5467.99 702.489   8
   1  -6 -18 5383.21 738.516  16
  -1   6 -18 6445.21 713.689  21
   1  -6 -19 4691.85 636.550  16
   1  -6 -19 5492.04 615.943   8
  -1   6 -19 6163.37 634.733  21
  -1   6 -20 5355.89 511.253  21
   1  -6 -20 4988.29 496.542   8
   1  -6 -21 2169.19 288.164   8
  -1   6 -21 2308.07 314.543  21
  -1   6 -21 3003.86 378.909  20
  -1  -7 -20 4068.43 364.916   8
   1   7 -19 255.076 360.727  21
  -1  -7 -19 321.480 346.079   8
   1   7 -18 2341.06 483.317  16
  -1  -7 -18 2413.99 510.143   8
   1   7 -18 2401.23 518.176  21
   1   7 -17 4524.54 592.916  16
  -1  -7 -17 4175.19 640.669   8
   1   7 -17 4778.60 672.197  21
   1   7 -16 4861.17 655.134  16
  -1  -7 -16 4898.52 729.563   8
   1   7 -16 5215.25 723.460  21
   1   7 -15 192.763 363.471  15
   1   7 -15-659.696 653.109  21
   1   7 -15 705.308 545.384  11
  -1  -7 -15 376.419 555.621   8
   1   7 -14 4668.42 751.056  11
  -1  -7 -14 4822.76 785.403   8
   1   7 -14 4615.86 516.955  15
  -1  -7 -13 5033.70 798.935  16
  -1  -7 -13 6743.67 865.125   8
   1   7 -13 6328.55 787.154  11
   1   7 -12 1484.40 785.847   3
  -1   7  12 3290.78 686.960  22
   1   7 -12 2952.21 636.128  11
  -1   7  12 3902.46 998.354   1
  -1  -7 -12 2444.73 652.073  16
  -1  -7 -12 3195.91 691.968   8
   1   7 -11 7244.89 1267.51   3
   1   7 -11 6500.03 768.602  11
  -1   7  11 7027.31 873.863  22
  -1  -7 -11 5931.86 781.599  16
  -1  -7 -11 8076.65 869.015   8
  -1   7  11 8478.57 1309.06   1
  -1  -7 -10 20300.7 1191.92   8
   1   7 -10 17387.2 1768.70   3
  -1  -7 -10 16820.1 1088.56  16
  -1   7  10 20395.0 1878.90   1
   1   7 -10 15724.2 1060.12  11
  -1   7   9 4446.16 967.281   1
   1   7  -9 4517.19 999.113   3
  -1  -7  -9 2986.36 1250.59   5
  -1  -7  -9 4892.80 1234.32   2
   1   7  -8 25163.7 1971.75   3
  -1  -7  -8 28480.1 2496.30   2
  -1   7   8 31226.6 2117.94   1
  -1  -7  -7 2663.03 1004.29   5
   1   7  -7 2825.85 777.052   3
  -1  -7  -7 3266.94 961.016   2
  -1   7   7 3555.42 769.712   1
  -1   7   6 14340.9 1308.17   1
   1   7  -6 15177.4 1458.21   3
  -1  -7  -6 17404.7 1793.68   2
  -1   7   5 10132.8 1057.73   1
  -1  -7  -5 11056.2 1405.90   2
   1   7  -5 9913.40 1216.48   3
  -1  -7  -5 11338.3 1538.26   5
   1  -7   5 13669.7 1378.05   4
  -1  -7  -5 9966.89 1383.01   4
  -1  -7  -4 20339.0 1750.14   2
  -1   7   4 16959.6 1235.70   1
  -1  -7  -4 16891.2 1709.69   4
  -1   7   4 16172.6 1147.39   3
   1  -7   4 19268.1 1639.99   4
  -1  -7  -4 19798.3 1824.48   5
   1   7  -4 17396.9 1499.54   3
   1  -7   3 11268.5 1283.84   4
   1   7  -3 9666.04 1071.30   3
  -1   7   3 10188.5 953.985   3
  -1  -7  -3 12187.9 1291.69   2
  -1  -7  -3 9087.88 1314.94   4
  -1   7   3 9867.82 877.636   1
  -1  -7  -2 4130.96 792.594   2
  -1  -7  -2 3468.36 913.934   4
   1  -7   2 3634.30 800.894   4
  -1   7   1 16788.8 1304.71   3
  -1  -7  -1 14353.6 1566.05   4
  -1  -7  -1 18690.0 1464.06   2
   1  -7   1 13951.6 1517.66   4
  -1  -7   0 1287.01 625.961   4
  -1  -7   0 694.815 412.238   2
   1  -7   0 1270.68 630.208   4
  -1   7   0 637.944 432.659   3
  -1   7  -1 15674.3 1286.77   3
  -1  -7   1 14133.9 1567.95   4
   1  -7  -1 18871.9 1861.57   4
  -1  -7   1 15931.3 1249.60   2
  -1  -7   2 3801.09 659.900   2
   1  -7  -2 4156.08 890.550   4
  -1  -7   2 3788.74 913.913   4
  -1   7  -2 3934.11 755.799   3
  -1  -7   3 7397.51 1199.33   4
  -1   7  -3 8848.97 1056.64   3
   1  -7  -3 9050.19 1221.51   4
  -1   7  -4 17979.4 1521.04   3
   1  -7  -4 18686.7 1692.65   4
  -1   7  -5 8958.61 1168.96   3
   1  -7  -5 9772.80 1253.18   4
   1  -7  -6 17476.6 1645.75   4
  -1   7  -6 15532.7 1520.65   3
  -1   7  -7 2754.20 816.358   3
   1  -7  -7 2980.26 867.033   4
   1  -7  -8 26356.3 2061.75   4
  -1   7  -8 22837.9 1972.12   3
   1  -7  -8 28178.6 2136.03   5
   1  -7  -9 5508.07 1120.95   4
  -1   7  -9 4789.66 1059.30   3
   1   7  10 18556.7 1840.05   1
  -1   7 -10 15624.0 1757.24   3
  -1   7 -10 16187.2 988.793  11
  -1   7 -10 17749.5 1680.77  13
  -1   7 -11 8799.98 1364.55   3
   1  -7 -11 6887.68 846.417  16
  -1   7 -11 9176.66 814.192  11
   1   7  11 10875.2 1493.16   1
  -1   7 -11 10001.0 1443.30  13
  -1   7 -12 2236.05 1017.08  13
   1  -7 -12 1541.48 656.556  16
  -1   7 -12 2865.08 1009.96   3
  -1   7 -12 1591.78 512.113  11
   1   7  12 2421.17 947.447   1
  -1   7 -13 6643.24 1334.03  13
  -1   7 -13 5864.93 710.447  11
   1  -7 -13 6152.71 945.091  16
   1  -7 -14 3409.89 807.004  16
   1  -7 -14 4404.79 820.781   8
  -1   7 -14 4014.61 639.758  11
  -1   7 -14 4035.57 1283.78  13
   1  -7 -15 961.812 708.967   8
   1  -7 -15 941.156 715.464  16
  -1   7 -15 449.717 471.848  11
   1  -7 -16 3292.60 745.749  16
   1  -7 -16 4198.61 768.478   8
  -1   7 -16 3119.76 656.063  21
   1  -7 -17 3408.37 702.864  16
   1  -7 -17 3929.75 709.539   8
  -1   7 -17 3382.31 651.675  21
   1  -7 -18 1296.30 516.381   8
  -1   7 -18 1967.13 527.458  21
   1  -7 -19 245.841 393.806   8
  -1   7 -19 784.639 421.807  21
  -1   7 -20 4667.06 430.508  21
   1  -7 -20 4358.55 423.330   8
  -1  -8 -20 4181.44 510.822   7
  -1  -8 -20 2732.65 266.871   8
  -1  -8 -19 2922.44 391.028   8
   1   8 -19 1899.59 337.080  21
  -1  -8 -18 816.105 419.671   8
   1   8 -18 960.300 403.931  21
   1   8 -17 1850.04 535.197  21
  -1  -8 -17 1483.75 513.804   8
   1   8 -17 1722.49 467.526  16
  -1  -8 -16 141.317 515.196   8
   1   8 -16-61.2316 545.258  21
   1   8 -16 123.593 472.533  16
  -1  -8 -15 989.262 576.116   8
   1   8 -15 1213.07 403.300  15
   1   8 -15 1553.13 583.470  11
   1   8 -15-84.2038 599.036  21
  -1  -8 -14 25463.8 1386.36   8
   1   8 -14 23301.3 1290.06  11
   1   8 -14 27121.6 992.625  15
   1   8 -13 4665.88 751.975  11
  -1   8  13 6431.85 878.840  22
  -1  -8 -13 5241.52 801.397   8
  -1  -8 -12 4816.50 783.089   8
   1   8 -12 4367.39 748.910  11
  -1   8  12 4641.72 809.286  22
   1   8 -11 6950.01 826.181  11
  -1   8  11 8089.37 990.502  22
  -1   8  11 10201.2 1445.05   1
  -1  -8 -11 8634.25 934.134   8
   1   8 -10 13427.9 1680.35   3
  -1  -8 -10 13399.4 1056.07   8
  -1   8  10 10497.9 1092.74  22
   1   8 -10 9821.21 918.635  11
  -1   8  10 13617.7 1602.65   1
  -1  -8  -9 7454.88 912.202   8
  -1   8   9 4218.19 789.208  22
  -1   8   9 6891.30 1147.98   1
   1   8  -9 4209.93 662.458  11
  -1  -8  -9 3916.37 1460.68   5
   1   8  -9 4508.57 1114.38   3
   1   8  -8 9442.74 833.680  11
  -1  -8  -8 12737.6 2030.28   5
   1   8  -8 11363.1 1484.90   3
  -1  -8  -8 13854.0 1942.10   2
  -1   8   8 14048.9 1530.28   1
  -1  -8  -7 18024.4 2324.27   5
  -1  -8  -7 24659.4 2325.86   2
   1   8  -7 20149.3 1876.75   3
  -1   8   7 24340.2 1844.62   1
  -1   8   6 877.383 503.868   1
  -1  -8  -6 1070.62 917.067   5
   1   8  -6 1650.36 778.872   3
  -1  -8  -6 1082.68 778.467   2
  -1  -8  -5 4751.79 1087.91   2
  -1  -8  -5 5306.36 1238.06   5
   1   8  -5 7266.78 1238.52   3
   1  -8   5 4779.42 1008.78   4
   1  -8   4 4158.99 1034.73   4
  -1  -8  -4 4233.47 1082.55   5
  -1  -8  -4 4603.60 1005.83   2
  -1  -8  -4 4337.64 1085.05   4
   1   8  -4 4969.81 1026.50   3
  -1   8   4 3916.21 716.564   3
  -1   8   3 22390.6 1565.73   3
  -1  -8  -3 25775.3 2002.84   2
   1   8  -3 22448.5 1790.14   3
  -1  -8  -3 19131.9 2022.14   4
   1  -8   3 22575.3 2046.07   4
   1   8  -2 4570.55 880.072   3
  -1  -8  -2 5235.86 936.897   2
   1  -8   2 4255.92 1033.38   4
  -1  -8  -2 4519.35 1068.50   4
  -1   8   2 6214.78 934.416   3
  -1  -8  -1 12133.1 1286.12   2
  -1  -8  -1 9896.94 1475.54   4
   1  -8   1 11691.5 1485.22   4
  -1   8   1 12493.3 1282.15   3
  -1   8   0 23430.9 1707.34   3
   1  -8   0 26510.3 2181.41   4
  -1   8  -1 12919.3 1306.14   3
   1  -8  -1 14438.6 1851.07   4
  -1  -8   1 12389.3 1608.09   4
   1  -8  -2 4634.99 1037.50   4
  -1  -8   2 3153.28 1000.72   4
  -1   8  -2 4210.45 853.498   3
   1  -8  -3 21586.1 1954.57   4
  -1   8  -3 21871.2 1761.65   3
  -1   8  -4 3917.54 881.886   3
   1  -8  -4 4275.23 1035.68   4
  -1   8  -5 4774.73 989.756   3
   1  -8  -5 4397.40 1030.09   4
  -1   8  -6 8447.41 1259.29   3
   1  -8  -6 186.420 651.032   4
  -1   8  -7 19569.7 1884.43   3
   1  -8  -7 20117.2 1996.74   4
   1  -8  -8 12641.9 1620.50   4
  -1   8  -8 11535.1 1551.90   3
  -1   8  -9 2843.00 553.991  11
  -1   8  -9 4010.90 1010.23  13
  -1   8  -9 3700.99 1038.82   3
   1  -8  -9 2656.28 644.015   8
   1  -8  -9 2092.44 610.024  16
   1   8   9 6470.88 895.261  22
   1   8   9 4851.93 1087.14   1
   1  -8  -9 4830.75 1153.13   4
   1   8  10 17412.4 1203.70  22
   1   8  10 17923.8 1901.23   1
  -1   8 -10 13181.2 1714.23   3
  -1   8 -10 15229.1 1700.90  13
   1  -8 -10 14643.2 1186.65   8
  -1   8 -10 12693.1 971.780  11
   1  -8 -11 8547.08 998.211   8
  -1   8 -11 10020.1 1555.90  13
  -1   8 -11 6738.28 774.898  11
   1  -8 -12 1726.78 662.412  16
  -1   8 -12 4734.45 1347.72  13
   1  -8 -12 4549.68 844.806   8
  -1   8 -12 4104.91 670.950  11
   1  -8 -13 9049.48 1050.27   8
  -1   8 -13 6382.42 774.492  11
   1  -8 -13 5900.38 866.325  16
  -1   8 -13 7548.40 1541.83  13
  -1   8 -14 23090.3 1174.46  11
  -1   8 -14 26569.9 2273.21  13
   1  -8 -14 27057.7 1551.59   8
   1  -8 -15 1733.81 687.510   8
  -1   8 -15 2283.08 559.053  11
  -1   8 -16-1.30658 544.876  21
   1  -8 -16 1530.82 651.628   8
  -1   8 -17 2064.95 549.898  21
   1  -8 -17 2146.97 587.672   8
   1  -8 -18 1120.42 454.176   8
  -1   8 -18 1428.64 466.573  21
  -1   8 -19 3111.10 432.697  21
   1  -8 -19 2531.84 420.434   8
  -1   8 -20 3516.96 373.442  20
   1  -8 -20 3042.81 310.752   8
  -1   8 -20 2792.47 303.789  21
  -1  -9 -19 850.633 255.465   8
   1   9 -18 877.882 343.348  21
  -1  -9 -18 617.528 341.647   8
  -1  -9 -17 516.477 410.874   8
   1   9 -17 571.496 438.439  21
  -1  -9 -16 411.776 483.656   8
   1   9 -16-337.563 436.575  16
   1   9 -16-76.1818 491.008  21
   1   9 -15 12083.5 945.255  11
  -1  -9 -15 12768.4 964.039   8
   1   9 -15 10853.2 875.275  21
   1   9 -14 2645.54 446.215  15
   1   9 -14 3437.37 700.261  11
  -1  -9 -14 2857.30 679.455   8
  -1   9  14 2759.19 615.093  22
  -1  -9 -13 7431.75 871.768   8
  -1   9  13 7402.05 885.499  22
   1   9 -13 7845.12 876.824  11
  -1   9  12 8126.47 967.040  22
   1   9 -12 7379.13 881.172  11
  -1  -9 -12 8571.67 946.394   8
  -1   9  11 7332.67 974.665  22
  -1  -9 -11 8548.56 982.297   8
   1   9 -11 6636.71 848.682  11
  -1   9  10 1216.77 649.550  22
   1   9 -10 887.716 533.837  11
  -1  -9 -10 2565.07 713.890   8
  -1   9   9 350.081 529.911  22
   1   9  -9 8.84702 519.307  11
   1   9  -9 1388.85 913.126   3
   1   9  -8 10565.1 947.999  11
   1   9  -8 15090.6 1821.47   3
  -1  -9  -8 11523.3 2073.26   5
  -1  -9  -8 16104.6 1108.91   8
  -1   9   8 9623.94 1119.34  22
   1   9  -7 28500.8 2351.80   3
  -1   9   7 17877.4 1444.21  22
  -1  -9  -7 31838.8 1449.36   8
  -1  -9  -7 31388.0 2713.20   2
  -1  -9  -7 22228.7 2582.37   5
   1   9  -7 23806.5 1316.36  11
   1   9  -6 10515.8 1501.41   3
  -1  -9  -6 9874.55 1756.97   5
   1   9  -6 5779.39 744.542  11
  -1   9   6 5053.10 875.210  22
  -1  -9  -6 9392.11 1514.52   2
  -1  -9  -5 16718.2 1905.16   2
  -1  -9  -5 14426.9 1943.30   5
   1   9  -5 17825.7 1833.94   3
  -1  -9  -4 9239.63 1594.68   5
   1   9  -4 9361.03 1394.55   3
  -1  -9  -4 9532.74 1426.34   2
   1  -9   4 8437.97 1442.18   4
  -1  -9  -3 7033.53 1423.87   4
  -1   9   3 7382.66 1090.53   3
   1   9  -3 6900.05 1230.35   3
   1  -9   3 8234.44 1387.21   4
  -1  -9  -3 7740.19 1467.51   5
   1   9  -2 1542.90 732.718   3
  -1  -9  -2 1432.57 935.286   4
  -1   9   2 1657.43 729.704   3
   1  -9   2 1161.93 828.862   4
   1  -9   1 22884.2 2171.05   4
   1   9  -1 24345.4 1985.30   3
  -1   9   1 26708.9 1981.59   3
  -1  -9  -1 21473.2 2248.62   4
   1   9   0 70074.6 3228.32   3
   1  -9   0 65574.3 3652.33   4
  -1   9   0 71800.4 3188.99   3
  -1  -9   0 60329.0 3681.70   4
   1  -9  -1 24399.7 2362.95   4
  -1  -9   1 21122.6 2190.81   4
  -1   9  -1 24057.0 1925.54   3
   1  -9  -2 1137.28 786.057   4
  -1   9  -2 1773.90 765.577   3
   1  -9  -3 6067.55 1278.70   4
  -1   9  -3 6863.76 1179.41   3
  -1   9  -4 8883.63 1341.52   3
   1  -9  -4 8199.69 1446.18   4
  -1   9  -5 14398.6 1716.59   3
   1  -9  -5 15042.8 1851.89   4
  -1   9  -6 9263.52 831.268  11
   1  -9  -6 9725.82 1556.63   4
  -1   9  -6 10661.8 1519.39   3
  -1   9  -7 19475.6 1169.03  11
   1  -9  -7 26618.4 2403.89   4
  -1   9  -7 25469.7 2270.81   3
   1  -9  -7 26492.8 2368.77   5
   1   9   7 17517.2 1243.99  22
  -1   9  -8 12810.9 981.264  11
   1  -9  -8 15722.9 1943.86   4
   1  -9  -8 14752.3 1131.19   8
  -1   9  -8 16068.7 1626.07  13
  -1   9  -8 15056.1 1855.50   3
   1   9   8 15212.2 1685.30   1
   1   9   8 11452.4 1041.90  22
   1  -9  -9 1677.98 1037.61   4
  -1   9  -9 2053.51 586.870  11
  -1   9  -9 947.769 839.124   3
   1  -9  -9 1730.98 631.202   8
   1   9   9 1767.66 587.112  22
   1   9   9 2012.44 788.578   1
  -1   9  -9 1780.67 939.612  13
   1   9  10 2664.05 637.917  22
   1  -9 -10 453.355 590.912   8
  -1   9 -10 474.651 501.409  11
  -1   9 -10 541.839 939.792  13
  -1   9 -11 7966.85 1461.53  13
  -1   9 -11 5132.22 746.611  11
   1  -9 -11 6461.96 947.525   8
   1   9  11 9786.23 943.526  22
  -1   9 -12 5335.81 741.748  11
   1  -9 -12 6719.97 948.720   8
  -1   9 -13 8288.72 1522.67  13
   1  -9 -13 7418.50 969.467   8
  -1   9 -13 6586.02 773.787  11
  -1   9 -14 3948.76 653.844  11
   1  -9 -14 4123.04 783.444   8
   1  -9 -15 13991.0 1058.42   8
  -1   9 -15 13338.0 877.545  11
  -1   9 -16-352.747 519.787  21
   1  -9 -16 47.1589 515.078   8
  -1   9 -16 1066.57 511.288  11
   1  -9 -17 934.477 479.147   8
  -1   9 -17 627.742 451.229  21
  -1   9 -18 608.892 378.877  21
   1  -9 -18 589.679 366.308   8
   1  -9 -19 1123.07 285.351   8
  -1   9 -19 1007.65 292.086  21
  -1 -10 -18 5649.53 405.382   8
   1  10 -17 4057.41 461.055  21
  -1 -10 -17 6364.39 528.722   8
   1  10 -16 6288.29 624.762  21
  -1 -10 -16 7951.30 677.120   8
   1  10 -15 6764.63 745.833  11
  -1 -10 -15 6462.74 717.669   8
   1  10 -15 4564.11 638.997  21
  -1  10  14 4953.98 672.904  22
   1  10 -14 4660.16 729.458  11
   1  10 -14 4919.28 488.227  15
  -1 -10 -14 5041.07 742.198   8
  -1  10  13-298.980 501.593  22
  -1 -10 -13 245.189 540.682   8
   1  10 -13 1227.46 629.321  11
   1  10 -12 2116.16 669.772  11
  -1  10  12 1440.17 605.673  22
  -1 -10 -12 1982.74 663.356   8
  -1  10  11 2065.69 705.552  22
  -1 -10 -11 2755.34 700.473   8
   1  10 -11 2521.19 682.371  11
   1  10 -10 3766.38 758.380  11
  -1 -10 -10 4750.49 781.334   8
  -1  10  10 3763.67 826.588  22
   1  10  -9 4983.67 789.375  11
  -1  10   9 5201.57 933.960  22
  -1 -10  -9 7136.02 858.817   8
   1  10  -8 8128.04 917.374  11
  -1 -10  -8 10692.4 985.541   8
  -1  10   8 7351.36 1086.85  22
  -1 -10  -7 163.773 523.295   8
   1  10  -7 39.2878 506.979  11
  -1 -10  -7-219.312 987.421   5
  -1  10   7 188.141 527.300  22
  -1 -10  -6 798.071 1126.62   5
   1  10  -6 1495.22 513.295  22
  -1 -10  -6 697.771 481.918   8
   1  10  -6 1124.79 943.593   3
   1  10  -6 1775.48 625.991  11
  -1  10   6 346.795 555.010  22
   1  10  -5 2625.47 637.100  11
   1  10  -5 2632.00 545.686  22
  -1  10   5 2324.79 728.876  22
  -1 -10  -5 2227.65 1188.41   5
  -1 -10  -5 3805.19 609.261   8
   1  10  -5 2751.99 981.827   3
   1  10  -4 7796.94 1425.42   3
   1  10  -4 7097.90 816.473  22
   1  10  -4 5545.42 745.337  11
  -1  10   4 4762.54 915.662  22
  -1 -10  -4 7676.82 1636.19   5
  -1  10   3 8199.55 1071.99  22
   1  10  -3 7957.72 806.913  11
   1 -10   3 10782.5 1809.69   4
   1  10  -3 10213.3 1526.56   3
   1  10  -3 11312.7 981.060  22
  -1  10   3 7918.59 844.381  19
  -1 -10  -3 9731.43 1784.71   5
   1 -10   2 8335.17 1558.33   4
   1  10  -2 11302.6 1571.62   3
  -1  10   2 9313.96 1346.62   3
  -1 -10  -2 10732.1 1844.58   5
  -1  10   2 6514.98 807.862  19
  -1  10   2 8267.96 1041.18  22
   1  10  -2 8320.52 913.344  22
  -1  10   1 3709.51 759.475  22
   1  10  -1 3672.69 988.915   3
   1 -10   1 3618.21 1193.70   4
  -1  10   1 2859.09 610.170  19
  -1  10   1 3793.87 969.584   3
   1  10  -1 3845.07 662.533  22
   1 -10   0-244.323 859.597   4
   1  10   0 297.130 474.530  22
   1  10   0-195.600 669.685   3
  -1  10   0 111.925 439.441  19
  -1  10   0 440.943 655.837   3
   1  10   1 1783.35 573.245  22
  -1  10  -1 1552.22 530.478  19
   1  10   1 2609.73 896.846   3
  -1  10  -1 2693.00 934.116   3
   1 -10  -1 2537.19 1055.75   4
   1  10   2 10443.2 1460.53   3
   1  10   2 9408.78 992.896  22
  -1  10  -2 6132.11 834.573  19
   1 -10  -2 9339.51 1730.47   4
  -1  10  -2 11039.8 1546.64   3
   1 -10  -3 7652.72 1574.21   4
  -1  10  -3 9134.33 1459.16   3
   1  10   3 5515.43 834.799  22
  -1  10  -3 4601.07 751.444  19
  -1  10  -4 7654.85 1391.13   3
  -1  10  -4 5647.39 758.603  11
  -1  10  -4 4479.93 744.574  19
   1 -10  -4 6886.13 1495.74   4
   1  10   4 5642.34 835.394  22
  -1  10  -5 1373.19 539.474  11
  -1  10  -5 1802.84 914.629   3
   1 -10  -5 2238.62 1150.28   4
  -1  10  -5 759.966 543.983  19
   1  10   5 773.960 521.343  22
  -1  10  -6 672.653 551.053  19
  -1  10  -6 646.184 497.261  11
   1  10   6-7.04079 464.627  22
  -1  10  -6 1278.98 909.628   3
   1 -10  -6 1207.50 1026.37   4
   1 -10  -7 206.295 807.519   5
  -1  10  -7 146.260 562.025  19
  -1  10  -7 16.8615 483.527  11
   1 -10  -7 16.9177 891.706   4
   1  10   7-123.557 488.821  22
  -1  10  -8 7952.18 896.434  11
   1 -10  -8 9958.02 1094.51   8
   1  10   8 6972.40 868.766  22
  -1  10  -8 10622.2 1438.70  13
  -1  10  -9 6240.24 841.170  11
  -1  10  -9 8477.38 1417.46  13
   1 -10  -9 6768.37 894.416   8
   1  10   9 6031.34 835.302  22
   1 -10 -10 3546.28 759.601   8
  -1  10 -10 5467.62 1320.63  13
  -1  10 -10 3195.06 690.408  11
   1  10  10 4160.51 702.326  22
  -1  10 -11 3924.75 1314.49  13
   1 -10 -11 3077.28 764.006   8
  -1  10 -11 2477.52 651.149  11
   1  10  11 3330.55 635.131  22
   1 -10 -12 539.313 597.243   8
  -1  10 -12 505.916 542.777  11
   1 -10 -13 391.532 589.210   8
  -1  10 -13 971.927 556.002  11
  -1  10 -14 5133.03 663.785  11
   1 -10 -14 4183.34 740.806   8
  -1  10 -15 6827.14 647.871  11
  -1  10 -15 4733.55 671.570  21
   1 -10 -15 6794.95 774.477   8
  -1  10 -16 6058.12 668.746  21
   1 -10 -16 7232.28 691.187   8
  -1  10 -17 5790.85 562.379  21
   1 -10 -17 5991.69 558.374   8
  -1  10 -18 5299.98 434.914  21
   1 -10 -18 6232.64 439.214   8
  -1 -11 -17 1310.94 240.216   8
   1  11 -16 53.3866 344.951  21
  -1 -11 -16 206.062 328.314   8
   1  11 -15 182.987 453.024  21
  -1 -11 -15 1119.09 438.702   8
   1  11 -14 2522.43 622.903  11
  -1 -11 -14 2072.70 539.407   8
  -1  11  14 2072.14 470.303  22
  -1 -11 -13 2100.39 586.113   8
  -1  11  13 1951.81 553.992  22
   1  11 -13 3344.75 694.405  11
   1  11 -12 4268.65 770.543  11
  -1  11  12 2724.49 665.819  22
  -1 -11 -12 2978.85 671.185   8
  -1 -11 -11 4658.31 754.695   8
  -1  11  11 3678.96 766.455  22
   1  11 -11 5544.19 840.915  11
  -1  11  10 8499.31 1095.56  22
   1  11 -10 10979.3 1052.23  11
  -1 -11 -10 10642.6 988.662   8
  -1  11   9 1211.71 671.442  22
   1  11  -9 1035.17 625.407  11
  -1 -11  -9 1304.77 585.325   8
   1  11  -8 6417.35 874.746  11
  -1  11   8 5113.86 955.826  22
  -1  11   7 2202.41 788.033  22
   1  11  -7 1878.58 653.598  11
  -1 -11  -7 3980.92 710.332   8
  -1 -11  -6 14085.4 1019.27   8
   1  11  -6 12564.8 999.010  22
  -1  11   5 5721.27 1014.01  22
   1  11  -5 7216.10 831.296  22
   1  11  -5 6271.85 863.167  11
   1  11  -4 2292.74 638.284  11
   1  11  -4 2985.85 644.260  22
  -1  11   4 3054.70 826.829  22
  -1 -11  -3 493.441 1013.79   5
  -1  11   3 1081.54 693.045  22
   1 -11   3 568.117 1128.19   4
   1  11  -3 864.681 534.291  11
   1  11  -3 662.398 494.535  22
   1  11  -3 1651.17 968.705   3
  -1  11   2-223.738 597.222  22
   1 -11   2-128.565 1064.14   4
   1  11  -2 75.5950 440.192  11
  -1 -11  -2-254.641 931.225   5
   1  11  -2 334.286 800.979   3
   1  11  -2 717.518 502.218  22
  -1 -11  -1 1372.66 1067.74   5
   1  11  -1 1455.19 956.254   3
   1  11  -1 1420.73 602.214  22
  -1  11   1 504.529 577.244  22
   1  11  -1 1025.44 489.923  11
  -1  11   1 1507.65 579.098  19
   1 -11   1 917.721 1128.74   4
  -1  11   0 1721.63 697.172  22
  -1 -11   0 2002.33 1194.08   5
   1 -11   0 1333.48 1056.55   4
  -1  11   0 2418.57 1005.48   3
   1  11   0 2399.58 1038.33   3
   1  11   0 1843.00 540.839  11
   1  11   0 2339.64 647.467  22
  -1  11   0 1781.48 630.693  19
  -1 -11   1 633.966 983.830   5
  -1  11  -1 1052.82 567.288  19
   1 -11  -1 1702.22 1203.26   4
  -1  11  -1 904.761 785.986   3
   1  11   1 658.673 791.243   3
  -1  11  -1 1160.29 592.328  22
   1  11   1 1261.06 631.404  22
  -1  11  -2 408.765 802.062   3
   1  11   2 20.1177 518.847  22
  -1 -11   2-73.4562 953.815   5
  -1  11  -2 147.367 497.867  22
   1 -11  -2 668.036 1087.04   4
  -1  11  -2-125.509 496.143  11
  -1  11  -2 345.803 484.980  19
   1  11   2 204.664 752.521   3
   1  11   3 90.2910 484.050  22
  -1 -11   3 415.081 1203.88   5
  -1  11  -3-231.789 533.081  11
  -1  11  -3 355.362 496.201  22
   1 -11  -3 497.193 1090.90   4
  -1  11  -3 423.898 497.882  19
   1  11   3 229.345 740.050   3
  -1  11  -3 684.129 890.251   3
  -1  11  -4 1129.40 577.853  19
  -1  11  -4 859.758 565.135  11
   1  11   4 885.939 587.507  22
  -1 -11   4 1909.93 1158.17   5
   1  11   5 3422.47 752.776  22
  -1  11  -5 3524.97 797.590  19
  -1  11  -5 4338.23 772.780  11
  -1  11  -6 6655.41 973.519  19
   1  11   6 8871.09 1041.24  22
  -1  11  -7 1191.27 619.687  19
   1  11   7 937.938 584.712  22
  -1  11  -7 1474.46 658.368  11
   1  11   8 4602.08 798.487  22
  -1  11  -8 6154.73 885.647  11
   1 -11  -9 2198.56 633.605   8
  -1  11  -9 2178.89 680.662  11
   1  11   9 2137.32 645.270  22
   1 -11 -10 7887.79 897.419   8
  -1  11 -10 8516.18 940.548  11
   1  11  10 9007.68 928.789  22
  -1  11 -11 4613.58 765.324  11
   1  11  11 5139.17 721.712  22
   1 -11 -11 4459.60 752.242   8
  -1  11 -12 2768.32 666.607  11
   1  11  12 3058.55 559.642  22
   1 -11 -12 2614.39 657.954   8
  -1  11 -13 2048.09 589.011  11
   1 -11 -13 1842.25 582.573   8
  -1  11 -14 2885.47 567.940  11
   1 -11 -14 1624.25 535.971   8
  -1  11 -15 1150.77 420.913  11
  -1  11 -15-50.5587 491.562  21
   1 -11 -15 568.084 422.218   8
   1 -11 -16 176.709 330.162   8
  -1  11 -16 64.8357 378.908  21
   1 -11 -17 1408.19 278.740   8
  -1  11 -17 1016.25 311.127  21
   1  12 -15 1489.20 384.401  21
  -1 -12 -15 3931.57 419.037   8
  -1  12  14 5405.84 475.124  22
  -1 -12 -14 5678.27 558.800   8
   1  12 -13 9845.60 554.954  15
   1  12 -13 9416.25 853.324  11
  -1  12  13 7865.78 705.293  22
  -1 -12 -13 7771.06 704.540   8
  -1 -12 -12 7960.97 754.938   8
  -1  12  12 7756.70 822.811  22
   1  12 -11 3738.15 754.332  11
  -1  12  11 2048.81 617.264  22
  -1 -12 -11 2146.80 575.846   8
  -1 -12 -10 196.146 497.862   8
  -1  12  10 315.522 560.568  22
   1  12 -10 1106.53 659.790  11
   1  12  -9 5078.32 841.135  11
  -1  12   9 3994.41 821.887  22
  -1 -12  -9 4994.70 733.044   8
   1  12  -8-553.660 683.872  11
  -1 -12  -8 358.781 522.975   8
  -1  12   8-435.168 670.020  22
   1  12  -7-517.395 711.516  11
  -1 -12  -7-46.1800 458.818   8
  -1  12   7-436.119 660.695  22
  -1  12   6 88.4896 698.732  22
   1  12  -6-103.218 671.155  11
   1  12  -6 1094.64 499.006  22
  -1 -12  -6 1614.23 534.537   8
  -1  12   5-195.001 670.671  22
   1  12  -5 577.550 612.848  11
   1  12  -5 1048.11 531.098  22
   1  12  -4 1126.80 617.576  11
   1  12  -4 629.647 514.073  22
  -1  12   4 83.9080 665.632  22
   1  12  -3 4664.56 802.422  22
   1  12  -3 3870.73 756.451  11
  -1  12   3 2457.26 794.135  22
   1  12  -2 5275.80 795.004  11
   1  12  -2 6699.16 951.149  22
  -1  12   2 4415.77 905.331  22
  -1  12   1 3940.67 859.039  22
   1  12  -1 3936.01 724.009  11
   1  12  -1 5844.97 936.173  22
  -1  12   0 4407.89 793.100  11
   1  12   0 8678.73 1049.67  22
   1  12   0 5886.33 784.182  11
  -1  12   0 7830.87 1063.50  22
   1  12   1 4109.85 840.135  22
  -1  12  -1 2808.82 699.393  11
  -1  12  -1 4882.97 898.831  22
  -1  12  -2 4888.44 858.730  11
   1  12   2 5677.72 940.947  22
   1  12   3 3407.34 819.259  22
  -1  12  -3 2917.71 744.733  11
  -1  12  -3 5459.50 808.412  22
  -1  12  -4 250.709 585.262  11
   1  12   4 11.6448 548.058  22
  -1  12  -5 567.472 598.563  11
   1  12   5 335.085 582.577  22
   1  12   6 862.279 596.873  22
  -1  12  -6 1697.68 696.773  11
   1  12   7-168.979 551.452  22
  -1  12  -7 508.851 613.342  11
  -1  12  -8 863.745 624.724  11
   1  12   8-37.3820 534.993  22
  -1  12  -9 2050.97 696.046  11
   1  12   9 2770.07 673.910  22
  -1  12 -10 338.914 607.611  11
   1 -12 -10 362.007 436.715   8
   1  12  10 1181.68 522.139  22
   1 -12 -11 1690.12 510.486   8
   1  12  11 2082.99 542.149  22
  -1  12 -11 2264.55 648.170  11
   1  12  12 7380.50 656.566  22
  -1  12 -12 7594.41 819.371  11
   1 -12 -12 5623.20 650.615   8
   1 -12 -13 7284.14 656.361   8
  -1  12 -13 10676.8 822.597  11
   1 -12 -14 4355.85 489.929   8
  -1  12 -14 6368.84 606.810  11
  -1  12 -15 2701.55 464.365  21
   1 -12 -15 3782.00 387.684   8
  -1  12 -16 784.893 288.624  21
  -1  13  13 3470.85 407.359  22
  -1 -13 -13 3788.00 426.121   8
  -1  13  12 2434.59 477.196  22
  -1 -13 -12 1937.93 418.093   8
   1  13 -12 1769.89 347.321  15
  -1 -13 -11 11849.0 763.199   8
  -1  13  11 12855.4 971.474  22
  -1  13  10 1032.37 534.429  22
  -1 -13 -10 779.526 423.257   8
  -1  13   9 1752.65 645.122  22
  -1 -13  -9 2561.38 515.091   8
   1  13  -9 3244.56 756.739  11
  -1 -13  -8 3871.56 595.980   8
   1  13  -8 3914.24 818.438  11
  -1  13   8 2261.13 696.060  22
  -1  13   7 5042.88 890.395  22
   1  13  -7 8320.12 988.347  11
  -1  13   6 545.901 589.207  22
   1  13  -6 2196.48 566.272  22
   1  13  -6 439.378 651.855  11
   1  13  -5 2311.63 702.684  11
  -1  13   5 2152.52 760.998  22
   1  13  -4 2097.99 632.014  22
   1  13  -4 208.609 677.136  11
  -1  13   4 884.049 654.462  22
  -1  13   3 99.6981 585.474  22
  -1  13   3-403.805 539.006  11
   1  13  -3-64.8801 592.898  11
   1  13  -3 143.081 536.317  22
  -1  13   2 450.259 642.337  22
   1  13  -2 1544.17 622.276  11
   1  13  -2 428.479 550.113  22
  -1  13   2-36.0687 555.213  11
  -1  13   1 45.7376 562.146  11
   1  13  -1-89.6776 620.972  22
  -1  13   1 587.887 633.081  22
   1  13  -1 1056.45 595.880  11
  -1  13   0-308.026 601.869  11
   1  13   0 803.945 644.862  22
  -1  13   0 298.971 570.617  22
   1  13   0 311.227 502.999  11
   1  13   1 1324.37 726.446  22
  -1  13  -1 272.968 596.296  11
  -1  13  -1 898.276 601.427  22
  -1  13  -2 428.235 593.113  11
   1  13   2 1269.65 705.915  22
  -1  13  -2 1622.33 681.272  22
   1  13   3 949.679 655.595  22
  -1  13  -3 382.172 617.849  11
  -1  13  -3 284.329 519.126  22
  -1  13  -4 2841.01 787.770  11
   1  13   4 2800.08 778.186  22
   1  13   5 3560.82 823.857  22
  -1  13  -5 4659.57 882.195  11
  -1  13  -6 3143.26 819.439  11
   1  13   6 1680.01 680.495  22
  -1  13  -7 5804.86 924.397  11
   1  13   7 4661.12 809.118  22
  -1  13  -8 2045.00 684.420  11
   1  13   8 2861.60 677.690  22
   1  13   9 4223.06 702.571  22
  -1  13  -9 3623.82 763.151  11
   1  13  10 2515.70 556.697  22
  -1  13 -10 2542.54 674.883  11
  -1  13 -11 18658.7 1122.00  11
   1  13  11 16875.5 916.135  22
   1  13  12 2290.60 371.074  22
  -1  13 -12 3547.42 606.747  11
  -1  13 -13 4383.44 552.693  11
  -1  13 -14-489.389 380.596  21
   1  14 -12 1212.05 429.589  11
  -1  14  11 1133.10 384.535  22
   1  14 -11 1944.16 533.241  11
  -1  14  10 917.713 446.242  22
   1  14 -10 3109.30 643.770  11
   1  14  -9 1316.04 624.917  11
  -1  14   9 138.712 458.474  22
   1  14  -8 783.800 631.310  11
  -1  14   8 108.439 498.054  22
   1  14  -7 2622.28 726.544  11
  -1  14   7 1087.02 573.603  22
   1  14  -6 1681.36 661.133  11
  -1  14   6 1713.78 644.043  22
   1  14  -5 5013.17 816.543  11
  -1  14   5 3772.42 828.305  22
  -1  14   4 3111.90 789.394  22
   1  14  -4 4132.83 719.604  22
   1  14  -4 2282.11 691.151  11
  -1  14   3 3898.83 664.705  11
   1  14  -3 6259.56 880.129  22
   1  14  -3 3846.29 718.310  11
  -1  14   3 5192.17 925.604  22
  -1  14   2 459.689 514.552  11
   1  14  -2-800.237 670.215  11
   1  14  -2 323.565 552.335  22
  -1  14   2 1219.01 684.223  22
   1  14  -1-502.222 609.921  11
   1  14  -1 233.065 555.153  22
  -1  14   1 1262.27 684.852  22
  -1  14   1 391.793 528.596  11
  -1  14   0 1228.32 666.415  11
  -1  14   0 1704.24 713.765  22
   1  14   0 100.027 695.148  22
  -1  14  -1 123.616 523.034  22
   1  14   1-370.925 754.681  22
  -1  14  -1 457.090 590.723  11
  -1  14  -2 1565.56 630.899  22
  -1  14  -2 1687.10 709.076  11
   1  14   2 96.2181 615.529  22
   1  14   3 5688.78 929.001  22
  -1  14  -3 5198.57 908.576  11
  -1  14  -3 5809.51 794.246  22
   1  14   4 5024.15 921.705  22
  -1  14  -4 4361.90 868.016  11
  -1  14  -5 8069.73 1011.32  11
   1  14   5 5631.29 873.654  22
   1  14   6 1925.89 621.152  22
  -1  14  -6 317.287 757.082  11
   1  14   7 1721.78 610.587  22
  -1  14  -7 684.864 644.607  11
   1  14   8 156.097 466.148  22
  -1  14  -8-516.120 658.499  11
  -1  14  -9-162.722 546.300  11
   1  14   9 56.1812 411.202  22
  -1  14 -10 1072.52 560.750  11
   1  14  10 375.928 364.750  22
   1  14  11 450.026 269.935  22
  -1 -14  11 265.317 550.956  18
  -1  14 -12 724.111 386.051  11
  -1  15  10 2563.26 372.395  22
   1  15 -10 6636.24 580.711  11
  -1  15   9 1780.78 439.654  22
   1  15  -9 3865.41 585.426  11
  -1  15   8 3724.04 603.939  22
   1  15  -8 8584.42 796.977  11
   1  15  -7 4775.81 712.933  11
  -1  15   7 1623.74 551.334  22
   1  15  -6 10607.0 926.094  11
  -1  15   6 4606.19 735.297  22
   1  15  -5 2340.13 640.438  11
  -1  15   5 1392.47 609.628  22
   1  15  -4 8407.69 856.412  11
  -1  15   4 6931.73 895.325  22
  -1  15   3 4191.19 775.086  22
   1  15  -3 3658.90 685.071  22
   1  15  -3 2131.83 583.731  11
   1  15  -2 1410.17 581.067  22
   1  15  -2 475.938 467.310  11
  -1  15   2 1656.33 623.353  22
  -1  15   1 675.639 513.655  11
  -1  15   1-612.169 662.906  22
   1  15  -1 713.994 556.034  22
  -1  15   0 952.626 550.890  11
  -1  15   0-666.621 617.737  22
   1  15   0-20.1040 575.975  22
  -1  15  -1 1564.60 627.794  11
   1  15   1 251.580 606.070  22
  -1  15  -1 283.319 505.064  22
   1  15   2 176.238 571.192  22
  -1  15  -2 961.013 508.143  22
   1  15   3 1156.92 604.256  22
  -1  15  -3 681.964 606.858  11
  -1  15  -4 4764.04 800.088  11
   1  15   4 4906.46 774.231  22
  -1  15  -5-912.634 717.392  11
   1  15   5 41.7025 572.599  22
   1  15   6 6130.16 768.288  22
  -1  15  -6 7953.28 916.038  11
  -1  15  -7 1357.11 598.195  11
   1  15   7 1071.21 474.780  22
  -1  15  -8 5353.51 724.744  11
   1  15   8 2792.70 501.009  22
  -1 -15   9-429.464 752.379  18
   1  15   9 756.736 319.959  22
  -1  15 -10 5031.52 547.578  11
  -1  16   7 154.533 274.562  22
  -1  16   6-182.759 365.250  22
  -1  16   5-33.7763 427.951  22
  -1  16   4-250.908 458.122  22
  -1  16   3 369.986 426.845  22
  -1  16   2 3039.60 583.457  22
   1  16  -2 7124.16 719.092  22
  -1  16   1 1301.39 491.096  22
   1  16  -1 3481.46 615.626  22
  -1  16   0 8110.25 652.074  11
  -1  16   0 8159.10 753.449  22
  -1  16  -1 1952.01 444.305  22
   1  16   1 2858.31 614.627  22
   1  16   2 6450.23 765.159  22
  -1  16  -2 4002.59 609.959  11
  -1  16  -3 871.672 483.351  11
   1  16   3 1497.85 527.418  22
  -1  16  -4 871.484 486.184  11
   1  16   4 1158.39 460.286  22
   1  16   5 614.581 382.231  22
  -1  16  -5 1426.57 502.201  11
  -1  16  -6 1630.00 480.752  11
   1  16   6 436.558 332.907  22
  -1 -16   7-989.659 714.535  18
  -2   0   0 71718.2 1658.53   1
  -2   0  -1 9230.92 588.149   2
  -2   0   1 9481.99 632.891   1
  -2   0  -1 8912.59 908.170   3
  -2   0  -2 5324.69 814.531   3
  -2   0  -2 5180.59 473.300   2
  -2   0   2 5035.26 508.085   1
  -2   0  -3 217827. 4738.16   3
  -2   0   3 202622. 3223.48   1
  -2   0   4 12228.0 633.425   6
  -2   0  -4 11743.5 821.295   2
  -2   0   4 12181.4 885.857   1
  -2   0  -4 12565.2 1263.39   3
   2   0  -4 11908.9 433.354   3
   2   0  -5 13214.6 605.169   3
  -2   0  -5 14380.3 1007.87   2
  -2   0  -5 16084.1 1509.68   3
  -2   0   5 14592.3 1051.44   1
   2   0  -6 110984. 1851.88   4
   2   0  -6 103176. 2006.54   3
  -2   0   6 109872. 3311.29   1
  -2   0  -7 33561.3 2438.32   3
   2   0  -7 29717.5 1202.43   3
  -2   0   7 28716.3 1765.45   1
  -2   0   8 62188.5 2816.06   1
  -2   0  -8 56470.3 2630.80   2
  -2   0   9 76951.0 3227.65   1
  -2   0  -9 69079.4 3150.63   2
   2   0   9 67523.6 2785.98   1
   2   0  10 21926.1 1696.62   1
  -2   0  10 24628.8 1976.31   1
   2   0  11 22031.6 1821.74   1
  -2   0  11 21684.4 2011.72   1
  -2   0  12 56550.0 3305.64   1
   2   0  12 53882.3 2975.38   1
   2   0  13 355.335 714.457   1
  -2   0  13 692.240 807.084   1
  -2   0 -13 784.902 1006.60   3
  -2   0 -14 1077.12 631.654  21
  -2   0  14 1524.64 945.074   1
   2   0 -14 1338.18 639.460  16
   2   0  14 1281.08 749.475   1
   2   0 -15 53827.4 1893.85  16
  -2   0  15 62469.4 3950.89   1
  -2   0 -15 59455.1 2047.37  21
   2   0 -16 9816.70 960.112  16
  -2   0 -16 10081.2 1033.81  21
  -2   0 -17 14838.9 1194.02  20
   2   0 -17 12819.1 1049.27  16
  -2   0 -17 14206.4 1111.43  21
  -2   0 -18 966.419 610.363  21
  -2   0 -18 1312.36 700.108  20
   2   0 -18 1201.40 650.967  16
  -2   0 -18 1774.12 973.691   7
   2   0 -19 26140.4 1194.96  16
  -2   0 -19 23427.8 1201.74  21
  -2   0 -19 27667.1 1312.83  20
   2   0 -20 4902.74 639.517  16
  -2   0 -20 4361.18 597.801  21
  -2   0 -20 5383.81 676.330  20
   2   0 -21 12330.4 696.895  16
  -2   0 -21 12806.0 745.483  20
   2   0 -22 156.278 297.805  16
  -2   0 -22 34.4866 286.273  20
   2   1 -22 6590.32 441.091  16
   2   1 -21 4694.03 514.758  16
  -2  -1 -21 4852.70 538.924  20
  -2  -1 -21 6258.83 767.744   7
   2   1 -20 2150.04 548.030  16
  -2  -1 -20 1428.38 537.735  20
  -2  -1 -20 2479.02 811.858   7
  -2  -1 -19 15708.5 1054.94  20
  -2  -1 -19 12724.7 943.836  21
   2   1 -19 17011.5 1005.30  20
   2   1 -19 13919.8 933.737  16
  -2  -1 -18 2870.24 724.509  20
  -2  -1 -18 2098.47 671.921  21
  -2  -1 -18 4409.51 1090.75   7
   2   1 -18 2650.00 668.632  16
  -2  -1 -17 5450.27 906.802  20
   2   1 -17 4775.02 789.594  16
  -2  -1 -17 4248.97 783.603  21
  -2  -1 -16 1991.49 723.307  21
  -2  -1 -16 2857.81 799.976  20
   2   1 -16 2144.07 682.314  16
  -2  -1 -15 10340.6 1050.70  21
  -2  -1 -15 10953.7 1124.98  20
   2   1 -15 8200.81 881.822  16
   2   1 -14 9039.11 877.929  16
  -2  -1 -14 9931.40 1025.24  21
  -2   1  13 40129.7 2882.30   1
  -2   1  12 38895.8 2730.26   1
   2  -1  12 41262.0 2584.65   1
   2  -1  11 32320.8 2192.17   1
  -2   1  11 31599.8 2358.37   1
   2  -1  10 21772.2 1732.28   1
  -2  -1 -10 20917.8 1906.01   2
  -2   1  10 22699.0 1947.18   1
  -2  -1 -10 25082.6 2523.34   3
   2  -1   9 15151.3 1346.39   1
  -2  -1  -9 13595.8 1499.85   2
  -2   1   9 16368.5 1528.44   1
   2   1  -8 27023.9 1391.85   3
   2  -1   8 21918.7 1450.23   1
  -2  -1  -8 25731.7 2475.75   3
  -2  -1  -8 20862.9 1655.97   2
  -2   1   8 22293.9 1652.82   1
  -2   1   7 31286.9 1766.81   1
  -2  -1  -7 30594.8 1835.50   2
  -2  -1  -7 34393.8 2604.05   3
   2  -1   7 30854.2 1578.18   1
   2   1  -6 39300.6 979.017   4
  -2  -1  -6 25500.0 2202.00   3
  -2   1   6 26285.0 1505.80   1
   2   1  -6 40554.9 1329.43   3
  -2  -1  -6 24286.6 1492.30   2
  -2  -1  -5 60755.1 2196.43   2
  -2  -1  -5 63112.4 3158.26   3
  -2   1   5 67745.3 2194.54   1
  -2  -1  -4 87187.4 2383.23   2
  -2   1   4 92507.7 2315.69   1
  -2   1   3 44267.0 1446.55   1
  -2  -1  -3 42289.4 1517.71   2
  -2   1   3 43487.6 1477.65   6
  -2  -1  -2 47448.7 1499.61   2
  -2   1   2 48625.3 1747.57   6
  -2   1   2 49509.0 1397.65   1
  -2  -1  -1 20851.5 977.467   2
  -2   1   1 20754.5 1274.64   6
  -2   1   1 22259.5 878.140   1
  -2   1   1 18776.6 852.200   3
  -2  -1   0 11548.4 721.411   2
  -2   1   0 10121.5 783.323   3
  -2   1   0 12199.4 616.968   1
  -2  -1   1 20778.7 1018.86   1
  -2   1  -1 20374.3 757.175   2
  -2   1  -1 19596.3 1143.35   3
  -2   1  -2 37333.4 1662.38   3
  -2  -1   2 38806.9 1441.84   1
  -2   1  -2 37330.7 1057.24   2
  -2   1  -3 41030.0 1222.08   2
  -2   1  -3 45514.8 1962.39   3
  -2  -1   3 44081.1 1651.47   1
  -2   1  -4 94927.5 2142.56   2
  -2  -1   4 98728.7 2655.68   1
  -2  -1   5 60072.3 2207.71   1
  -2   1  -5 55155.5 1842.28   2
  -2   1  -5 63323.9 2626.62   3
  -2   1  -6 38427.6 2143.52   3
  -2   1  -6 39821.9 2778.89   6
  -2  -1   6 43203.6 1999.24   1
  -2   1  -7 44534.4 2408.16   3
  -2   1  -7 46666.7 2976.56   6
  -2  -1   7 49867.3 2458.62   1
  -2   1  -8 21306.5 1621.83   2
  -2   1  -8 24815.2 1984.95   3
  -2  -1   8 27033.1 1887.36   1
  -2   1  -8 28642.7 2407.74   6
  -2  -1   9 20367.1 1761.04   1
  -2   1  -9 20834.7 1869.10   3
  -2   1  -9 20621.6 2038.87   6
  -2  -1  10 22657.2 2047.63   1
   2   1  10 18972.5 1592.81   1
  -2   1 -10 23838.3 2072.23   3
   2   1  11 33104.8 2192.19   1
  -2   1 -11 37633.6 2695.74   3
  -2  -1  11 36917.1 2700.57   1
   2   1  12 38650.3 2565.24   1
  -2   1 -12 49501.8 3147.78   3
  -2  -1  12 46801.2 3182.22   1
   2   1  13 36370.0 2551.51   1
  -2  -1  13 41976.5 3209.71   1
  -2   1 -13 41702.3 3107.50   3
   2   1  14 11671.3 1633.57   1
   2  -1 -14 12560.2 1076.65  16
  -2  -1  14 16604.6 2200.74   1
  -2   1 -14 10291.7 1259.29  13
  -2   1 -14 13740.6 1109.02  21
  -2   1 -14 14189.4 1955.57   3
   2   1  15 7094.01 1275.51   1
   2  -1 -15 8498.87 968.299  16
  -2  -1  15 9137.62 1812.35   1
  -2   1 -15 9038.60 943.174  21
  -2   1 -16 4305.08 790.519  21
   2  -1 -16 2901.34 758.811  16
   2  -1 -17 6343.34 870.467  16
  -2   1 -17 6201.28 851.231  21
  -2   1 -17 8003.77 1361.46   7
  -2   1 -18 2480.80 666.037  21
  -2   1 -18 3198.95 740.505  20
   2  -1 -18 3486.90 751.882  16
  -2   1 -18 3664.20 1082.13   7
   2  -1 -19 13730.6 978.741  16
  -2   1 -19 12532.4 913.896  21
  -2   1 -19 13708.3 1006.12  20
  -2   1 -20 2072.08 555.915  20
  -2   1 -20 1085.93 486.533  21
   2  -1 -20 1753.13 529.997  16
  -2   1 -21 4298.85 523.866  20
   2  -1 -21 4429.25 537.454  16
  -2   1 -22 7733.52 489.097  20
   2  -1 -22 6450.03 459.593  16
   2   2 -22 283.305 258.864  16
   2   2 -21 6484.46 531.420  16
  -2  -2 -21 6792.82 560.807  20
   2   2 -20 3138.01 528.937  20
  -2  -2 -20 2220.90 533.857  20
   2   2 -20 3022.43 535.189  16
  -2  -2 -20 3374.67 804.803   7
  -2  -2 -19 11111.8 892.683  20
   2   2 -19 9974.84 821.261  16
   2   2 -18 9971.24 880.072  16
  -2  -2 -18 10616.0 977.573  20
  -2  -2 -18 8465.02 874.454  21
   2   2 -17 16468.7 1077.94  16
  -2  -2 -17 15717.4 1168.55  21
  -2  -2 -17 17992.2 1273.68  20
  -2  -2 -16 888.200 643.000  21
   2   2 -16 1137.49 603.049  16
  -2  -2 -16 1351.82 710.526  20
   2   2 -15 651.733 549.742  16
  -2  -2 -15 492.334 626.867  21
  -2  -2 -15 1008.14 726.836  20
  -2  -2 -14 23094.1 1416.39  21
   2   2 -14 18846.7 928.411  15
  -2  -2 -14 24632.6 1501.71  20
  -2   2  14 23265.1 2346.25   1
  -2   2  13 25742.1 2342.07   1
  -2  -2 -13 27653.2 1469.29  21
  -2  -2 -13 28599.3 1547.60  20
  -2   2  12 33283.5 2531.71   1
  -2   2  11 3474.75 925.494   1
  -2  -2 -10 5820.80 1115.55   2
   2  -2  10 6426.92 984.058   1
  -2   2  10 6644.76 1078.18   1
  -2  -2  -9 44459.6 2614.33   2
   2   2  -9 46234.7 1999.22   3
  -2   2   9 50593.3 2576.60   1
   2  -2   9 51173.6 2332.06   1
   2  -2   8 34174.2 1775.66   1
  -2   2   8 33776.4 1974.62   1
  -2  -2  -8 30848.9 2077.09   2
   2   2  -8 31891.3 1540.01   3
  -2  -2  -7 222370. 5069.82   2
   2   2  -7 228801. 3743.03   3
  -2   2   7 236964. 4747.40   1
   2  -2   7 226089. 4081.68   1
   2   2  -6 97973.6 2202.27   3
  -2  -2  -6 97759.5 3112.16   2
   2  -2   6 98610.2 2407.82   1
  -2   2   6 100648. 2851.56   1
   2   2  -5 7772.58 602.843   3
  -2   2   5 8111.32 780.006   1
  -2  -2  -5 7986.93 863.747   2
   2  -2   5 6226.04 831.341   4
   2  -2   5 7797.66 621.932   1
  -2  -2  -4 9421.03 871.115   2
  -2   2   4 9592.49 764.052   1
  -2   2   3 172719. 2819.07   1
  -2  -2  -3 168614. 3299.21   2
  -2   2   2 25121.6 970.936   1
   2  -2   2 16908.5 1243.45   4
  -2   2   2 20076.8 683.125   3
  -2  -2  -2 24618.0 1203.79   2
  -2  -2  -1 8476.72 710.401   2
  -2   2   1 8321.17 567.436   3
  -2   2   1 7926.51 864.630   6
  -2   2   1 8538.19 502.101   1
  -2  -2   0 13335.4 1366.41   5
  -2   2   0 16199.2 614.916   1
  -2   2   0 14679.0 863.885   3
  -2  -2   0 15302.6 928.848   2
  -2  -2   1 9027.71 1135.55   5
  -2  -2   1 10050.9 789.929   1
  -2   2  -1 8740.44 781.622   3
  -2  -2   1 8997.76 739.639   2
  -2   2  -1 9983.51 459.583   2
  -2  -2   2 24871.2 1273.45   1
  -2   2  -2 23168.7 692.675   2
  -2  -2   2 22609.7 1635.53   5
  -2   2  -2 23553.3 1291.34   3
  -2  -2   3 171084. 4281.69   5
  -2   2  -3 166226. 2107.73   2
   2  -2  -3 142815. 3050.33   4
  -2   2  -3 159950. 4810.69   6
  -2   2  -3 191781. 3937.72   3
  -2  -2   3 175446. 3510.03   1
  -2   2  -4 7805.71 568.689   2
  -2   2  -4 7136.12 1167.06   6
  -2   2  -4 8570.15 924.617   3
   2  -2  -4 8941.42 780.404   4
  -2  -2   4 7426.37 802.846   1
   2  -2  -5 10655.2 792.538   4
  -2  -2   5 9708.14 999.082   1
  -2   2  -5 11390.3 1106.60   3
  -2   2  -5 10496.5 777.620   2
  -2   2  -5 9996.20 1358.80   6
   2  -2  -6 116111. 2492.70   4
  -2   2  -6 112048. 2788.23   2
  -2   2  -6 119231. 4598.74   6
  -2   2  -6 106893. 3412.09   3
   2  -2  -7 266074. 3801.09   4
  -2   2  -7 251041. 5424.72   3
  -2   2  -7 263503. 6987.76   6
  -2  -2   8 30228.6 2055.21   1
  -2   2  -8 35813.7 2667.39   6
  -2   2  -8 34518.4 2108.61   3
   2  -2  -8 35447.4 1359.72   4
  -2   2  -9 44460.6 2504.75   3
  -2   2  -9 46297.7 2966.82   6
  -2  -2  10 7850.09 1315.11   1
  -2   2 -10 6924.40 1180.25   3
  -2   2 -11 2727.71 958.801   3
  -2  -2  11 2941.73 982.874   1
   2   2  11 2090.90 728.447   1
   2   2  12 31278.4 2256.75   1
  -2   2 -12 34033.2 2489.65   3
  -2  -2  12 38554.0 3080.76   1
  -2   2 -13 27855.6 1364.60  21
  -2  -2  13 26433.6 2706.64   1
   2   2  13 18432.4 1864.30   1
   2  -2 -13 27150.4 1418.25  16
  -2   2 -13 21386.3 2170.64   3
  -2   2 -14 33464.7 2104.55   7
   2   2  14 21026.0 2030.65   1
  -2  -2  14 28117.3 2879.42   1
  -2   2 -14 18340.9 1594.81  13
  -2   2 -14 25438.3 1334.38  21
  -2   2 -14 21735.1 2354.08   3
   2  -2 -14 24931.4 1386.17  16
  -2   2 -15 647.734 612.275  21
   2  -2 -15-142.157 656.114  16
  -2   2 -15 457.971 789.034  13
  -2   2 -15 1873.90 1119.82   7
  -2   2 -16 1374.63 654.250  21
   2  -2 -16 2271.95 748.051  16
  -2   2 -16 2225.76 1101.74   7
   2  -2 -17 20374.8 1255.39  16
  -2   2 -17 17792.0 1151.98  21
   2  -2 -18 9719.17 934.706  16
  -2   2 -18 8674.46 875.442  21
  -2   2 -19 11032.3 877.387  21
   2  -2 -19 12475.3 941.411  16
  -2   2 -19 12333.8 950.311  20
   2  -2 -20 2159.66 473.418   8
   2  -2 -20 2561.76 565.947  16
  -2   2 -20 2410.80 535.280  21
  -2   2 -20 3016.68 584.685  20
   2  -2 -21 6744.02 597.805  16
  -2   2 -21 6885.96 590.075  20
   2  -2 -21 6088.34 494.982   8
  -2   2 -21 5791.40 541.464  21
   2  -2 -22 74.7226 281.196  16
  -2   2 -22 219.116 275.726  20
   2   3 -21 6107.64 499.941  16
   2   3 -21 5535.69 447.855  20
  -2  -3 -20 3495.29 537.378  20
  -2  -3 -20 4644.89 857.037   7
   2   3 -20 4111.89 551.748  16
   2   3 -19 20124.9 996.742  16
  -2  -3 -19 22202.7 1124.28  20
   2   3 -18 347.374 538.328  16
  -2  -3 -18-142.380 629.365  20
  -2  -3 -17 333.729 620.645  20
  -2  -3 -17 490.754 448.124   8
  -2  -3 -17 490.416 519.510  16
   2   3 -17 624.422 596.616  16
  -2  -3 -16 7327.31 753.748   8
  -2  -3 -16 9362.27 1013.47  20
  -2  -3 -16 7751.54 764.951  16
   2   3 -16 7550.97 827.367  16
   2   3 -16 9709.73 874.185  21
  -2  -3 -16 6067.39 887.163  21
  -2  -3 -15 20578.5 1354.49  20
  -2  -3 -15 16729.8 1100.00   8
  -2  -3 -15 17838.0 1024.07  16
   2   3 -15 17417.7 890.644  15
   2   3 -15 18065.4 1108.14  16
  -2  -3 -15 16815.9 1261.38  21
   2   3 -15 22219.0 1186.35  21
   2   3 -14 13344.5 803.997  15
  -2  -3 -14 17570.7 1277.96  20
  -2  -3 -14 14604.2 932.504  16
  -2   3  14 17875.5 2047.84   1
  -2  -3 -14 12599.8 888.844   8
  -2  -3 -14 13567.0 1146.91  21
  -2  -3 -13 15641.6 950.236   8
   2   3 -13 17240.4 854.637  15
  -2  -3 -13 14821.0 1197.99  21
  -2   3  13 17787.3 1987.07   1
  -2  -3 -13 20058.2 1341.28  20
  -2   3  12 6463.80 1269.23   1
  -2   3  11 32482.2 2381.02   1
  -2  -3 -11 26680.6 2342.08   2
  -2   3  10-30.6859 503.714   1
  -2  -3 -10 195.850 639.477   2
  -2  -3  -9 2151.19 813.497   2
   2   3  -9 2974.31 642.656   3
  -2   3   9 2193.67 690.071   1
  -2   3   8 5257.33 839.920   1
   2   3  -8 4539.07 681.404   3
  -2  -3  -8 4669.60 944.917   2
  -2   3   7 6537.52 841.531   1
   2   3  -7 6458.38 738.073   3
  -2  -3  -7 6490.85 994.916   2
   2  -3   7 4214.25 543.793   1
   2   3  -6 19417.2 1125.13   3
  -2  -3  -6 23405.8 1634.72   2
  -2   3   6 22103.8 1387.65   1
  -2  -3  -5 18145.9 1382.61   2
  -2   3   5 18118.6 1145.65   1
   2  -3   5 19156.8 1399.70   4
   2   3  -5 15030.1 926.710   3
   2  -3   4 47137.1 2213.72   4
  -2   3   4 49291.2 1683.66   1
  -2  -3  -4 50268.4 2114.35   2
  -2   3   3 68171.5 1199.34   3
  -2   3   3 70499.9 1796.44   1
  -2   3   2 1429.58 258.734   3
  -2  -3  -2 1564.97 405.225   2
   2  -3   2 1395.88 493.360   4
  -2   3   2 1590.73 275.990   1
  -2  -3  -2 1750.44 644.299   5
  -2   3   1 67299.3 1337.11   1
  -2  -3  -1 68122.1 2139.56   2
  -2   3   1 65295.6 1619.44   3
   2  -3   1 61013.6 2389.44   4
  -2  -3  -1 68376.9 2883.28   5
  -2   3   0 5778.44 571.480   3
  -2   3   0 7104.81 370.415   1
  -2  -3   0 6045.26 870.383   5
  -2  -3   0 6384.43 673.480   2
  -2   3  -1 63070.3 1932.69   3
  -2  -3   1 64493.8 2627.12   5
   2  -3  -2 1857.09 471.340   4
  -2  -3   2 1774.61 542.498   5
  -2  -3   2 1793.09 415.916   2
  -2  -3   2 1899.82 457.140   1
  -2   3  -2 1747.91 424.809   3
   2  -3  -3 82875.4 2484.45   4
  -2  -3   3 80106.5 2575.88   1
  -2  -3   3 75451.2 2644.89   5
  -2   3  -3 76522.4 2433.59   3
  -2  -3   4 41327.0 1967.93   1
  -2  -3   4 41259.7 1919.96   5
  -2   3  -4 43375.4 1974.68   3
  -2   3  -4 37325.5 2486.67   6
  -2  -3   5 14623.9 1183.65   5
  -2  -3   5 14051.1 1244.23   1
   2  -3  -5 17541.5 1118.45   4
  -2   3  -5 15169.6 1270.11   3
  -2  -3   6 19864.4 1366.36   5
   2  -3  -6 23960.6 1326.28   4
  -2   3  -6 21138.6 1581.51   3
  -2  -3   6 19032.0 1546.38   1
  -2  -3   7 8321.41 1135.54   1
   2  -3  -7 8085.24 797.845   4
  -2   3  -7 8007.78 1061.58   3
  -2  -3   8 4479.87 946.759   1
   2  -3  -8 5310.86 672.096   4
  -2   3  -8 4989.32 899.187   3
  -2   3  -9 3567.15 879.813   3
  -2  -3   9 4580.32 1022.01   1
  -2  -3  10 367.543 629.200   1
  -2   3 -10 1089.32 700.778   3
   2   3  11 26263.1 2019.94   1
  -2   3 -11 27437.8 2152.09   3
  -2   3 -12 4032.10 1042.14   3
   2   3  12 3347.04 914.973   1
  -2  -3  12 4279.40 1276.67   1
  -2   3 -13 16387.3 1809.49   3
  -2   3 -13 15264.2 1459.42  13
  -2   3 -13 20806.0 1195.24  21
   2   3  13 16876.9 1787.58   1
   2  -3 -13 21113.5 1314.60  16
  -2  -3  13 22940.2 2556.65   1
   2   3  14 10800.3 1544.39   1
  -2  -3  14 13868.7 2177.29   1
  -2   3 -14 10718.2 1573.15   3
   2  -3 -14 16761.7 1224.65  16
  -2   3 -14 12351.2 998.942  21
  -2   3 -14 10226.2 1329.94  13
  -2   3 -15 17233.6 1163.78  21
  -2   3 -15 13927.3 1564.99  13
  -2   3 -16 5545.76 815.145  21
  -2   3 -16 4309.68 1163.39  13
  -2   3 -17 1285.27 624.345  21
   2  -3 -17 1378.77 712.758  16
  -2   3 -18 386.583 557.777  21
   2  -3 -18 100.415 625.114  16
  -2   3 -19 18360.0 1026.68  21
  -2   3 -19 19575.2 1122.24  20
  -2   3 -20 4055.20 601.359  20
  -2   3 -20 3472.22 549.960  21
   2  -3 -20 3350.27 518.809   8
   2  -3 -20 3910.38 605.455  16
   2  -3 -21 6209.33 561.581  16
   2  -3 -21 5548.21 469.036   8
  -2   3 -21 5575.39 540.273  20
  -2   3 -21 5041.68 499.533  21
   2  -3 -22 1775.58 307.885  16
  -2   3 -22 1987.25 310.281  20
   2   4 -21 11888.6 560.387  20
   2   4 -21 12857.7 579.706  16
   2   4 -20 2193.49 460.135  16
  -2  -4 -20 2847.31 773.080   7
  -2  -4 -19 22987.9 874.668   8
   2   4 -19 27054.9 1088.22  16
   2   4 -18 1335.77 555.433  16
  -2  -4 -18 1240.07 439.552   8
  -2  -4 -18 438.808 594.631  20
   2   4 -17 3232.89 617.224  21
  -2  -4 -17 2454.18 570.028  16
   2   4 -17 2435.28 625.324  16
  -2  -4 -17 2469.68 538.892   8
  -2  -4 -17 1908.43 640.872  20
  -2  -4 -16 12774.4 1088.15  20
   2   4 -16 14981.8 994.964  21
   2   4 -16 13000.4 776.919  15
  -2  -4 -16 11018.8 866.209   8
  -2  -4 -16 11921.0 897.719  16
   2   4 -16 12078.2 951.131  16
  -2  -4 -15 23963.6 1175.40  16
   2   4 -15 28303.5 1307.15  21
  -2  -4 -15 25716.6 1457.40  20
   2   4 -15 22489.3 983.371  15
  -2  -4 -15 21324.4 1141.92   8
  -2  -4 -14 437.505 478.631   8
   2   4 -14 678.422 555.308  21
   2   4 -14 578.993 407.890  15
  -2  -4 -14 124.498 539.008  16
  -2  -4 -14 62.2733 683.013  20
  -2   4  13 12888.6 1736.26   1
  -2  -4 -13 12728.7 1094.11  20
   2   4 -13 10921.6 711.154  15
  -2  -4 -13 10592.7 843.668   8
  -2  -4 -13 10612.3 827.081  16
   2   4 -13 11144.3 956.432  11
  -2  -4 -13 8014.23 886.181  21
  -2  -4 -12 19008.2 1210.24  21
  -2   4  12 30501.3 2401.53   1
  -2   4  11 43681.8 2722.35   1
  -2  -4 -11 36005.9 2766.69   2
  -2  -4 -10 2763.55 983.618   2
  -2   4  10 3475.67 866.602   1
   2   4 -10 2268.27 671.134   3
   2   4  -9 57529.1 2468.54   3
  -2   4   9 59413.6 2800.65   1
  -2  -4  -9 53594.4 3061.83   2
  -2  -4  -8 27898.7 2110.43   2
  -2   4   8 30385.3 1891.41   1
   2   4  -8 25150.8 1574.33   3
  -2   4   7 21241.4 1486.99   1
   2  -4   7 23009.8 1424.55   4
   2   4  -7 20803.6 1334.52   3
  -2  -4  -7 21687.2 1754.64   2
  -2  -4  -6 74052.9 3016.95   2
  -2   4   6 71116.3 2481.81   1
   2   4  -6 68540.3 2271.43   3
   2  -4   6 78336.0 2674.82   4
  -2   4   5 23640.6 1339.41   1
  -2  -4  -5 25143.1 1697.21   2
   2   4  -5 19554.7 1174.46   3
  -2  -4  -5 17793.4 2004.81   5
   2  -4   5 25100.1 1594.10   4
   2  -4   4 4782.83 776.617   4
  -2   4   4 5680.13 393.606   3
  -2  -4  -4 6460.62 873.283   2
  -2  -4  -4 6715.37 1189.37   5
  -2   4   4 5661.51 624.844   1
  -2   4   3 808.570 255.203   1
   2  -4   3 861.572 421.982   4
  -2  -4  -3 1211.42 641.682   5
  -2   4   3 923.726 231.408   3
  -2  -4  -3 1017.80 418.663   2
   2  -4   2 2593.01 615.472   4
  -2   4   2 3098.57 391.250   3
  -2   4   2 3120.45 363.408   1
  -2  -4  -2 3720.23 619.116   2
  -2  -4  -2 3911.14 835.550   5
  -2   4   1 6329.54 590.718   3
  -2  -4  -1 6997.12 791.452   2
  -2  -4  -1 6895.15 1019.83   5
  -2   4   1 7269.50 455.698   1
   2  -4   1 5966.86 821.278   4
  -2  -4   0 11861.5 1004.55   2
   2  -4   0 10322.8 1035.97   4
  -2   4   0 10616.7 809.824   3
  -2  -4   0 12110.4 1213.82   5
  -2   4   0 11967.9 434.718   1
  -2   4  -1 5292.88 648.175   3
   2  -4  -1 5595.00 771.227   4
  -2  -4   1 5094.69 804.290   5
  -2  -4   1 5802.94 726.462   2
   2  -4  -2 4986.76 721.873   4
  -2  -4   2 5409.01 806.585   5
  -2   4  -2 4999.42 655.349   3
  -2  -4   2 5182.81 697.886   2
   2  -4  -3 1223.51 448.340   4
  -2  -4   3 1074.85 464.773   5
  -2  -4   3 922.014 379.785   2
  -2   4  -3 784.444 384.342   3
  -2  -4   4 8849.04 977.696   5
   2  -4  -4 7899.50 882.872   4
  -2   4  -4 7111.41 874.642   3
  -2  -4   4 7835.79 998.515   1
  -2  -4   5 17170.1 1481.82   1
  -2  -4   5 20141.4 1423.87   5
  -2   4  -5 17618.8 1409.98   3
   2  -4  -5 21698.9 1397.99   4
  -2  -4   6 69948.0 3089.72   1
  -2   4  -6 67850.9 2795.49   3
  -2  -4   7 23081.1 1893.54   1
   2  -4  -7 24098.1 1490.00   4
  -2   4  -7 21519.3 1673.76   3
  -2  -4   8 25586.9 2120.24   1
  -2   4  -8 24562.8 1875.49   3
   2  -4  -8 29525.1 1657.86   4
   2  -4  -9 66349.1 2463.90   4
  -2  -4   9 62943.2 3476.65   1
  -2   4  -9 56861.8 2812.58   3
  -2   4 -10 1932.77 784.233   3
  -2  -4  10 1653.53 812.248   1
  -2   4 -11 33333.7 2294.14   3
   2   4  11 33269.6 2280.50   1
  -2   4 -12 21224.6 1925.26   3
   2   4  12 18899.9 1860.04   1
   2   4  13 12148.1 1547.27   1
  -2   4 -13 10804.1 1333.08  13
   2  -4 -13 13948.3 1158.41  16
  -2   4 -13 10187.4 1457.58   3
  -2   4 -14 1445.47 873.312  13
  -2   4 -14 846.158 556.866  21
   2  -4 -14 1955.50 735.734  16
  -2   4 -14 485.718 792.085   3
  -2   4 -15 24813.2 1306.11  21
   2  -4 -15 28389.2 1521.99  16
  -2   4 -16 13296.6 1032.19  21
   2  -4 -16 15782.6 1188.32  16
  -2   4 -17 3088.55 687.885  21
   2  -4 -17 2901.45 753.875  16
  -2   4 -18 1240.41 580.516  21
   2  -4 -18 431.390 623.131  16
  -2   4 -19 27282.5 1153.56  21
   2  -4 -19 27465.4 1204.38   8
   2  -4 -20 1958.39 459.287   8
   2  -4 -20 2493.98 538.595  16
  -2   4 -20 2336.21 527.237  20
  -2   4 -20 2020.62 465.648  21
  -2   4 -21 13083.3 641.414  21
   2  -4 -21 13331.7 623.291   8
  -2   4 -21 14524.3 697.736  20
  -2   4 -22 872.612 241.618  20
   2   5 -21 8784.79 462.124  20
   2   5 -21 11033.6 469.039  16
   2   5 -20 1066.83 379.951  16
  -2  -5 -20 739.346 271.648   8
  -2  -5 -19 14068.7 702.225   8
   2   5 -19 16765.5 864.498  16
   2   5 -18 810.192 522.207  16
  -2  -5 -18 927.926 438.056   8
  -2  -5 -17 2470.14 551.066   8
   2   5 -17 3081.23 625.336  16
   2   5 -17 3228.78 612.497  21
  -2  -5 -16 52.9555 711.103  20
   2   5 -16 1380.64 572.538  21
  -2  -5 -16 986.125 529.004   8
  -2  -5 -16 652.089 539.104  16
   2   5 -16 1482.25 454.334  15
   2   5 -16 859.732 553.528  16
  -2  -5 -15 532.852 511.823   8
   2   5 -15 291.542 530.266  21
   2   5 -15 609.387 424.632  15
  -2  -5 -15 77.4676 578.772  16
  -2  -5 -15-329.891 780.798  20
  -2  -5 -14 14430.1 1150.39  20
   2   5 -14 18511.6 1092.52  21
  -2  -5 -14 15669.3 1030.62   8
   2   5 -14 16406.1 1146.61  11
   2   5 -14 16444.5 846.763  15
  -2  -5 -14 15855.1 1045.37  16
  -2  -5 -13 21093.0 1160.99   8
   2   5 -13 21544.4 937.797  15
  -2  -5 -13 21875.7 1160.16  16
  -2  -5 -13 19152.2 1303.14  20
   2   5 -13 22114.8 1248.47  11
  -2   5  13 22138.5 1387.64  22
  -2   5  12 8015.34 940.124  22
  -2  -5 -12 7345.70 744.396   8
   2   5 -12 7090.24 824.652  11
  -2  -5 -12 7265.56 759.444  16
  -2  -5 -12 5963.77 779.413  20
  -2   5  12 8913.71 1420.51   1
  -2  -5 -11 4206.17 1201.88   2
  -2   5  11 4942.52 1044.19   1
  -2   5  10 19227.1 1732.54   1
   2   5 -10 20707.6 1703.88   3
  -2   5   9 1220.25 574.145   1
  -2  -5  -9 968.068 742.772   2
  -2  -5  -8 2077.97 802.813   2
  -2   5   8 2633.22 679.519   1
   2   5  -8 2091.39 640.036   3
   2   5  -7 34901.7 1847.79   3
  -2  -5  -7 40082.3 2506.03   2
  -2   5   7 38548.3 2040.39   1
   2  -5   6 22926.4 1563.90   4
  -2   5   6 20211.1 1392.23   1
   2   5  -6 20076.3 1385.98   3
  -2  -5  -6 20944.9 1731.06   2
  -2  -5  -6 17338.6 2118.55   5
   2   5  -5 13744.8 1108.17   3
  -2  -5  -5 15531.4 1430.41   2
   2  -5   5 14068.6 1281.31   4
  -2  -5  -5 14126.6 1755.90   5
  -2   5   5 13511.6 1058.23   1
  -2  -5  -4 43037.2 2285.86   2
  -2  -5  -4 41212.9 2758.22   5
  -2   5   4 39119.3 1605.23   1
  -2   5   4 39317.9 1238.50   3
   2  -5   4 35841.0 2019.94   4
  -2   5   3 15638.7 858.991   3
   2  -5   3 14398.8 1311.00   4
  -2  -5  -3 18257.7 1443.95   2
  -2   5   3 15886.2 928.131   1
  -2  -5  -3 15675.5 1628.30   5
  -2   5   2 73428.8 1969.42   3
  -2   5   2 77445.1 1768.73   1
  -2  -5  -2 85804.8 2918.44   2
  -2  -5  -2 82105.2 3374.71   5
  -2  -5  -1 27427.3 1639.16   2
  -2  -5  -1 26778.2 1934.92   5
  -2   5   1 24748.6 1232.00   3
  -2   5   1 27936.9 884.179   1
   2  -5   0 1545.65 1090.40   4
  -2  -5   0 1138.59 540.242   5
  -2  -5   0 1005.70 428.473   2
  -2   5   0 919.259 383.697   3
   2  -5  -1 22382.1 1569.04   4
  -2  -5   1 24234.5 1506.79   2
  -2   5  -1 22534.5 1337.33   3
  -2  -5   1 24764.7 1780.25   5
  -2  -5   2 86246.8 3201.65   5
  -2   5  -2 77319.7 2570.26   3
   2  -5  -2 80981.0 2953.26   4
  -2  -5   2 83444.2 2787.10   2
   2  -5  -3 13657.8 1242.39   4
  -2  -5   3 11901.8 1128.41   2
  -2  -5   3 13123.6 1284.40   5
  -2   5  -3 12522.7 1127.83   3
  -2  -5   4 38115.6 1997.92   2
   2  -5  -4 44378.0 2192.75   4
  -2  -5   4 45080.3 2313.71   5
  -2   5  -4 38158.3 1982.11   3
  -2   5  -5 13809.4 1278.86   3
  -2  -5   5 13885.1 1426.98   1
  -2  -5   5 13669.3 1264.53   2
   2  -5  -5 16576.8 1363.32   4
  -2  -5   6 17814.7 1708.53   1
  -2  -5   6 16436.7 1445.37   2
   2  -5  -6 22184.3 1572.66   4
  -2   5  -6 18457.6 1578.18   3
  -2   5  -7 32500.5 2127.63   3
  -2  -5   7 30664.4 2324.38   1
  -2  -5   8 2182.53 816.169   1
   2  -5  -8 2787.94 690.747   4
  -2   5  -8 2076.92 737.332   3
   2  -5  -9 950.007 541.874   4
  -2  -5   9 1508.34 839.900   1
  -2   5  -9 470.013 615.027   3
  -2   5 -10 19672.7 1835.48   3
  -2  -5  10 23082.5 2387.79   1
   2   5  11 3546.40 927.280   1
  -2  -5  11 4651.34 1321.26   1
  -2   5 -11 4319.23 1031.31   3
  -2   5 -12 6531.37 1174.63   3
  -2   5 -12 6138.15 1132.00  13
   2  -5 -12 5438.80 859.411  16
   2   5  12 6212.67 1156.83   1
   2  -5 -13 20262.3 1367.08  16
  -2   5 -13 19595.7 1901.31   3
  -2   5 -13 22911.6 1873.12  13
   2   5  13 22052.4 2024.14   1
   2  -5 -14 19401.1 1346.95  16
  -2   5 -14 17722.7 1772.57  13
  -2   5 -14 19571.7 1183.11  21
  -2   5 -15-111.538 582.526  21
   2  -5 -15-44.7852 714.881  16
  -2   5 -15-185.070 872.832  13
  -2   5 -16 2054.78 1015.67  13
   2  -5 -16 1034.89 703.097  16
  -2   5 -16 1789.93 632.464  21
   2  -5 -17 2395.53 714.538  16
  -2   5 -17 3342.80 668.990  21
  -2   5 -18 824.634 538.442  21
   2  -5 -18-565.618 669.140  16
  -2   5 -19 16885.8 909.747  21
   2  -5 -19 15827.2 949.205   8
   2  -5 -20 344.117 427.600  16
  -2   5 -20 939.320 398.606  21
   2  -5 -20 716.945 396.799   8
  -2   5 -20 1240.13 453.243  20
   2  -5 -21 11795.3 554.066   8
  -2   5 -21 12804.3 578.640  21
  -2   5 -21 13355.1 621.468  20
  -2  -6 -21 5417.36 522.696   7
  -2  -6 -20 3092.81 321.070   8
   2   6 -20 3784.86 403.524  16
  -2  -6 -19 9530.88 595.199   8
   2   6 -19 12460.8 701.038  16
  -2  -6 -18 82.8963 392.921   8
   2   6 -18 166.336 454.667  16
  -2  -6 -17 11754.0 837.638   8
   2   6 -17 12727.7 872.298  16
   2   6 -17 14025.5 868.783  21
   2   6 -16 2694.30 609.388  21
   2   6 -16 2466.43 483.840  15
  -2  -6 -16 2048.19 569.323   8
  -2  -6 -15 271.386 506.629   8
   2   6 -15 357.337 406.951  15
   2   6 -15 73.4134 562.045  21
   2   6 -14-971.515 640.935  21
   2   6 -14-402.638 445.161  15
  -2  -6 -14 169.035 506.473   8
  -2   6  14 79.2203 534.963  22
   2   6 -14 698.052 558.871  11
  -2  -6 -13 4765.22 715.241   8
  -2  -6 -13 4430.09 727.677  16
   2   6 -13 4824.85 737.552  11
  -2   6  13 4596.15 783.591  22
  -2   6  12 19963.5 2000.34   1
  -2   6  12 15532.9 1261.18  22
  -2  -6 -12 15507.8 1007.16  16
  -2  -6 -12 15988.7 1064.57   8
   2   6 -12 16703.9 1129.99  11
  -2   6  11 1151.12 554.892  22
   2   6 -11 1688.18 550.669  11
  -2   6  11 2036.68 810.961   1
  -2  -6 -11 1587.26 533.631  16
  -2  -6 -11 1868.70 534.019   8
  -2  -6 -11 1557.75 972.758   2
   2   6 -11 1255.34 719.404   3
  -2  -6 -10 1344.61 891.172   2
  -2   6  10 2421.17 766.084   1
   2   6 -10 1528.51 724.317   3
   2   6  -9 21954.4 1787.83   3
  -2   6   9 27411.8 1987.89   1
  -2  -6  -9 24233.1 2299.44   2
  -2   6   8 6518.63 995.312   1
   2   6  -8 4678.45 904.721   3
  -2  -6  -8 5528.21 1201.48   2
  -2  -6  -7 57443.3 3151.84   2
  -2   6   7 57186.5 2537.37   1
   2   6  -6 24272.7 1647.07   3
  -2   6   6 27562.2 1664.78   1
  -2  -6  -6 27253.4 2143.73   2
  -2  -6  -6 22733.5 2439.92   5
  -2   6   5 20937.8 1358.16   1
   2  -6   5 24672.2 1833.75   4
   2   6  -5 18452.1 1417.72   3
  -2  -6  -5 22605.9 1835.78   2
  -2  -6  -5 19222.7 2079.22   5
  -2   6   4 8716.61 815.139   1
   2  -6   4 9617.84 1222.96   4
   2   6  -4 6707.76 870.757   3
  -2  -6  -4 9894.85 1212.11   2
  -2  -6  -4 8073.91 1365.73   5
  -2   6   3 118455. 2597.67   1
  -2  -6  -3 128936. 4000.93   2
  -2   6   3 111519. 2600.92   3
   2  -6   3 104700. 3854.80   4
  -2  -6  -3 116775. 4508.75   5
   2  -6   2 17599.1 1586.84   4
  -2   6   2 18956.5 1148.72   3
  -2  -6  -2 22124.4 1657.45   2
  -2  -6  -2 18847.8 1811.41   5
  -2  -6  -1 16452.6 1422.04   2
  -2   6   1 15488.7 1104.43   3
  -2  -6  -1 16526.0 1668.68   5
   2  -6   1 13706.2 1425.95   4
   2  -6   0 5036.09 953.632   4
  -2  -6   0 6436.43 895.789   2
  -2   6   0 5619.54 735.870   3
  -2  -6   0 6367.58 1065.65   5
   2  -6  -1 17342.1 1546.27   4
  -2   6  -1 15527.5 1241.94   3
  -2  -6   1 18079.3 1664.37   5
  -2  -6   1 17140.2 1392.80   2
  -2  -6   2 16892.3 1373.24   2
   2  -6  -2 17499.3 1553.07   4
  -2   6  -2 17157.5 1323.01   3
  -2   6  -3 110787. 3414.57   3
   2  -6  -3 117304. 3877.08   4
   2  -6  -4 7222.72 1047.38   4
  -2  -6   4 5285.68 855.663   2
  -2  -6   4 7069.25 1091.75   5
  -2   6  -4 6715.50 958.012   3
  -2  -6   5 21056.4 1765.12   5
  -2   6  -5 17087.4 1502.34   3
   2  -6  -5 18663.9 1568.06   4
  -2   6  -6 23282.0 1840.84   3
   2  -6  -6 26714.4 1880.19   4
   2  -6  -7 51200.8 2574.59   4
  -2   6  -7 42346.3 2516.53   3
  -2   6  -8 3688.58 891.265   3
  -2  -6   8 2562.22 844.806   1
   2  -6  -8 5002.38 933.225   4
  -2   6  -9 19103.0 1864.28   3
   2  -6  -9 22719.0 1777.95   4
  -2   6 -10 1598.83 811.015   3
   2   6  11 1108.37 669.328   1
  -2   6 -11 1842.93 831.700  13
   2  -6 -11 347.815 547.143  16
  -2   6 -11 1410.22 751.322   3
   2   6  12 14876.1 1719.19   1
   2  -6 -12 9778.48 992.180  16
  -2   6 -12 15189.8 1696.96   3
  -2   6 -12 15186.7 1593.31  13
   2  -6 -13 3551.52 764.299  16
  -2   6 -13 5247.74 1210.31  13
   2  -6 -14-538.064 764.395  16
  -2   6 -14 784.171 949.215  13
   2  -6 -15-1243.77 865.717  16
  -2   6 -15 298.884 931.954  13
  -2   6 -15-537.908 615.610  21
  -2   6 -16 1792.85 620.211  21
   2  -6 -16 756.006 718.060  16
  -2   6 -16 2755.04 1097.98  13
  -2   6 -17 12438.9 918.479  21
   2  -6 -17 14261.8 1082.38  16
   2  -6 -17 11976.2 1037.58   8
  -2   6 -18 793.708 503.169  21
   2  -6 -18-220.263 612.682  16
   2  -6 -18-2.49969 491.998   8
   2  -6 -19 12163.6 835.831  16
   2  -6 -19 11379.4 791.513   8
  -2   6 -19 12161.7 752.193  21
  -2   6 -20 4945.25 516.059  20
   2  -6 -20 4220.92 478.251   8
  -2   6 -20 4587.35 468.420  21
  -2   6 -21 4837.22 354.964  21
  -2   6 -21 4773.84 378.860  20
   2  -6 -21 4172.64 333.289   8
  -2  -7 -20 3065.82 279.901   8
  -2  -7 -20 4780.83 597.235   7
  -2  -7 -19 10135.4 561.305   8
   2   7 -19 12062.0 624.307  16
  -2  -7 -18 616.791 394.559   8
   2   7 -18 441.699 426.973  16
   2   7 -17 987.919 482.119  21
  -2  -7 -17 1086.65 489.891   8
   2   7 -17 889.257 484.455  16
  -2  -7 -16 5218.27 682.092   8
   2   7 -16 5677.41 558.163  15
   2   7 -16 5839.93 694.498  21
   2   7 -15 310.075 528.782  21
  -2  -7 -15 951.340 569.213   8
   2   7 -15 880.724 425.419  15
  -2   7  14 8535.15 947.502  22
  -2  -7 -14 6574.83 795.580   8
   2   7 -14 6015.25 594.961  15
   2   7 -14 6670.87 859.147  11
  -2   7  13 8671.46 1005.06  22
  -2  -7 -13 7638.09 849.582   8
   2   7 -13 7626.10 887.775  11
  -2   7  12 25650.7 1596.05  22
  -2  -7 -12 26897.1 1364.70   8
   2   7 -12 26027.9 1403.09  11
  -2   7  11 15161.5 1281.67  22
  -2   7  11 18479.6 1851.57   1
   2   7 -11 14661.3 1662.36   3
   2   7 -11 14948.1 1094.47  11
  -2  -7 -11 16146.6 1096.81   8
   2   7 -10 9239.06 1327.00   3
   2   7 -10 9974.60 886.900  11
  -2   7  10 12122.8 1456.36   1
  -2   7  10 9424.67 1077.59  22
  -2  -7 -10 11187.3 1787.79   2
  -2  -7 -10 11006.9 924.521   8
  -2   7   9 9095.36 1229.08   1
  -2  -7  -9 9153.64 1639.14   2
   2   7  -9 7532.00 1214.85   3
  -2  -7  -8 7525.42 1407.55   2
   2   7  -8 7007.63 1114.99   3
  -2   7   8 8780.68 1177.70   1
   2   7  -7 3552.44 862.721   3
  -2   7   7 4189.68 829.267   1
  -2  -7  -7 3780.91 1062.16   2
  -2  -7  -7 1891.84 1098.23   5
  -2  -7  -6 1315.02 776.088   2
  -2   7   6 2314.89 596.634   1
  -2  -7  -6 963.875 893.047   5
   2   7  -6 926.000 596.446   3
   2  -7   5 13262.8 1509.38   4
  -2  -7  -5 12758.1 1567.17   2
  -2  -7  -5 12823.8 1823.37   5
   2   7  -5 11914.2 1298.61   3
  -2   7   5 15692.4 1232.72   1
   2   7  -4 12557.1 1274.74   3
   2  -7   4 14281.4 1528.62   4
  -2  -7  -4 15624.0 1603.78   2
  -2  -7  -4 13044.4 1765.70   5
  -2  -7  -3 27570.3 2371.38   5
  -2  -7  -3 30868.5 2180.02   2
   2  -7   3 26484.4 2122.57   4
  -2   7   3 26871.0 1477.59   3
   2  -7   2 1092.67 606.707   4
  -2  -7  -2 1214.68 774.781   5
  -2   7   2 1255.05 451.387   3
  -2  -7  -2 1490.13 651.501   2
  -2   7   1 14948.5 1223.74   3
   2  -7   1 13225.6 1518.86   4
  -2  -7  -1 16488.8 1546.46   2
  -2  -7  -1 16553.2 1798.84   5
  -2  -7   0 8722.58 1117.08   2
   2  -7   0 7541.03 1218.72   4
  -2   7   0 8289.97 976.777   3
  -2  -7   0 8629.45 1306.99   5
   2  -7  -1 14841.8 1609.27   4
  -2  -7   1 17379.8 1780.70   5
  -2   7  -1 15704.6 1354.73   3
  -2  -7   1 16186.6 1465.43   2
  -2  -7   2 567.413 610.241   5
   2  -7  -2 647.533 564.343   4
  -2  -7   2 533.397 443.409   2
  -2   7  -2 603.970 475.498   3
  -2   7  -3 25553.3 1818.34   3
   2  -7  -3 26119.3 2060.79   4
  -2  -7   3 19972.9 1612.54   2
  -2  -7   3 27592.8 2193.36   5
   2  -7  -4 15732.3 1601.67   4
  -2   7  -4 12556.8 1356.84   3
  -2  -7   4 14509.2 1683.61   5
  -2   7  -5 11944.4 1408.62   3
  -2  -7   5 15956.5 1713.70   5
   2  -7  -5 15312.6 1599.11   4
   2  -7  -6 1092.67 659.962   4
  -2   7  -6 815.159 670.615   3
  -2  -7   6 1079.65 725.818   5
   2  -7  -7 3582.98 949.843   4
  -2   7  -7 3002.81 866.958   3
  -2   7  -8 5959.10 1189.85   3
   2  -7  -8 6795.10 1163.88   4
   2  -7  -9 7457.23 1204.51   4
  -2   7  -9 6895.33 1252.18   3
  -2   7 -10 9792.41 779.814  11
  -2   7 -10 9517.71 1394.42   3
  -2   7 -10 11385.0 1395.18  13
  -2   7 -11 14186.9 1707.90   3
   2   7  11 15073.8 1729.03   1
  -2   7 -11 14964.7 1683.23  13
  -2   7 -11 13126.0 900.239  11
  -2   7 -12 29937.5 2219.97  13
  -2   7 -12 25434.4 1210.01  11
  -2   7 -13 10710.4 1568.03  13
   2  -7 -13 7085.95 920.385  16
   2  -7 -14 3213.05 789.622  16
  -2   7 -14 4470.47 1299.53  13
  -2   7 -15-66.6352 605.639  21
   2  -7 -15 441.807 691.334  16
  -2   7 -15 1026.81 1095.29  13
   2  -7 -16 2661.02 726.192  16
   2  -7 -16 3628.83 758.604   8
  -2   7 -16 3287.54 660.616  21
  -2   7 -17 1286.93 538.007  21
   2  -7 -17 2323.19 664.683  16
   2  -7 -17 3020.62 712.193   8
   2  -7 -18 2359.17 562.492   8
  -2   7 -18 831.315 475.649  21
  -2   7 -19 10604.7 655.439  21
   2  -7 -19 10436.7 711.816   8
  -2   7 -20 3897.10 387.244  21
   2  -7 -20 3516.91 389.919   8
  -2   7 -20 3923.04 415.628  20
  -2  -8 -20 2799.87 401.198   7
  -2  -8 -19 2493.43 329.665   8
   2   8 -18 5853.19 540.366  16
  -2  -8 -18 5430.86 509.834   8
  -2  -8 -17 957.961 454.946   8
   2   8 -17 496.936 450.692  16
   2   8 -16 5291.15 638.972  21
  -2  -8 -16 6069.47 695.362   8
   2   8 -16 6513.60 538.794  15
   2   8 -15 917.888 543.695  21
  -2  -8 -15 1923.94 592.999   8
   2   8 -15 1556.36 442.273  15
  -2   8  15 2038.05 584.985  22
  -2   8  14 2895.97 689.311  22
   2   8 -14 3067.98 713.822  11
  -2  -8 -14 2709.10 660.990   8
   2   8 -14 2138.76 467.729  15
  -2  -8 -13 5890.19 795.500   8
  -2   8  13 6384.60 920.510  22
   2   8 -13 5747.81 831.163  11
   2   8 -12 11274.4 1024.15  11
  -2   8  12 11983.4 1191.26  22
  -2  -8 -12 11568.4 1002.76   8
   2   8 -11 3577.21 705.798  11
  -2   8  11 3846.96 893.342  22
  -2  -8 -11 3383.81 669.635   8
  -2  -8 -10 5680.60 765.283   8
   2   8 -10 5704.48 780.894  11
  -2  -8 -10 8021.18 1586.43   2
   2   8 -10 4938.05 1157.74   3
  -2   8  10 5913.77 943.790  22
  -2   8   9 11193.6 1202.12  22
  -2  -8  -9 15338.8 2054.48   2
  -2  -8  -9 14949.0 1040.90   8
   2   8  -9 14017.7 1665.44   3
   2   8  -9 12701.0 1012.79  11
  -2  -8  -8 9162.12 853.938   8
   2   8  -8 7243.01 781.032  11
   2   8  -8 7365.23 1235.22   3
  -2   8   8 5859.08 946.954  22
  -2  -8  -8 8921.53 1631.09   2
   2   8  -7 15392.5 1649.66   3
  -2  -8  -7 18783.0 2092.27   2
  -2  -8  -6 6037.93 1555.60   5
   2   8  -6 6764.71 1148.36   3
  -2  -8  -6 6819.32 1317.21   2
  -2  -8  -5 22139.2 2175.42   2
   2   8  -5 19835.1 1822.47   3
   2  -8   5 23855.4 2084.71   4
  -2  -8  -5 18193.8 2264.39   5
   2   8  -4 15425.8 1566.02   3
  -2  -8  -4 19280.5 1910.12   2
  -2  -8  -4 16119.1 2090.05   5
   2  -8   4 19830.6 1936.20   4
  -2  -8  -3 16183.6 2063.64   5
   2   8  -3 14564.8 1471.15   3
  -2  -8  -3 16827.6 1748.56   2
   2  -8   3 13302.9 1718.81   4
   2  -8   2 1734.57 852.217   4
  -2  -8  -2 2521.81 789.835   2
  -2   8   2 2275.44 625.896   3
  -2  -8  -2 2075.11 931.630   5
  -2  -8  -1 10805.7 1380.22   2
   2  -8   1 9467.51 1464.08   4
  -2   8   1 11856.8 1219.05   3
  -2  -8  -1 11114.7 1651.36   5
  -2  -8   0 534.346 699.488   5
   2  -8   0 537.204 662.664   4
  -2   8   0 847.647 520.551   3
  -2  -8   0 396.200 530.539   2
  -2  -8   1 10424.6 1572.45   5
   2  -8  -1 8432.98 1369.05   4
  -2   8  -1 10345.3 1231.93   3
  -2  -8   1 9242.01 1233.11   2
   2  -8  -2 1472.65 805.648   4
  -2  -8   2 1870.19 885.952   5
  -2   8  -2 1709.69 698.177   3
   2  -8  -3 14510.4 1698.87   4
  -2   8  -3 15121.0 1529.79   3
  -2  -8   3 17108.7 2004.70   5
  -2  -8   4 17120.8 1944.76   5
   2  -8  -4 15906.2 1778.14   4
  -2   8  -4 14471.5 1575.85   3
   2  -8  -5 19408.3 1962.30   4
  -2   8  -5 18389.6 1813.01   3
  -2  -8   5 22055.2 2247.46   5
  -2   8  -6 6723.71 1212.22   3
   2  -8  -6 7417.74 1296.49   4
  -2  -8   6 10597.4 1601.80   5
   2  -8  -7 15788.6 1788.57   4
  -2   8  -7 13838.1 1723.02   3
   2  -8  -8 6939.14 1269.49   4
  -2   8  -8 6292.35 1257.59   3
   2  -8  -8 3468.57 634.593  16
  -2   8  -8 5546.58 658.846  11
  -2   8  -8 7397.56 1180.43  13
   2  -8  -9 14737.1 1730.39   4
  -2   8  -9 13863.4 1711.36   3
  -2   8  -9 16821.2 1711.25  13
  -2   8  -9 14952.2 987.490  11
  -2   8 -10 4308.29 1180.09  13
   2   8  10 3172.86 930.110   1
  -2   8 -10 3632.38 612.656  11
  -2   8 -10 3859.13 1116.02   3
  -2   8 -11 4173.29 647.576  11
  -2   8 -11 4660.85 1252.11  13
  -2   8 -12 9351.72 837.687  11
  -2   8 -12 12754.4 1654.00  13
   2  -8 -13 5949.94 944.815   8
  -2   8 -13 5940.52 1406.23  13
  -2   8 -13 5302.26 668.819  11
   2  -8 -14 4577.36 853.238   8
  -2   8 -14 4873.65 1301.21  13
   2  -8 -15 1242.05 655.736   8
  -2   8 -15 1699.31 1094.01  13
  -2   8 -15 10.8707 581.599  21
  -2   8 -16 5012.34 695.504  21
   2  -8 -16 6031.88 830.042   8
   2  -8 -17 1042.18 539.359   8
  -2   8 -17 865.677 475.800  21
   2  -8 -18 4651.59 589.786   8
  -2   8 -18 4956.21 551.491  21
  -2   8 -19 3896.12 430.623  21
   2  -8 -19 4150.36 468.657   8
   2  -8 -20 2356.73 269.456   8
  -2  -9 -19 1755.24 233.858   8
  -2  -9 -19 2091.92 414.502   7
   2   9 -18 1935.78 336.435  16
  -2  -9 -18 1788.56 342.919   8
  -2  -9 -17 3883.31 491.856   8
   2   9 -17 4584.28 508.292  16
   2   9 -16 2683.89 515.673  21
  -2  -9 -16 3420.68 553.995   8
   2   9 -16 4064.31 439.536  15
   2   9 -15 11954.0 838.432  21
  -2  -9 -15 14485.0 941.164   8
   2   9 -15 15025.6 744.359  15
  -2   9  15 14984.4 992.173  22
  -2   9  14 3357.36 706.859  22
  -2  -9 -14 3756.92 679.160   8
   2   9 -14 3063.90 489.189  15
   2   9 -14 4220.74 759.235  11
   2   9 -13 9035.14 956.274  11
  -2   9  13 9223.51 1021.47  22
  -2  -9 -13 9579.45 913.677   8
  -2  -9 -12 2151.19 639.674   8
  -2   9  12 2571.09 777.563  22
   2   9 -12 3352.43 747.536  11
  -2   9  11 1000.62 708.254  22
  -2  -9 -11 1016.61 602.152   8
   2   9 -11 1662.97 651.438  11
   2   9 -10 9666.51 991.183  11
  -2  -9 -10 10653.6 967.615   8
  -2   9  10 9046.83 1152.82  22
  -2  -9  -9 1581.86 579.253   8
   2   9  -9 2398.20 669.267  11
  -2   9   9 1244.89 658.903  22
   2   9  -8 10446.7 998.576  11
   2   9  -8 9702.01 804.977  22
  -2  -9  -8 13224.6 1019.83   8
   2   9  -8 14046.8 1762.77   3
  -2   9   8 7085.33 1108.41  22
  -2  -9  -8 13556.4 1966.40   2
  -2  -9  -7 7679.18 837.282   8
  -2  -9  -7 4303.98 1634.86   5
  -2  -9  -7 9289.42 1679.65   2
   2   9  -7 2721.43 590.912  11
   2   9  -7 3082.39 564.741  22
   2   9  -7 4276.19 1099.11   3
  -2   9   7 2048.35 752.046  22
  -2  -9  -6 15754.5 1017.52   8
   2   9  -6 11458.0 1553.28   3
  -2  -9  -6 13926.8 1922.10   2
   2   9  -6 8787.80 847.622  11
  -2  -9  -6 9545.12 1940.72   5
   2   9  -6 9408.10 832.921  22
  -2   9   6 6900.08 1123.20  22
  -2   9   5 4058.53 889.056  22
   2   9  -5 5741.85 1195.13   3
  -2  -9  -5 7496.26 1431.46   2
  -2  -9  -5 7839.99 1882.61   5
  -2  -9  -4 10304.3 1923.59   5
   2  -9   4 13586.8 1845.68   4
  -2  -9  -4 13214.7 1715.90   2
   2   9  -4 11997.7 1605.61   3
  -2  -9  -3 21256.2 2093.88   2
  -2  -9  -3 19141.0 2366.39   5
   2  -9   3 20522.0 2218.70   4
   2   9  -3 20587.8 1965.54   3
   2   9  -2 11312.6 1426.71   3
  -2  -9  -2 10457.3 1487.91   2
  -2  -9  -2 14459.0 2110.78   5
   2  -9   2 9962.09 1644.94   4
   2  -9   1 4832.56 1206.84   4
  -2  -9  -1 4660.85 1321.94   5
  -2   9   1 6412.95 1043.21   3
   2  -9   0 3943.10 1164.72   4
  -2  -9   0 5207.92 1384.95   5
  -2   9   0 5466.51 1028.43   3
   2  -9  -1 4749.05 1213.70   4
  -2   9  -1 5728.61 1076.34   3
  -2  -9   1 4920.47 1323.72   5
  -2   9  -2 11913.4 1484.70   3
   2  -9  -2 10819.1 1642.97   4
  -2  -9   2 12014.0 1915.43   5
  -2   9  -3 18896.1 1886.12   3
   2  -9  -3 18262.0 2075.77   4
  -2  -9   3 20606.2 2403.75   5
   2  -9  -4 11278.3 1689.92   4
  -2  -9   4 12252.0 1873.44   5
  -2   9  -4 10561.6 1472.07   3
  -2   9  -5 5169.96 1156.34   3
   2  -9  -5 6786.38 1371.45   4
  -2  -9   5 4961.35 1361.26   5
  -2   9  -6 7695.46 776.740  11
  -2   9  -6 9337.21 1494.17   3
   2  -9  -6 10607.7 1656.20   4
   2   9   6 8496.49 881.976  22
  -2   9  -7 1797.97 639.704  19
   2  -9  -7 3571.79 1176.24   4
  -2   9  -7 3809.92 1123.36   3
  -2   9  -7 3884.02 999.755  13
  -2   9  -7 3529.62 628.078  11
  -2   9  -8 8770.82 1069.15  19
  -2   9  -8 13181.4 1562.01  13
  -2   9  -8 10119.9 889.010  11
   2  -9  -8 9042.54 953.361   8
  -2   9  -8 10647.8 1612.91   3
   2  -9  -8 11501.1 1698.10   4
   2   9   8 12769.2 1031.10  22
   2  -9  -9 2315.66 1100.31   4
  -2   9  -9 2048.54 557.597  11
   2   9   9 1988.33 539.195  22
   2  -9  -9 1367.11 612.632   8
  -2   9  -9 2201.97 1033.72  13
   2  -9 -10 10859.3 1108.82   8
  -2   9 -10 12173.0 988.753  11
  -2   9 -11 131.475 501.987  11
  -2   9 -11 1607.33 1143.96  13
   2  -9 -11 441.187 620.300   8
  -2   9 -12 4815.55 1343.88  13
  -2   9 -12 2721.04 597.414  11
   2  -9 -12 2979.52 789.335   8
  -2   9 -13 9365.12 830.104  11
   2  -9 -13 9534.15 1061.03   8
   2  -9 -14 4712.98 824.917   8
  -2   9 -14 4857.62 1389.82  13
  -2   9 -14 4877.96 619.316  11
  -2   9 -15 8713.77 834.370  21
   2  -9 -15 12296.0 1031.40   8
   2  -9 -16 3324.32 643.518   8
  -2   9 -16 3094.93 574.725  21
  -2   9 -17 5280.55 588.414  21
   2  -9 -17 4950.83 608.765   8
  -2   9 -18 2778.81 429.215  21
   2  -9 -18 2336.86 410.871   8
  -2   9 -19 1051.60 260.739  21
   2  -9 -19 1558.46 269.797   8
  -2 -10 -18 1683.46 255.523   8
  -2 -10 -18 2070.50 416.683   7
  -2 -10 -17 3368.32 404.127   8
   2  10 -16 893.006 312.332  15
  -2 -10 -16 145.733 388.399   8
   2  10 -16-119.844 417.510  16
  -2  10  15 2126.56 470.001  22
   2  10 -15 1054.89 472.839  21
  -2 -10 -15 1979.47 504.310   8
   2  10 -15 1958.18 397.411  15
  -2  10  14 1817.81 560.101  22
   2  10 -14 1079.90 402.401  15
   2  10 -14 2397.55 640.902  11
  -2 -10 -14 2227.43 566.650   8
  -2  10  13 5175.71 803.602  22
  -2 -10 -13 5139.86 737.029   8
   2  10 -13 6359.76 828.378  11
  -2  10  12 2869.86 761.592  22
  -2 -10 -12 2780.80 668.281   8
   2  10 -12 4358.58 789.224  11
  -2 -10 -11 710.282 574.474   8
  -2  10  11 798.794 680.145  22
   2  10 -11 927.099 627.244  11
   2  10 -10 1683.16 665.791  11
  -2  10  10 1466.92 713.926  22
  -2 -10 -10 1582.25 605.015   8
  -2 -10  -9 1013.07 573.525   8
  -2  10   9 583.347 626.874  22
  -2 -10  -8 7446.98 884.038   8
   2  10  -8 6555.10 725.878  22
   2  10  -8 7976.15 926.174  11
   2  10  -7 25260.3 1457.79  11
   2  10  -7 26584.8 1339.29  22
   2  10  -6 19019.1 1251.50  11
   2  10  -6 22150.2 1264.95  22
  -2 -10  -6 29716.7 1389.47   8
  -2  10   6 14934.3 1513.96  22
  -2 -10  -6 18734.9 2785.54   5
   2  10  -6 26964.3 2428.09   3
  -2  10   5 10738.1 1281.05  22
   2  10  -5 14303.2 1073.08  22
   2  10  -5 16329.5 1893.78   3
  -2 -10  -5 19324.0 1118.01   8
  -2 -10  -5 11018.4 2196.08   5
   2  10  -5 11576.9 990.494  11
   2  10  -4 1660.55 522.045  11
   2 -10   4 1930.60 1132.03   4
  -2  10   4 1525.27 725.319  22
   2  10  -4 2468.72 561.017  22
  -2  10   4 1873.07 558.709  19
  -2 -10  -4 2212.16 1277.08   5
  -2 -10  -4 3311.40 585.183   8
   2  10  -4 2554.76 989.301   3
   2  10  -3 2736.84 578.618  11
   2 -10   3 3281.27 1177.57   4
  -2  10   3 2707.16 601.256  19
  -2 -10  -3 5058.82 606.403   8
   2  10  -3 3222.27 651.885  22
  -2  10   3 3011.07 817.589  22
   2  10  -3 4246.17 1200.83   3
  -2 -10  -3 3090.59 1404.44   5
   2 -10   2 7363.44 1583.41   4
   2  10  -2 5114.39 668.234  11
   2  10  -2 6943.32 828.724  22
  -2  10   2 5738.07 773.599  19
  -2 -10  -2 6738.34 1699.36   5
  -2  10   2 6356.96 993.310  22
   2  10  -2 8258.69 1457.17   3
   2 -10   1 5227.62 1387.68   4
  -2 -10  -1 5948.45 1642.49   5
  -2  10   1 4149.71 738.185  19
   2  10  -1 7269.53 1334.58   3
   2  10  -1 5881.36 769.914  22
  -2  10   1 6446.77 925.763  22
  -2  10   0 1225.77 585.133  22
   2 -10   0 1231.40 933.273   4
  -2 -10   0 1460.60 1025.33   5
  -2  10   0 613.759 497.611  19
   2  10   0 333.908 692.299   3
  -2  10   0 1341.15 822.612   3
   2  10   0 1037.40 520.967  22
   2 -10  -1 6101.76 1510.89   4
  -2  10  -1 7908.49 956.310  22
  -2  10  -1 7445.13 1287.34   3
  -2  10  -1 4419.39 758.242  19
   2  10   1 6666.11 834.823  22
  -2 -10   1 7503.86 1721.81   5
   2 -10  -2 5868.97 1407.10   4
  -2  10  -2 3473.96 747.068  19
  -2  10  -2 6154.75 1271.63   3
  -2 -10   2 7354.36 1670.07   5
   2  10   2 4991.44 767.307  22
   2 -10  -3 3772.91 1321.49   4
  -2  10  -3 2204.17 646.280  19
   2  10   3 4101.80 714.957  22
  -2  10  -3 4883.11 1186.50   3
  -2 -10   3 4283.92 1372.88   5
  -2 -10   4 3577.88 1393.31   5
   2 -10  -4 3026.18 1189.71   4
   2  10   4 2755.68 609.950  22
  -2  10  -4 1382.30 624.173  19
  -2  10  -4 2861.31 992.938   3
  -2  10  -5 13213.4 1765.96   3
  -2  10  -5 9460.52 917.981  11
  -2  10  -5 6721.95 966.228  19
   2  10   5 9305.13 960.657  22
   2 -10  -5 12003.8 1848.57   4
  -2 -10   5 14545.9 2308.81   5
  -2  10  -6 24222.1 2337.34   3
   2  10   6 18914.3 1282.40  22
   2 -10  -6 22589.0 2440.47   4
  -2  10  -6 19632.7 1245.64  11
   2  10   7 21127.7 1341.77  22
  -2  10  -7 23458.9 1359.43  11
  -2  10  -8 3915.26 835.920  19
   2  10   8 5205.10 764.110  22
  -2  10  -8 5066.25 773.894  11
   2  10   9 507.657 477.525  22
   2 -10  -9 263.335 526.046   8
  -2  10  -9 591.257 537.771  11
  -2  10  -9 1269.25 1068.63  13
  -2  10 -10 2560.36 656.631  11
   2  10  10 2595.27 594.565  22
  -2  10 -10 1722.68 1103.51  13
   2 -10 -10 1367.56 653.133   8
  -2  10 -11-141.636 550.906  11
   2 -10 -11 417.673 595.865   8
  -2  10 -11 584.186 968.932  13
  -2 -10  12-168.399 783.385  18
   2 -10 -12 1771.61 688.332   8
  -2  10 -12 2511.34 1181.71  13
  -2  10 -12 1264.54 564.502  11
   2 -10 -13 5284.31 832.235   8
  -2  10 -13 7294.39 1512.77  13
  -2  10 -13 5848.79 692.002  11
  -2  10 -14 1324.61 470.295  11
   2 -10 -14 925.663 568.367   8
   2 -10 -15 1495.61 535.282   8
  -2  10 -15 2094.21 437.509  11
  -2  10 -15 531.711 492.384  21
   2 -10 -16 241.965 417.278   8
  -2  10 -16 133.929 419.422  21
  -2  10 -17 2566.34 436.412  21
   2 -10 -17 2764.37 423.778   8
   2 -10 -18 1559.94 267.210   8
  -2  10 -18 1570.70 295.112  21
  -2 -11 -17 256.989 201.573   8
  -2 -11 -16 3135.65 397.307   8
  -2 -11 -15 2590.41 448.555   8
   2  11 -15 3626.25 384.958  15
  -2  11  15 2662.37 401.834  22
  -2 -11 -14 7460.33 683.340   8
   2  11 -14 8816.54 576.017  15
   2  11 -14 8786.95 831.836  11
  -2  11  14 7602.40 713.192  22
  -2  11  13 8851.03 894.569  22
   2  11 -13 10733.6 948.208  11
  -2 -11 -13 9710.67 821.957   8
  -2  11  12 5566.04 851.389  22
  -2 -11 -12 5820.14 740.559   8
   2  11 -12 7514.08 891.098  11
  -2 -11 -11 10700.9 928.549   8
   2  11 -11 12583.6 1085.56  11
  -2  11  11 9978.23 1112.99  22
  -2  11  10-46.9636 578.697  22
   2  11 -10 1673.64 706.762  11
  -2 -11 -10 499.227 548.396   8
   2  11  -9 10278.9 1036.25  11
  -2 -11  -9 12396.6 1045.47   8
  -2  11   8 1381.72 728.314  22
   2  11  -8 2483.99 698.567  11
  -2 -11  -8 3144.07 679.839   8
   2  11  -8 2537.11 581.024  22
  -2 -11  -7 7249.84 829.415   8
  -2  11   7 3767.55 918.676  22
   2  11  -7 6542.80 786.885  22
   2  11  -7 4650.49 814.610  11
   2  11  -6 528.792 455.393  22
   2  11  -6-227.190 609.403  11
  -2 -11  -6 758.020 536.292   8
  -2  11   6 323.013 638.637  22
  -2 -11  -5 6495.77 758.060   8
  -2  11   5 3895.90 928.720  22
   2  11  -5 3610.29 718.735  11
   2  11  -5 5039.17 758.215  22
   2  11  -4 2504.23 634.677  22
   2  11  -4 1428.25 559.300  11
  -2 -11  -4 3512.83 611.896   8
  -2  11   4 3036.81 818.459  22
  -2 -11  -3 1220.65 467.318   8
  -2  11   3 1003.48 538.865  19
  -2  11   3 995.838 711.848  22
   2  11  -3 350.764 469.601  22
   2  11  -3 259.891 500.077  11
   2 -11   2 1122.80 1062.80   4
  -2  11   2 1963.00 776.968  22
   2  11  -2 1473.50 529.149  11
  -2  11   2 1819.42 590.814  19
   2  11  -2 1248.05 568.073  22
   2  11  -1 2895.75 670.137  22
  -2  11   1 1908.59 613.878  19
   2 -11   1 2251.67 1186.04   4
  -2  11   1 2677.60 786.293  22
  -2 -11  -1 1570.54 1197.89   5
  -2 -11   0 1825.06 1248.87   5
  -2  11   0 1602.77 625.424  19
   2 -11   0 922.123 977.822   4
  -2  11   0 1157.73 616.773  22
   2  11   0 2070.47 663.277  22
  -2  11  -1 2411.12 731.886  19
  -2 -11   1 3250.59 1510.94   5
   2 -11  -1 3026.44 1264.40   4
  -2  11  -1 3249.12 729.536  22
   2  11   1 3145.59 689.752  22
  -2 -11   2 3027.90 1456.80   5
   2  11   2 2753.16 706.358  22
  -2  11  -2 3230.59 705.085  22
  -2  11  -2 2003.12 674.753  19
   2  11   3 988.918 556.599  22
  -2  11  -3 496.805 576.822  19
  -2  11  -4 1102.36 624.406  19
  -2  11  -4 1950.11 639.831  11
   2  11   4 1912.50 633.767  22
   2  11   5 4851.89 775.181  22
  -2  11  -5 4871.16 798.424  11
  -2  11  -5 3063.91 798.811  19
   2  11   6 655.782 521.203  22
  -2  11  -6 471.214 659.868  19
  -2  11  -6 665.997 574.709  11
  -2  11  -7 4610.49 897.528  19
   2  11   7 6322.77 843.374  22
  -2  11  -7 7109.59 901.255  11
  -2  11  -8 2309.48 678.611  11
   2  11   8 1765.73 589.073  22
  -2  11  -8 1345.05 691.570  19
  -2  11  -9 9737.50 998.104  11
  -2  11  -9 11634.1 1640.22  13
   2  11   9 9117.72 916.976  22
  -2  11 -10-256.854 622.807  11
  -2  11 -10 1712.57 1023.14  13
   2  11  10 735.583 485.178  22
   2 -11 -10 365.176 500.450   8
   2 -11 -11 6094.86 793.608   8
  -2  11 -11 7173.30 828.506  11
  -2  11 -12 3840.03 652.526  11
   2 -11 -12 3111.32 646.099   8
  -2 -11  12 2756.42 835.114  18
   2 -11 -13 7053.70 748.946   8
  -2  11 -13 9492.51 785.746  11
  -2  11 -14 7646.25 641.538  11
   2 -11 -14 5743.79 649.166   8
   2 -11 -15 2235.53 460.472   8
  -2  11 -15 1587.35 488.648  21
  -2  11 -15 2267.21 380.496  11
  -2  11 -16 1675.09 420.424  21
   2 -11 -16 2042.61 355.098   8
  -2  11 -17 430.951 254.060  21
  -2 -12 -15 1318.41 316.859   8
  -2 -12 -14 1360.40 379.401   8
   2  12 -14 1822.46 330.556  15
  -2  12  14 1445.92 369.228  22
   2  12 -13 7446.24 547.390  15
  -2 -12 -13 6487.06 625.036   8
  -2  12  13 6263.74 682.873  22
  -2 -12 -12 10170.3 785.356   8
  -2  12  12 10463.4 946.682  22
  -2 -12 -11 8542.89 788.753   8
  -2  12  11 8017.36 951.103  22
  -2  12  10 3417.78 778.298  22
  -2 -12 -10 4011.98 646.755   8
  -2 -12  -9 4707.44 705.889   8
   2  12  -9 5908.83 896.345  11
   2  12  -8 2248.16 712.304  11
  -2 -12  -8 2269.64 620.451   8
  -2  12   8 1020.30 686.351  22
   2  12  -7 873.066 518.663  22
   2  12  -7 600.891 609.306  11
  -2 -12  -7 1315.09 553.032   8
  -2  12   7 605.052 636.519  22
  -2  12   6 1112.08 718.181  22
   2  12  -6 463.907 569.888  11
   2  12  -6 1579.01 568.744  22
  -2 -12  -6 1756.16 565.689   8
  -2  12   5 1967.38 794.529  22
   2  12  -5 981.269 587.456  11
  -2 -12  -5 3008.86 628.067   8
   2  12  -5 2283.06 619.605  22
   2  12  -4-39.2728 507.699  22
  -2  12   4 902.560 653.005  22
   2  12  -4-950.759 642.765  11
  -2  12   3-226.284 646.961  22
   2  12  -3-209.825 561.370  11
   2  12  -3 232.950 497.606  22
   2  12  -2-307.825 565.830  11
   2  12  -2 752.252 562.455  22
  -2  12   2-56.9683 708.063  22
  -2  12   1 2851.92 748.076  19
  -2  12   1 1977.51 740.926  22
   2  12  -1 2409.26 681.957  22
  -2  12   0 643.306 605.006  19
   2  12   0-379.451 575.026  22
  -2  12   0-87.9254 636.382  22
   2  12   1 3472.27 778.351  22
  -2  12  -1 3485.36 794.929  22
  -2  12  -1 2481.19 741.747  19
  -2  12  -2 851.228 569.514  22
  -2  12  -2-325.935 643.130  11
  -2  12  -2 806.478 630.301  19
   2  12   2 1131.54 614.456  22
  -2  12  -3 794.532 609.928  19
  -2  12  -3 482.449 591.480  11
   2  12   3 1148.69 627.941  22
  -2  12  -4 186.070 553.353  19
   2  12   4 677.942 560.215  22
  -2  12  -4-71.4114 614.126  11
   2  12   5 1415.19 602.482  22
  -2  12  -5 1025.15 661.779  19
  -2  12  -5 1092.62 642.479  11
   2  12   6 553.418 545.654  22
  -2  12  -6 610.314 624.306  11
  -2  12  -6 285.573 647.700  19
  -2  12  -7 874.303 654.613  11
  -2  12  -7 609.007 644.375  19
   2  12   7 406.719 514.949  22
  -2  12  -8 1890.95 703.153  11
   2  12   8 1730.21 588.298  22
  -2  12  -9 5815.29 906.160  11
   2  12   9 5476.00 741.970  22
  -2  12 -10 1633.69 651.838  11
   2  12  10 1905.47 523.178  22
  -2  12 -11 8558.07 851.045  11
   2  12  11 8320.06 699.814  22
  -2 -12  12 9196.94 1011.84  18
  -2  12 -12 10676.9 846.469  11
   2 -12 -13 3921.04 466.905   8
  -2  12 -13 7218.64 653.749  11
  -2  12 -14 1593.59 378.027  11
   2 -12 -14 969.339 306.286   8
  -2  12 -15 241.051 339.570  21
  -2 -13 -13 4569.15 431.273   8
  -2  13  13 3756.11 436.729  22
   2  13 -12 4296.63 458.023  15
  -2 -13 -12 4554.60 496.886   8
  -2  13  12 4447.81 592.649  22
  -2 -13 -11 2918.07 489.866   8
  -2  13  11 2812.40 593.190  22
  -2 -13 -10 4581.29 597.464   8
  -2  13  10 3527.56 742.934  22
  -2  13   9 997.121 588.675  22
  -2 -13  -9 1203.04 475.348   8
  -2 -13  -8 1055.17 481.899   8
  -2  13   8 179.931 535.182  22
   2  13  -8 2021.74 675.546  11
  -2  13   7-354.732 683.769  22
  -2 -13  -7 697.149 469.158   8
   2  13  -7 1435.79 663.768  11
   2  13  -6 2047.74 610.036  22
   2  13  -6 1473.75 646.458  11
  -2 -13  -6 1506.17 520.328   8
   2  13  -5 13798.7 1149.02  11
   2  13  -5 16035.8 1206.32  22
   2  13  -4 2083.88 658.266  22
  -2  13   4 84.4146 708.736  22
   2  13  -4 1342.45 579.422  11
   2  13  -3 3424.09 747.438  22
   2  13  -3 2746.17 658.642  11
  -2  13   3 1982.97 733.897  22
   2  13  -2 5063.74 862.698  22
  -2  13   2 3867.59 901.255  22
   2  13  -2 3439.34 662.004  11
  -2  13   1-444.343 618.403  22
   2  13  -1-400.776 607.137  22
  -2  13   0 2904.62 750.170  11
   2  13   0 4671.61 865.228  22
  -2  13   0 5415.40 945.347  22
  -2  13  -1 115.470 547.240  22
  -2  13  -1-908.389 718.842  11
   2  13   1-644.066 661.938  22
  -2  13  -2 3312.39 793.474  11
   2  13   2 4534.06 858.663  22
   2  13   3 2422.71 722.491  22
  -2  13  -3 1845.65 715.441  11
  -2  13  -4 3204.66 793.957  11
   2  13   4 3668.88 796.266  22
  -2  13  -5 14081.2 1241.51  11
   2  13   5 12844.8 1171.31  22
  -2  13  -6 2094.15 744.229  11
   2  13   6 1902.20 637.857  22
  -2  13  -7 1808.83 716.663  11
   2  13   7 866.152 524.489  22
   2  13   8 219.070 458.859  22
  -2  13  -8-253.547 654.509  11
   2  13   9 1123.66 472.646  22
  -2  13  -9 326.528 632.836  11
   2  13  10 7308.66 668.642  22
  -2  13 -10 6402.08 789.361  11
  -2 -13  11 1539.93 752.528  18
  -2  13 -11 2834.37 592.469  11
  -2  13 -12 5145.18 598.574  11
  -2 -13  12 4716.92 694.432  18
  -2  13 -13 2177.83 465.443  21
  -2  13 -13 4719.57 486.156  11
  -2  13 -14 1229.73 331.760  21
  -2  14  11-68.9789 326.726  22
  -2  14  10 296.730 393.431  22
   2  14 -10 1281.99 537.683  11
  -2  14   9 715.774 499.686  22
   2  14  -9 1902.68 604.983  11
  -2  14   8 2036.08 612.027  22
   2  14  -8 5392.31 768.014  11
   2  14  -7 9501.86 924.304  11
  -2  14   7 3450.34 725.698  22
   2  14  -6 13698.9 1046.88  11
  -2  14   6 6519.43 918.758  22
   2  14  -5 22280.5 1282.11  11
   2  14  -5 22068.8 1300.74  22
   2  14  -4 24464.1 1415.61  22
  -2  14   4 12318.0 988.561  11
  -2  14   4 14411.7 1334.74  22
   2  14  -4 21566.4 1259.31  11
   2  14  -3 5982.28 885.996  22
  -2  14   3 3168.84 659.685  11
   2  14  -3 4683.49 699.332  11
  -2  14   3 3835.72 858.580  22
  -2  14   2 3118.64 695.802  11
   2  14  -2 5552.62 905.256  22
  -2  14   2 3757.39 828.970  22
  -2  14   1 237.949 563.331  11
  -2  14   1 1002.74 661.220  22
   2  14  -1 654.195 604.797  22
  -2  14   0 1700.41 645.097  22
   2  14   0 643.272 603.784  22
  -2  14   0 308.206 560.716  11
   2  14   1 165.650 612.578  22
  -2  14  -1 264.277 591.674  11
  -2  14  -1 1569.27 626.693  22
  -2  14  -2 3415.18 810.686  11
  -2  14  -2 4379.68 726.751  22
   2  14   2 3396.56 767.840  22
  -2  14  -3 5170.16 888.929  11
   2  14   3 3427.62 750.520  22
  -2  14  -4 21076.8 1459.42  11
   2  14   4 16916.1 1292.18  22
   2  14   5 13424.4 1144.61  22
  -2  14  -5 19211.2 1381.79  11
  -2  14  -6 13871.8 1179.07  11
   2  14   6 8544.05 918.607  22
  -2  14  -7 4045.77 763.180  11
   2  14   7 4655.50 677.096  22
  -2  14  -8 2378.87 667.593  11
   2  14   8 2864.95 544.947  22
  -2  14  -9 77.6053 540.800  11
   2  14   9 471.817 367.658  22
  -2  14 -10 553.886 480.310  11
   2  14  10 188.656 278.474  22
  -2 -14  10-191.912 754.440  18
  -2 -14  11-151.640 504.648  18
  -2  14 -11 898.157 424.707  11
  -2  15   9 2330.06 429.003  22
   2  15  -8 2474.10 502.865  11
  -2  15   8 692.331 401.031  22
   2  15  -7 838.530 466.065  11
  -2  15   7 76.3077 398.675  22
   2  15  -6 908.594 487.770  11
  -2  15   6 162.880 417.671  22
   2  15  -5 3971.18 594.240  11
  -2  15   5 1497.51 550.222  22
  -2  15   4 3625.85 693.206  22
  -2 -15  -4 2762.51 504.887  12
  -2  15   3 8066.69 932.792  22
  -2  15   3 8018.93 778.030  11
  -2  15   2 2491.18 569.539  11
  -2  15   2 3911.27 707.496  22
   2  15  -2 4864.89 790.769  22
  -2  15   1 6270.16 811.472  11
  -2  15   1 6638.50 835.498  22
  -2  15   0 3296.68 643.290  22
   2  15   0 5213.11 809.947  22
  -2  15   0 3854.18 733.411  11
   2  15   1 7828.52 951.607  22
  -2  15  -1 6745.42 746.250  22
  -2  15  -1 7522.68 905.503  11
   2  15   2 4423.90 773.153  22
  -2  15  -2 5498.62 849.918  11
  -2  15  -3 10245.7 1039.56  11
   2  15   3 7716.99 897.222  22
   2  15   4 3187.23 653.666  22
  -2  15  -4 5373.26 815.434  11
   2  15   5 1301.75 510.264  22
  -2  15  -5-99.2438 686.293  11
   2  15   6-29.6517 410.174  22
  -2  15  -6-1433.06 697.600  11
  -2  15  -7-756.561 605.209  11
   2  15   7 113.495 354.896  22
  -2 -15   8-520.195 832.962  18
   2  15   8 443.393 313.653  22
  -2  15  -8 890.093 507.332  11
  -2 -15   9 3855.59 735.970  18
  -2  15  -9 5086.67 589.230  11
  -2  16   6-8.40733 281.583  22
  -2  16   5-236.900 354.812  22
  -2  16   4-671.292 414.231  22
  -2  16   3-572.477 421.550  22
  -2  16   2 384.986 353.356  22
   2  16  -2 2810.64 551.096  22
  -2  16   1-493.775 428.274  11
  -2  16   1 59.3976 325.472  22
  -2  16   0-831.785 515.024  11
  -2 -16   0-858.297 668.695  18
   2  16   1 1353.01 500.900  22
  -2 -16   1-1163.28 782.787  18
  -2 -16   2-79.7764 773.765  18
  -2  16  -2-589.351 564.146  11
  -2 -16   3-1572.05 878.915  18
   2  16   3 902.133 440.495  22
  -2 -16   4-601.286 837.929  18
   2  16   4 1050.74 407.933  22
  -2  16  -4-147.591 500.615  11
   2  16   5 709.653 351.263  22
  -2 -16   5-60.5143 772.230  18
  -2  16  -5 1754.14 551.546  11
  -2  16  -6 1960.51 458.405  11
  -2 -16   6 100.691 672.615  18
  -3   0   0 56.1467 232.288   2
  -3   0  -1 36946.8 1430.59   2
  -3   0   1 37441.3 1547.08   1
  -3   0  -2 80909.4 2118.38   2
  -3   0   2 83917.0 2374.98   1
  -3   0   3 2478.53 519.327   1
  -3   0  -3 2255.70 415.888   2
  -3   0  -3 3102.29 859.312   3
  -3   0   4 7932.06 876.794   1
  -3   0  -4 7616.09 742.727   2
  -3   0  -4 9750.72 1321.96   3
  -3   0   4 7235.53 741.953   6
  -3   0   5 5912.09 821.490   1
  -3   0  -5 6009.44 730.062   2
   3   0  -5 7447.13 755.305   4
  -3   0  -5 7581.52 1242.68   3
  -3   0   5 5945.43 585.430   6
   3   0  -6 12575.2 898.672   4
  -3   0   6 9134.44 1043.51   1
  -3   0  -6 9858.68 1008.29   2
  -3   0  -6 12856.0 1643.49   3
  -3   0  -7 5531.36 896.775   2
  -3   0   7 4914.26 877.834   1
  -3   0  -8 2207.50 1145.54   3
  -3   0  -8 1348.39 636.942   2
  -3   0   8 1381.97 599.207   1
  -3   0   9 4805.25 1060.24   1
  -3   0  -9 4330.92 910.511   2
  -3   0  -9 6469.30 1401.27   3
   3   0  10 77922.3 3186.60   1
  -3   0  10 86725.3 3886.63   1
  -3   0 -10 80821.9 3627.56   2
  -3   0 -11 8024.05 1771.77   3
  -3   0  11 6714.84 1359.60   1
   3   0  11 6123.06 1024.43   1
  -3   0  12 13104.8 1835.14   1
   3   0  12 12583.2 1491.20   1
  -3   0 -12 15076.8 2040.09   3
  -3   0  13 5597.27 1353.59   1
  -3   0 -13 4642.09 756.344  21
   3   0 -13 5497.70 839.106  16
   3   0 -14 43908.3 1758.73  16
  -3   0 -14 49097.4 1838.23  21
  -3   0  14 48172.7 3559.03   1
  -3   0 -15 16074.0 1174.93  21
  -3   0 -15 18345.0 1767.96   7
   3   0 -15 14457.3 1120.65  16
  -3   0 -15 15965.5 1221.75  20
  -3   0 -16 8134.28 917.300  21
  -3   0 -16 8144.42 954.242  20
  -3   0 -16 10071.0 1461.26   7
   3   0 -16 7526.65 942.030  16
  -3   0 -17 624.595 624.058  21
  -3   0 -17 1262.98 685.248  20
   3   0 -17 795.298 676.478  16
  -3   0 -17 2161.81 1075.07   7
  -3   0 -18 1047.16 621.308  20
   3   0 -18 1105.28 653.135  16
  -3   0 -18 711.762 573.622  21
  -3   0 -18 1436.37 975.445   7
  -3   0 -19 3608.37 639.377  21
  -3   0 -19 4526.55 679.623  20
  -3   0 -19 6162.09 1037.32   7
   3   0 -19 5453.17 737.102  16
   3   0 -20 1310.15 514.377  16
  -3   0 -20 529.704 675.309   7
  -3   0 -20 513.904 469.369  20
   3   0 -21 5791.21 542.865  16
  -3   0 -21 5734.80 524.568  20
   3   0 -22 11311.2 529.714  16
   3   1 -22 1433.25 301.311  16
   3   1 -21 796.969 386.753  16
  -3  -1 -21 338.607 343.949  20
  -3  -1 -21 231.901 524.340   7
  -3  -1 -20 7394.39 671.856  20
   3   1 -20 7790.99 688.261  16
  -3  -1 -20 9653.93 1030.25   7
  -3  -1 -19 3589.30 648.573  20
   3   1 -19 3906.40 652.823  16
  -3  -1 -19 5538.21 996.288   7
  -3  -1 -18 1941.70 621.125  21
  -3  -1 -18 2892.55 700.852  20
   3   1 -18 2630.50 681.977  16
  -3  -1 -18 4281.19 1032.35   7
  -3  -1 -17 16477.7 1146.88  21
  -3  -1 -17 17792.6 1225.23  20
   3   1 -17 16882.2 1127.66  16
  -3  -1 -17 20344.6 1777.74   7
  -3  -1 -16 13660.4 1097.45  21
   3   1 -16 13277.4 1073.20  16
  -3  -1 -16 14601.5 1157.28  20
  -3  -1 -15 18089.1 1289.90  20
   3   1 -15 15224.7 1124.67  16
  -3  -1 -15 18290.2 1253.86  21
  -3   1  14 7507.54 1558.50   1
  -3  -1 -14 8771.31 1005.47  20
  -3  -1 -14 7739.25 949.400  21
   3   1 -14 7355.36 882.295  16
  -3  -1 -13 7040.98 897.246  21
  -3  -1 -13 6933.43 888.886  20
  -3   1  13 5620.43 1344.78   1
   3   1 -13 4666.22 773.067  16
   3   1 -13 4603.13 624.090  15
  -3   1  12 16331.0 1920.60   1
  -3   1  11 8998.15 1421.42   1
  -3  -1 -11 7971.59 1374.72   2
   3  -1  10 16249.5 1485.16   1
  -3  -1 -10 15831.2 1712.24   2
  -3   1  10 15256.8 1657.86   1
  -3  -1  -9 1611.54 668.766   2
  -3   1   9 1785.82 687.476   1
   3  -1   9 1696.42 561.586   1
  -3  -1  -8 25801.9 1861.09   2
  -3   1   8 25746.9 1856.45   1
  -3  -1  -7 59824.1 2597.34   2
  -3   1   7 60930.7 2641.72   1
  -3  -1  -6 22135.2 1504.35   2
   3   1  -6 24972.2 949.402   3
  -3  -1  -6 23974.9 2242.10   3
  -3   1   6 20911.5 1470.28   1
   3   1  -5 4553.55 401.136   3
  -3   1   5 4900.96 702.411   1
  -3  -1  -5 4964.48 706.341   2
  -3   1   4 1063.18 397.114   1
  -3   1   4 527.288 327.289   6
  -3  -1  -4 641.156 340.888   2
  -3   1   3 34166.1 1546.74   1
  -3  -1  -3 30813.3 1466.30   2
  -3   1   3 32943.6 1752.71   6
  -3  -1  -2 1089.99 384.555   2
  -3   1   2 1126.54 349.861   1
  -3   1   2 914.523 448.306   6
  -3  -1  -1 108384. 2629.21   2
  -3   1   1 111436. 2458.41   1
  -3   1   1 114483. 3964.03   6
  -3   1   0 232584. 3431.45   1
  -3  -1   0 229311. 3808.03   2
  -3   1  -1 95939.0 2119.50   2
  -3  -1   1 94158.2 2633.78   1
  -3   1  -2 921.503 267.595   2
  -3  -1   2 981.933 374.564   1
  -3   1  -2 979.118 496.149   3
  -3   1  -3 35004.6 2061.63   3
  -3   1  -3 30297.0 1237.64   2
  -3  -1   3 31012.8 1624.31   1
   3  -1  -3 35310.6 1792.51   4
   3  -1  -4 669.285 372.973   4
  -3  -1   4 487.855 365.960   1
  -3   1  -4 698.976 307.886   2
  -3   1  -4 682.415 597.357   3
   3  -1  -5 6180.40 740.036   4
  -3   1  -5 5371.12 658.521   2
  -3  -1   5 5176.82 818.557   1
  -3   1  -5 6421.29 1082.03   3
  -3   1  -6 29472.3 2158.42   3
  -3  -1   6 24109.2 1736.71   1
  -3   1  -6 22979.0 1410.68   2
   3  -1  -6 28411.4 1426.17   4
   3  -1  -7 72823.2 2052.89   4
  -3   1  -7 68295.2 2633.60   2
  -3  -1   7 65540.3 3001.02   1
  -3   1  -8 28030.8 1854.41   2
  -3   1  -8 34626.8 2470.09   3
  -3  -1   8 37753.9 2443.11   1
  -3   1  -8 37734.1 3215.63   6
  -3   1  -9 2129.42 723.598   2
  -3  -1   9 3061.14 894.948   1
  -3   1  -9 3307.18 1181.72   6
  -3   1  -9 2390.43 962.322   3
  -3  -1  10 26637.2 2400.51   1
  -3   1 -10 22360.5 2165.78   3
  -3   1 -10 23152.6 2546.91   6
   3   1  11 5183.24 967.929   1
  -3  -1  11 8226.11 1485.40   1
  -3  -1  12 19880.5 2254.77   1
  -3   1 -12 16728.5 2070.47   3
   3  -1 -13 3325.95 777.508  16
  -3  -1  13 1676.44 1075.53   1
  -3   1 -13 2783.75 683.257  21
  -3   1 -13 4279.50 1176.82   7
   3   1  13 1022.90 723.816   1
  -3   1 -13 3317.41 1250.97   3
   3  -1 -14 7272.46 939.144  16
  -3   1 -14 6648.11 829.423  21
  -3  -1  14 6521.45 1618.29   1
   3   1  14 4670.18 1104.47   1
   3  -1 -15 13046.3 1123.08  16
  -3   1 -15 13991.1 1646.00   7
  -3   1 -15 10301.6 978.303  21
   3  -1 -16 13182.9 1106.74  16
  -3   1 -16 13835.4 1091.33  21
  -3   1 -17 16253.9 1167.24  20
   3  -1 -17 17861.3 1188.52  16
  -3   1 -17 16853.1 1104.13  21
  -3   1 -18 3168.79 726.869  20
  -3   1 -18 2938.88 654.363  21
   3  -1 -18 4462.36 779.913  16
  -3   1 -18 4025.41 1071.58   7
  -3   1 -19 3460.66 610.477  21
   3  -1 -19 4250.50 700.171  16
  -3   1 -19 3639.04 655.688  20
  -3   1 -19 4798.21 984.612   7
  -3   1 -20 6799.32 641.063  21
  -3   1 -20 7762.25 685.944  20
   3  -1 -20 8088.11 719.098  16
   3  -1 -21 423.888 293.773   8
   3  -1 -21 675.938 393.239  16
  -3   1 -21 547.617 364.164  20
  -3   1 -22 1684.89 285.280  20
   3  -1 -22 1551.51 305.340  16
   3   2 -22 1463.00 266.746  16
   3   2 -21 700.435 366.256  16
  -3  -2 -21 531.620 514.688   7
  -3  -2 -20 1544.83 481.549  20
   3   2 -20 2283.87 505.168  16
  -3  -2 -20 2678.18 792.060   7
   3   2 -19 591.972 531.352  16
  -3  -2 -19 338.765 537.076  20
  -3  -2 -19 1545.22 814.509   7
   3   2 -18 1499.15 625.396  16
  -3  -2 -18 1085.46 588.674  20
  -3  -2 -18 2407.32 936.171   7
  -3  -2 -17 7817.22 886.494  21
  -3  -2 -17 10109.6 977.591  20
   3   2 -17 9870.69 927.482  16
  -3  -2 -16 18741.6 1255.92  20
   3   2 -16 18663.1 1199.35  16
  -3  -2 -16 17463.1 1201.82  21
  -3  -2 -15 488.694 625.555  21
  -3  -2 -15 1918.64 782.713  20
   3   2 -15 1137.04 665.987  16
  -3  -2 -14 40604.3 1765.77  21
  -3  -2 -14 41830.5 1792.57  20
   3   2 -14 38155.7 1357.47  15
  -3   2  14 41368.8 3115.47   1
  -3  -2 -13 8110.10 960.308  20
   3   2 -13 7086.36 698.728  15
  -3  -2 -13 7300.50 897.129  21
  -3   2  13 7287.26 1402.13   1
  -3   2  12 3087.14 1003.61   1
  -3  -2 -11 10307.0 1546.33   2
  -3   2  11 12758.2 1604.02   1
  -3  -2 -10 10713.4 1502.49   2
  -3   2  10 12896.2 1540.14   1
  -3  -2  -9 7462.96 1179.26   2
  -3   2   9 8275.98 1161.77   1
   3  -2   8 21593.6 1774.79   4
  -3  -2  -8 16551.8 1561.71   2
  -3   2   8 18010.1 1552.37   1
   3  -2   7 3854.93 603.463   1
   3  -2   7 4031.73 922.208   4
  -3  -2  -7 4273.22 819.696   2
   3   2  -7 5278.72 614.964   3
  -3   2   7 4467.54 774.586   1
  -3  -2  -6 45402.6 2234.00   2
   3   2  -6 44224.6 1475.27   3
  -3   2   6 46480.2 2127.82   1
  -3  -2  -5 67614.8 2568.79   2
  -3   2   5 67720.6 2386.21   1
  -3  -2  -4 43523.8 1954.69   2
  -3   2   4 43401.8 1767.82   1
  -3   2   3 32821.5 1446.76   1
  -3  -2  -3 32320.3 1612.97   2
  -3   2   2 17618.1 1004.46   1
  -3  -2  -2 16220.7 1139.48   2
  -3   2   2 16103.6 1378.12   6
  -3   2   1 58411.0 1666.61   1
  -3  -2  -1 55175.1 2040.35   2
  -3   2   1 53545.8 1687.83   3
  -3   2   1 53752.3 2699.44   6
   3  -2   0 217.843 361.900   4
  -3   2   0 347.839 202.982   1
  -3  -2   0 405.770 322.907   2
  -3   2   0 373.063 453.349   6
  -3   2   0 375.047 320.323   3
   3  -2  -1 51144.9 2322.43   4
  -3   2  -1 55205.8 2093.79   3
  -3   2  -1 57405.3 1520.72   2
  -3  -2   1 54562.8 2035.34   2
  -3   2  -1 48843.7 2952.51   6
   3  -2  -2 16741.6 1301.15   4
  -3   2  -2 14877.8 1185.88   3
  -3  -2   2 16004.2 1222.39   1
  -3   2  -2 15642.9 804.110   2
  -3   2  -2 13693.9 1695.21   6
   3  -2  -3 37840.9 1926.66   4
  -3   2  -3 33758.0 1185.26   2
  -3  -2   3 32975.7 1819.81   1
  -3   2  -3 33543.0 1875.73   3
  -3   2  -4 45794.4 1510.55   2
  -3   2  -4 47119.6 2320.23   3
  -3   2  -4 43204.5 3260.48   6
  -3  -2   4 46497.0 2221.89   1
  -3   2  -5 77164.4 2165.24   2
  -3  -2   5 74121.7 2925.80   1
  -3   2  -5 78745.5 3103.34   3
   3  -2  -5 87955.7 2744.09   4
  -3   2  -5 79641.5 4471.15   6
  -3   2  -6 51026.9 1972.47   2
  -3  -2   6 45547.8 2451.14   1
   3  -2  -6 54404.9 2057.72   4
  -3   2  -6 50162.4 2577.77   3
  -3   2  -6 56519.8 3825.43   6
  -3   2  -7 6711.77 846.476   2
   3  -2  -7 5680.58 700.198   4
  -3   2  -7 6352.31 1467.72   6
  -3  -2   7 6121.51 1055.64   1
  -3   2  -7 6117.53 1071.55   3
  -3   2  -8 15599.2 2215.94   6
  -3  -2   8 11038.6 1455.27   1
  -3   2  -8 13138.5 1552.64   3
  -3   2  -9 10695.4 1862.95   6
  -3  -2   9 10306.9 1582.52   1
  -3   2  -9 9567.07 1397.14   3
  -3  -2  10 16082.5 1941.56   1
  -3   2 -10 13789.0 1665.98   3
  -3   2 -10 14256.9 2081.28   6
  -3  -2  11 17384.1 2270.91   1
  -3   2 -11 14070.9 1759.49   3
   3   2  12 2659.40 833.251   1
  -3   2 -12 2872.51 1147.51   3
  -3  -2  12 3482.47 1252.63   1
  -3   2 -13 7616.59 830.322  21
  -3  -2  13 8197.57 1757.64   1
   3  -2 -13 6872.41 919.883  16
   3   2  13 5473.52 1109.61   1
  -3   2 -13 8104.24 1219.16   7
  -3   2 -13 5739.41 997.148  13
  -3   2 -13 7032.07 1514.65   3
  -3   2 -14 42559.9 1685.30  21
  -3   2 -14 33922.4 2037.81  13
  -3   2 -14 52660.2 2582.68   7
   3  -2 -14 46235.8 1875.16  16
  -3  -2  14 59134.7 4391.97   1
  -3   2 -14 44740.7 3221.41   3
   3   2  14 37554.6 2633.23   1
   3  -2 -15 579.063 677.547  16
  -3   2 -15 1045.94 817.970  13
  -3   2 -15 1928.78 1086.00   7
  -3   2 -15 1275.09 625.591  21
  -3   2 -16 18752.6 1193.16  21
   3  -2 -16 24198.4 1399.10  16
  -3   2 -16 26207.5 1966.96   7
  -3   2 -16 18137.2 1630.92  13
  -3   2 -17 10665.6 953.008  21
   3  -2 -17 12950.3 1074.00  16
  -3   2 -17 13128.3 1486.75   7
  -3   2 -18 954.875 569.132  21
  -3   2 -18 170.842 891.968   7
  -3   2 -18 1172.99 632.489  20
   3  -2 -18 1666.95 683.320  16
  -3   2 -19 786.421 499.479  21
  -3   2 -19 1873.85 813.570   7
   3  -2 -19 1023.67 585.211  16
  -3   2 -19 967.656 551.940  20
  -3   2 -20 1813.14 472.522  21
  -3   2 -20 1807.02 490.194  20
   3  -2 -20 2156.78 539.438  16
  -3   2 -21 506.411 340.331  20
   3  -2 -21 387.521 367.440  16
   3  -2 -21 468.513 300.260   8
  -3   2 -21 500.523 325.196  21
  -3   2 -22 719.762 239.588  20
   3  -2 -22 788.973 267.371  16
   3   3 -21 581.072 333.790  16
  -3  -3 -21 537.337 493.179   7
   3   3 -20 4773.06 551.425  16
  -3  -3 -20 5329.73 843.762   7
  -3  -3 -19 16097.6 946.068  20
   3   3 -19 15132.9 917.500  16
  -3  -3 -18 3005.40 657.066  20
   3   3 -18 3753.25 701.350  16
  -3  -3 -18 5254.30 1114.83   7
  -3  -3 -17 13312.4 1055.51  20
   3   3 -17 13701.8 1007.11  16
   3   3 -16 1487.65 650.050  16
  -3  -3 -16 810.765 656.509  20
  -3  -3 -15 19734.8 1319.61  20
  -3  -3 -15 17321.6 1219.51  21
   3   3 -15 19168.1 1185.30  16
   3   3 -15 17035.6 935.532  15
  -3  -3 -14 5199.73 627.268   8
   3   3 -14 5435.51 639.520  15
  -3  -3 -14 6331.38 870.921  20
  -3  -3 -14 5061.83 815.893  21
  -3  -3 -13 13270.7 1093.12  20
  -3  -3 -13 11031.0 784.431   8
   3   3 -13 11446.7 793.606  15
  -3  -3 -13 10736.7 1048.38  21
  -3   3  13 11889.9 1133.33  22
  -3   3  13 13827.0 1824.89   1
  -3  -3 -12 12755.1 1055.05  21
  -3  -3 -12 14224.0 1093.85  20
   3   3 -12 12848.5 796.356  15
  -3  -3 -12 10899.2 1640.30   2
  -3   3  12 12522.4 1661.72   1
  -3  -3 -11 1475.34 845.850   2
  -3   3  11 1492.93 829.797   1
  -3  -3 -10 27127.9 2270.09   2
  -3   3  10 32101.5 2317.55   1
  -3  -3  -9 2664.25 864.920   2
  -3   3   9 2331.48 748.254   1
  -3   3   8 4913.95 876.082   1
   3   3  -8 4424.38 659.252   3
  -3  -3  -8 4567.03 938.611   2
  -3   3   7 3220.65 680.304   1
   3  -3   7 3314.59 832.788   4
   3   3  -7 2675.58 504.672   3
  -3  -3  -7 2634.58 730.609   2
   3  -3   6 5582.50 1029.96   4
   3   3  -6 5576.78 637.317   3
  -3  -3  -6 6159.98 941.479   2
  -3   3   6 6383.54 850.676   1
  -3  -3  -5 3195.32 711.729   2
   3  -3   5 2290.20 721.676   4
  -3   3   5 3103.22 563.006   1
  -3  -3  -4 14416.1 1229.72   2
  -3   3   4 13832.4 1003.20   1
  -3  -3  -3 65123.2 2452.34   2
  -3   3   3 66204.1 1972.60   1
  -3  -3  -2 17183.4 1260.08   2
  -3   3   2 18517.5 995.386   1
  -3  -3  -1 70504.7 2471.15   2
  -3   3   1 75797.3 1798.14   1
   3  -3   0 499.969 465.046   4
  -3   3   0 525.853 186.701   1
  -3   3   0 511.669 325.497   3
  -3  -3   0 457.850 342.982   2
  -3   3   0 512.027 533.765   6
  -3   3  -1 81617.1 1632.51   2
   3  -3  -1 67913.6 2843.77   4
  -3  -3   1 76005.1 2593.65   2
  -3   3  -1 64507.9 2264.77   3
  -3   3  -1 64876.8 3425.46   6
  -3   3  -2 14345.7 648.529   2
  -3  -3   2 14391.0 1187.39   2
   3  -3  -2 15052.8 1357.38   4
  -3   3  -2 12717.6 1121.21   3
  -3   3  -2 11705.2 1620.85   6
  -3   3  -3 72429.3 1452.56   2
  -3  -3   3 79546.0 2992.86   1
  -3   3  -3 74407.5 2704.68   3
   3  -3  -3 80485.3 2953.77   4
  -3  -3   4 17704.7 1625.45   1
   3  -3  -4 16222.4 1307.50   4
  -3   3  -4 13649.4 1246.34   3
  -3   3  -4 12278.2 1770.44   6
  -3  -3   5 2273.01 694.357   1
   3  -3  -5 3149.42 610.251   4
  -3   3  -5 2569.98 1005.12   6
  -3   3  -5 2099.87 650.395   3
   3  -3  -6 6442.25 834.378   4
  -3  -3   6 6007.74 1027.34   1
  -3   3  -6 6073.60 1014.27   3
  -3   3  -6 6034.08 1402.46   6
   3  -3  -7 3235.05 627.454   4
  -3  -3   7 2926.63 846.231   1
  -3   3  -7 3186.30 833.854   3
  -3   3  -7 2568.71 1092.88   6
   3  -3  -8 5560.95 749.401   4
  -3  -3   8 3923.99 979.800   1
  -3   3  -8 4328.43 920.637   3
  -3   3  -8 4134.91 1288.13   6
  -3  -3   9 4729.32 1149.95   1
  -3   3  -9 4274.71 990.582   3
  -3  -3  10 27217.2 2528.17   1
  -3   3 -10 24778.2 2098.12   3
  -3  -3  11 3241.20 1183.64   1
  -3   3 -11 2584.50 944.266   3
  -3   3 -12 17226.1 1064.32  21
   3   3  12 11335.3 1466.43   1
  -3  -3  12 17103.1 2290.56   1
  -3   3 -12 12989.5 1268.11  13
  -3   3 -12 11866.3 1626.24   3
   3  -3 -12 14540.2 1100.56  16
  -3  -3  13 12769.7 2111.34   1
   3   3  13 8957.00 1362.48   1
  -3   3 -13 8647.87 1176.68  13
   3  -3 -13 11430.9 1063.28  16
  -3   3 -13 10007.6 1650.72   3
  -3   3 -13 13372.9 1530.11   7
  -3   3 -13 11153.4 953.133  21
  -3   3 -14 4555.85 736.509  21
  -3   3 -14 3818.90 1009.93  13
  -3   3 -14 5559.08 1133.18   7
  -3   3 -15 21424.1 1236.27  21
   3  -3 -15 25718.2 1471.40  16
  -3   3 -15 27525.2 1958.33   7
  -3   3 -16 1464.68 628.835  21
   3  -3 -16 2458.09 763.938  16
  -3   3 -16 1143.71 925.225  13
  -3   3 -16 123.120 1093.66   7
  -3   3 -17 15165.2 1025.39  21
   3  -3 -17 16778.0 1178.62  16
  -3   3 -17 18587.3 1573.98   7
  -3   3 -18 3698.14 698.661  20
  -3   3 -18 3430.92 656.046  21
   3  -3 -18 4109.05 754.809  16
  -3   3 -19 14315.6 927.164  20
  -3   3 -19 14658.7 877.473  21
  -3   3 -20 4591.50 559.713  20
   3  -3 -20 4474.34 604.325  16
  -3   3 -20 4166.57 530.311  21
  -3   3 -21 140.703 295.716  21
  -3   3 -21 419.679 329.048  20
   3  -3 -21 254.765 348.128  16
   3  -3 -21 252.675 289.509   8
   3  -3 -22 1566.57 263.194  16
  -3   3 -22 2246.75 257.246  20
   3   4 -21 2307.61 342.669  16
  -3  -4 -21 2561.58 511.089   7
   3   4 -20 2539.21 463.702  16
  -3  -4 -20 3228.09 677.518   7
  -3  -4 -19 1389.96 726.644   7
   3   4 -19 1013.98 498.380  16
   3   4 -18 504.775 554.587  16
  -3  -4 -17 9382.80 715.466   8
   3   4 -17 9865.19 884.076  16
  -3  -4 -17 10567.9 951.654  20
  -3  -4 -16 2258.78 682.638  20
   3   4 -16 3553.61 710.490  16
  -3  -4 -16 2838.24 536.581   8
   3   4 -16 3225.78 545.830  15
  -3  -4 -15 6131.63 878.308  20
  -3  -4 -15 5886.03 665.183   8
   3   4 -15 6375.51 667.408  15
  -3  -4 -14 7639.78 934.425  20
  -3  -4 -14 6616.48 686.140   8
   3   4 -14 7509.44 694.690  15
  -3   4  14 8711.42 1025.05  22
  -3   4  13 9257.66 1052.62  22
  -3  -4 -13 7543.23 718.246   8
   3   4 -13 7521.05 677.407  15
  -3  -4 -13 7794.35 934.241  20
  -3   4  13 10168.4 1606.65   1
  -3   4  12 35178.7 1865.80  22
  -3  -4 -12 32552.0 1586.55  20
   3   4 -12 31837.5 1157.62  15
  -3  -4 -12 32058.1 1309.69   8
  -3  -4 -12 29963.0 2642.90   2
  -3   4  12 35402.7 2646.89   1
  -3   4  11 9329.39 1403.84   1
  -3  -4 -11 7294.59 1433.94   2
  -3   4  10 30737.7 2280.96   1
  -3  -4 -10 23773.5 2219.72   2
  -3  -4  -9 51942.5 3085.92   2
  -3   4   9 60168.8 2973.01   1
   3   4  -8 12395.9 1103.27   3
  -3  -4  -8 9255.69 1346.56   2
  -3   4   8 9482.99 1168.80   1
   3   4  -7 2740.51 621.448   3
   3  -4   7 3040.19 823.925   4
  -3   4   7 2753.46 649.744   1
  -3  -4  -7 2857.66 776.342   2
   3  -4   6 22781.0 1903.61   4
  -3  -4  -6 18938.6 1661.13   2
  -3   4   6 20068.4 1446.35   1
   3  -4   5 136256. 4637.92   4
  -3  -4  -5 144656. 4215.36   2
  -3   4   5 148358. 3533.78   1
  -3  -4  -4 105333. 3492.46   2
  -3   4   4 105986. 2714.41   1
  -3   4   3 408.916 249.840   1
   3  -4   3 382.874 504.252   4
  -3  -4  -3 422.081 403.966   2
  -3  -4  -2 62024.9 2530.18   2
  -3   4   2 54735.0 1651.73   3
   3  -4   2 37694.8 2480.75   4
  -3  -4  -2 40931.8 3147.11   5
  -3   4   2 65299.0 1789.99   1
  -3  -4  -1 22711.6 1523.82   2
  -3   4   1 25356.7 998.280   1
   3  -4   1 15578.5 1604.49   4
  -3   4   1 19567.3 1143.14   3
  -3  -4  -1 14837.8 1919.23   5
  -3   4   0 24657.7 1388.24   3
   3  -4   0 23236.1 1846.04   4
  -3  -4   0 20198.5 2146.17   5
   3  -4  -1 19263.7 1641.90   4
  -3   4  -1 17324.9 1268.28   3
  -3  -4   1 15354.9 1888.67   5
   3  -4  -2 59210.6 2727.44   4
  -3  -4   2 61527.1 2563.95   2
  -3   4  -2 51894.5 2250.25   3
  -3  -4   2 46278.4 3103.02   5
  -3  -4   3 377.574 424.506   2
  -3  -4   3 70.3832 640.345   5
  -3   4  -3 465.239 433.872   3
   3  -4  -3 287.516 430.305   4
  -3  -4   4 102072. 3742.88   1
   3  -4  -4 103482. 3370.86   4
  -3  -4   4 95541.7 3364.80   2
   3  -4  -5 153514. 4019.73   4
  -3  -4   5 145243. 4646.62   1
  -3  -4   6 13817.2 1599.27   1
  -3   4  -6 14391.7 1421.66   3
   3  -4  -6 17931.2 1438.92   4
   3  -4  -7 2721.33 660.694   4
  -3   4  -7 2488.46 749.380   3
  -3  -4   7 2606.35 836.221   1
   3  -4  -8 14850.2 1281.42   4
  -3   4  -8 13987.7 1507.30   3
  -3  -4   8 17379.7 1935.66   1
  -3   4  -9 43557.0 2612.02   3
  -3  -4   9 52130.2 3410.02   1
  -3   4 -10 20761.1 1907.23   3
  -3  -4  10 21922.8 2382.83   1
  -3   4 -11 5626.85 1185.09   3
  -3  -4  11 7277.85 1589.20   1
  -3   4 -12 38006.5 2155.46   7
   3   4  12 27767.7 2188.14   1
   3  -4 -12 29393.3 1565.08  16
  -3   4 -12 28870.2 1905.39  13
  -3   4 -12 26937.4 2292.60   3
  -3  -4  12 39134.5 3382.48   1
   3   4  13 6452.01 1221.67   1
  -3   4 -13 8101.16 820.084  21
   3  -4 -13 10233.6 1065.39  16
  -3   4 -13 6421.17 1123.59  13
  -3   4 -13 6875.83 1327.86   3
  -3   4 -13 8390.33 1215.77   7
  -3  -4  13 10083.1 1947.12   1
  -3   4 -14 8679.75 1264.67   7
  -3   4 -14 8607.82 874.558  21
   3  -4 -14 10785.5 1079.84  16
  -3   4 -14 6845.23 1214.23  13
  -3   4 -15 6690.31 819.169  21
   3  -4 -15 9006.69 1033.33  16
  -3   4 -15 5518.39 1194.85  13
   3  -4 -16 4095.34 832.497  16
  -3   4 -16 2284.90 996.507  13
  -3   4 -16 3166.59 692.783  21
  -3   4 -17 9501.12 864.860  21
   3  -4 -17 11330.5 1023.43  16
  -3   4 -17 8776.11 1332.45  13
   3  -4 -18-106.971 648.375  16
  -3   4 -18 419.816 500.501  21
  -3   4 -19 752.662 458.656  21
   3  -4 -19 612.449 535.429  16
  -3   4 -19 1164.82 518.069  20
  -3   4 -20 2099.80 431.069  21
   3  -4 -20 2505.59 506.128  16
   3  -4 -20 2078.24 445.928   8
  -3   4 -20 2175.29 450.052  20
   3  -4 -21 2657.43 395.998  16
  -3   4 -21 2568.98 362.660  20
   3  -4 -21 2595.33 344.680   8
  -3   4 -21 2537.54 348.140  21
  -3  -5 -21 2914.12 456.983   7
  -3  -5 -20 6317.72 762.436   7
   3   5 -20 5113.93 486.603  16
   3   5 -19 2491.90 521.160  16
  -3  -5 -19 3033.58 789.702   7
  -3  -5 -18 5229.01 523.594   8
   3   5 -18 5956.36 687.448  16
  -3  -5 -17 5888.42 607.755   8
   3   5 -17 5741.35 742.005  16
  -3  -5 -16 1004.02 475.950   8
   3   5 -16 1592.15 486.009  15
  -3  -5 -15 5697.36 823.048  20
  -3  -5 -15 5354.66 690.082   8
   3   5 -15 6256.75 655.872  15
  -3   5  15 7934.26 937.247  22
  -3  -5 -14 1799.53 535.869   8
   3   5 -14 1923.79 497.280  15
  -3   5  14 2706.46 726.793  22
  -3  -5 -14 971.269 656.913  20
  -3  -5 -13 4017.24 754.052  20
  -3  -5 -13 4962.06 650.492   8
   3   5 -13 4102.39 566.873  15
  -3   5  13 6333.76 956.110  22
  -3   5  12 7156.88 986.834  22
  -3  -5 -12 5413.92 781.175  20
  -3  -5 -12 6781.13 1453.67   2
  -3  -5 -12 6325.55 694.501   8
  -3   5  12 7205.74 1345.23   1
   3   5 -12 5825.19 812.586  11
  -3   5  11 17386.3 1418.56  22
   3   5 -11 14534.7 1073.56  11
  -3  -5 -11 15182.4 926.089   8
  -3  -5 -11 15073.8 1976.53   2
  -3   5  11 18385.5 1912.10   1
  -3  -5 -11 13213.8 1056.52  20
  -3  -5 -10 50322.9 3236.81   2
  -3   5  10 58198.4 3135.42   1
   3   5  -9 3459.73 780.012   3
  -3  -5  -9 3176.18 1007.84   2
  -3   5   9 3867.46 885.161   1
   3   5  -8 3391.28 726.376   3
  -3  -5  -8 3861.28 1032.77   2
  -3   5   8 4214.52 859.657   1
   3  -5   7 3169.08 821.956   4
  -3   5   7 3004.00 709.016   1
   3   5  -7 2219.97 600.280   3
  -3  -5  -7 2517.49 812.091   2
   3  -5   6 11719.4 1395.73   4
   3   5  -6 11424.6 1088.88   3
  -3  -5  -6 12161.4 1441.55   2
  -3   5   6 12148.1 1149.54   1
   3  -5   5 2135.15 724.757   4
   3   5  -5 1570.45 477.855   3
  -3   5   5 2369.81 533.409   1
  -3  -5  -5 2055.16 692.854   2
   3  -5   4 261.354 537.266   4
  -3   5   4 622.998 311.831   1
  -3  -5  -4 76.1937 804.056   5
  -3  -5  -4 783.864 565.553   2
   3  -5   3 27922.1 2195.07   4
  -3  -5  -3 45717.6 2386.40   2
  -3   5   3 49380.8 1712.99   1
  -3  -5  -3 29072.8 2868.97   5
   3  -5   2 7204.87 1215.85   4
  -3  -5  -2 13271.0 1309.74   2
  -3   5   2 11811.2 891.241   3
  -3  -5  -2 9163.47 1607.89   5
   3  -5   1 7870.16 1210.32   4
  -3  -5  -1 12925.2 1304.45   2
  -3   5   1 11500.4 969.843   3
  -3  -5  -1 9899.59 1647.24   5
   3  -5   0 172.365 492.054   4
  -3  -5   0 79.5852 420.283   2
  -3   5   0 59.4956 331.175   3
  -3  -5   0 2.11025 628.370   5
   3  -5  -1 10125.3 1255.66   4
  -3  -5   1 12618.0 1265.38   2
  -3   5  -1 8944.57 976.582   3
  -3  -5   1 9371.00 1523.32   5
  -3   5  -2 9133.83 1040.71   3
   3  -5  -2 10614.6 1274.59   4
  -3  -5   2 11137.9 1233.75   2
  -3  -5   2 8681.20 1468.90   5
  -3  -5   3 32175.0 2571.76   5
   3  -5  -3 40243.7 2314.72   4
  -3  -5   3 37931.4 2244.87   2
  -3   5  -3 33177.2 1955.67   3
   3  -5  -4 584.603 521.528   4
  -3  -5   4 321.695 444.589   2
  -3   5  -4 212.242 439.683   3
  -3  -5   4 299.416 704.957   5
   3  -5  -5 2048.02 656.011   4
  -3  -5   5 1208.13 761.895   5
  -3  -5   5 1999.21 669.380   2
  -3   5  -5 1883.18 664.914   3
  -3  -5   6 11040.4 1362.71   2
   3  -5  -6 13042.0 1348.40   4
  -3  -5   6 10774.0 1498.40   1
  -3   5  -6 10553.1 1280.59   3
  -3  -5   7 1492.02 784.169   1
  -3   5  -7 2143.65 765.012   3
  -3  -5   7 1793.43 706.099   2
   3  -5  -7 2116.81 633.504   4
   3  -5  -8 4123.25 837.329   4
  -3  -5   8 3134.67 1018.31   1
  -3   5  -8 2991.54 896.071   3
  -3  -5   9 4062.93 1160.13   1
  -3   5  -9 3365.56 897.812   3
  -3  -5  10 54069.8 3788.82   1
  -3   5 -10 43534.1 2670.05   3
  -3  -5  11 12753.8 2069.69   1
  -3   5 -11 11020.8 1533.48   3
   3  -5 -11 7479.81 893.440  16
  -3   5 -11 11342.2 1300.57  13
  -3   5 -12 6360.54 1135.51  13
   3   5  12 5442.92 1088.43   1
  -3  -5  12 8650.18 1871.69   1
   3  -5 -12 5290.42 846.348  16
  -3   5 -12 5791.70 1217.59   3
   3  -5 -13 2914.49 743.971  16
  -3   5 -13 2337.48 917.995  13
  -3   5 -14 1802.14 587.686  21
   3  -5 -14 2691.01 780.700  16
  -3   5 -14 2393.40 993.800  13
  -3   5 -15 4979.64 745.186  21
   3  -5 -15 5642.03 889.295  16
  -3   5 -15 4237.08 1155.09  13
  -3   5 -16 1785.89 612.111  21
   3  -5 -16 699.565 707.275  16
  -3   5 -16 1335.74 991.689  13
  -3   5 -17 6373.93 739.042  21
   3  -5 -17 7069.19 888.428  16
  -3   5 -17 5382.64 1192.38  13
  -3   5 -18 6896.49 698.148  21
   3  -5 -18 6453.23 773.413  16
  -3   5 -19 3047.29 549.810  20
   3  -5 -19 3132.78 587.847  16
   3  -5 -19 2830.76 542.436   8
  -3   5 -19 3100.35 517.834  21
  -3   5 -20 4280.23 462.166  21
  -3   5 -20 4677.48 490.774  20
   3  -5 -20 4753.90 531.861  16
   3  -5 -20 4658.81 509.591   8
  -3   5 -21 2782.57 310.247  21
  -3   5 -21 2688.88 309.690  20
   3  -5 -21 2824.87 316.286   8
  -3  -6 -20 1158.79 480.835   7
   3   6 -20 937.406 316.861  16
  -3  -6 -19 783.758 284.050   8
   3   6 -19 904.727 431.117  16
  -3  -6 -19 1243.86 660.426   7
  -3  -6 -18 5196.81 505.987   8
   3   6 -18 6167.83 660.092  16
   3   6 -17 1442.50 570.688  16
  -3  -6 -17 1241.98 447.460   8
  -3  -6 -16 12158.4 844.509   8
   3   6 -16 13801.4 777.641  15
  -3   6  15 2967.93 704.319  22
  -3  -6 -15 2477.78 573.540   8
   3   6 -15 2733.25 529.850  15
  -3  -6 -14 6673.73 751.930   8
   3   6 -14 7057.20 660.151  15
  -3   6  14 8573.53 1063.32  22
  -3   6  13 2137.29 730.331  22
  -3  -6 -13 2100.18 559.204   8
   3   6 -13 1281.72 443.351  15
   3   6 -13 2523.83 698.760  11
  -3   6  12 1366.55 675.524  22
  -3  -6 -12 1256.38 506.233   8
   3   6 -12 1489.33 597.772  11
  -3   6  11 3291.28 835.862  22
  -3  -6 -11 3321.15 1157.21   2
  -3  -6 -11 2868.15 580.597   8
   3   6 -11 2907.99 655.992  11
  -3   6  11 3671.52 1019.62   1
  -3   6  10 42876.0 2725.35   1
  -3  -6 -10 37917.3 1432.78   8
   3   6 -10 37485.6 1586.11  11
  -3  -6 -10 35207.2 2887.07   2
  -3   6  10 36080.5 2021.41  22
  -3  -6  -9 2141.71 950.125   2
  -3   6   9 2487.21 800.748   1
   3   6  -9 2474.95 769.876   3
   3   6  -8 16857.9 1519.00   3
  -3  -6  -8 15519.1 1859.54   2
  -3   6   8 17543.7 1607.99   1
   3   6  -7 4207.84 851.819   3
  -3  -6  -7 5129.07 1127.27   2
  -3   6   7 6477.82 974.564   1
  -3  -6  -6 22912.8 2019.94   2
   3  -6   6 22564.1 1945.20   4
   3   6  -6 20076.7 1553.98   3
  -3   6   6 24598.6 1639.62   1
   3  -6   5 7613.96 1259.88   4
  -3  -6  -5 7999.75 1223.37   2
  -3   6   5 8333.50 916.964   1
   3   6  -5 6168.11 875.211   3
   3  -6   4 59695.7 3202.12   4
  -3  -6  -4 52188.2 3979.46   5
  -3  -6  -3 4434.86 913.268   2
   3  -6   3 2655.90 856.437   4
  -3  -6  -3 2828.42 1109.03   5
  -3  -6  -2 7092.18 1060.26   2
   3  -6   2 4832.75 993.253   4
  -3  -6  -2 4646.36 1272.84   5
  -3   6   1 13251.1 1107.14   3
   3  -6   1 9809.09 1390.11   4
  -3  -6  -1 12135.7 1813.60   5
  -3  -6   0 976.096 784.803   5
  -3   6   0 805.562 427.261   3
   3  -6   0 553.813 606.366   4
  -3  -6   0 814.232 529.733   2
   3  -6  -1 12131.2 1449.07   4
  -3  -6   1 14607.6 1467.68   2
  -3   6  -1 13051.2 1226.32   3
  -3  -6   1 12131.0 1753.53   5
   3  -6  -2 4801.77 997.102   4
  -3   6  -2 4137.32 795.246   3
  -3  -6   2 4635.35 906.802   2
  -3  -6   2 3568.51 1123.54   5
  -3   6  -3 3849.90 805.766   3
  -3  -6   3 4768.01 912.525   2
  -3  -6   3 4130.34 1131.31   5
   3  -6  -3 4599.42 937.955   4
   3  -6  -4 79045.4 3459.44   4
  -3   6  -4 68280.2 3010.33   3
  -3  -6   4 67564.7 3206.60   2
  -3  -6   4 73515.8 3949.84   5
  -3  -6   5 5384.27 1028.54   2
  -3   6  -5 5337.90 981.858   3
   3  -6  -5 7545.44 1158.24   4
  -3  -6   5 5705.69 1302.54   5
  -3  -6   6 16242.6 1726.06   2
   3  -6  -6 21415.6 1828.34   4
  -3   6  -6 17782.5 1698.33   3
  -3   6  -7 4018.19 969.508   3
   3  -6  -7 4608.60 980.695   4
  -3  -6   7 2556.22 880.154   2
  -3  -6   8 13382.0 1695.46   2
   3  -6  -8 17674.8 1809.53   4
  -3   6  -8 15314.7 1635.42   3
   3  -6  -9 2648.84 827.723   4
  -3   6  -9 2236.74 829.336   3
  -3   6 -10 37955.4 2225.50  13
  -3  -6  10 35454.0 3187.42   1
  -3   6 -10 31884.5 2328.61   3
   3  -6 -11 350.846 537.373  16
  -3   6 -11 2070.11 874.701  13
  -3   6 -11 2746.30 1009.74   3
   3  -6 -12-51.5430 672.683  16
  -3   6 -12 1550.09 922.022  13
  -3   6 -13 2014.56 1042.20  13
   3  -6 -13 668.909 678.043  16
  -3   6 -14 6577.92 788.768  21
   3  -6 -14 5649.20 942.348  16
  -3   6 -14 7097.03 1358.97  13
  -3   6 -15 2283.81 612.144  21
   3  -6 -15 985.663 770.928  16
  -3   6 -15 2577.19 1029.45  13
  -3   6 -16 13622.1 956.201  21
   3  -6 -16 12894.2 1111.25  16
  -3   6 -16 13428.4 1611.79  13
  -3   6 -17 2091.17 563.171  21
   3  -6 -17 1823.88 644.432  16
  -3   6 -18 5538.95 620.456  21
   3  -6 -18 5825.41 718.218  16
   3  -6 -18 5704.87 714.973   8
  -3   6 -19 887.091 398.700  21
  -3   6 -19 868.644 413.224  20
   3  -6 -19 377.559 447.699  16
   3  -6 -19 659.299 417.056   8
  -3   6 -20 1483.61 329.364  21
  -3   6 -20 1326.23 335.775  20
   3  -6 -20 2031.44 386.447   8
  -3  -7 -20 666.964 367.799   7
  -3  -7 -19 2081.33 291.643   8
   3   7 -19 3023.85 426.563  16
  -3  -7 -19 3537.11 647.311   7
  -3  -7 -18 372.797 325.869   8
   3   7 -18 16.7389 425.594  16
  -3  -7 -17 9787.46 684.578   8
   3   7 -17 10599.6 801.783  16
  -3   7  16 4962.81 686.968  22
  -3  -7 -16 4632.53 610.003   8
   3   7 -16 5375.28 560.544  15
  -3  -7 -15 8293.28 775.802   8
   3   7 -15 8421.28 687.275  15
  -3   7  15 9511.31 955.145  22
  -3   7  14 6171.46 928.255  22
  -3  -7 -14 4683.72 685.418   8
   3   7 -14 4261.50 580.701  15
   3   7 -13 2503.38 725.195  11
  -3   7  13 2788.84 762.952  22
  -3  -7 -13 2355.54 605.701   8
  -3   7  12 3259.62 823.234  22
  -3  -7 -12 3302.08 636.829   8
   3   7 -12 3732.19 752.595  11
  -3   7  11 2129.00 783.239  22
  -3  -7 -11 1556.91 551.996   8
   3   7 -11 2327.92 650.953  11
  -3  -7 -10 21019.0 1159.41   8
  -3   7  10 22923.9 1725.22  22
  -3  -7 -10 22827.6 2426.57   2
   3   7 -10 20858.9 1272.47  11
  -3  -7  -9 6619.74 726.815   8
   3   7  -9 6491.57 1150.66   3
  -3  -7  -9 6848.97 1420.81   2
   3   7  -9 6985.79 781.489  11
  -3  -7  -8 1797.03 1008.72   2
   3   7  -8 823.467 640.207   3
  -3  -7  -7 522.730 810.972   2
   3   7  -7-107.702 565.744   3
   3   7  -6 3405.64 841.016   3
   3  -7   6 6020.78 1314.45   4
  -3  -7  -6 4020.50 1066.78   2
   3  -7   5 1415.35 912.463   4
   3   7  -5 477.053 558.691   3
  -3  -7  -5 739.954 700.503   2
  -3  -7  -5 142.853 1087.81   5
   3  -7   4 11654.1 1582.47   4
  -3  -7  -4 14016.5 1660.39   2
  -3  -7  -4 9208.65 1846.66   5
   3  -7   3 4183.17 1053.24   4
  -3  -7  -3 4602.31 1346.12   5
  -3  -7  -3 5807.45 1086.03   2
   3  -7   2 4434.81 1101.04   4
  -3  -7  -2 5076.61 1059.28   2
  -3  -7  -2 4645.42 1334.96   5
   3  -7   1 37768.0 2730.29   4
  -3  -7  -1 55367.1 2958.95   2
  -3   7   1 49536.1 2254.96   3
  -3  -7  -1 42780.2 3367.36   5
   3  -7   0 4416.39 1101.44   4
  -3  -7   0 5790.57 1097.29   2
  -3   7   0 4809.83 857.019   3
  -3  -7   0 4356.57 1307.83   5
   3  -7  -1 42421.5 2852.83   4
  -3   7  -1 44386.4 2345.53   3
  -3  -7   1 48316.2 2778.34   2
  -3  -7   1 42444.4 3211.68   5
  -3  -7   2 4206.26 917.891   2
   3  -7  -2 4191.48 1019.94   4
  -3   7  -2 4562.29 883.548   3
  -3  -7   2 5303.89 1348.37   5
   3  -7  -3 6894.80 1249.73   4
  -3  -7   3 6491.06 1111.93   2
  -3   7  -3 6683.23 1056.83   3
  -3  -7   3 7209.92 1442.89   5
   3  -7  -4 12326.1 1579.20   4
  -3  -7   4 8769.71 1317.81   2
  -3   7  -4 9623.02 1308.17   3
  -3  -7   4 11959.9 1840.94   5
   3  -7  -5 645.740 646.086   4
  -3  -7   5 685.633 882.284   5
  -3  -7   5 144.194 499.248   2
  -3   7  -5 1748.23 813.661   3
   3  -7  -6 3016.06 933.515   4
  -3  -7   6 2225.78 803.125   2
  -3   7  -6 2658.57 890.486   3
   3  -7  -7 831.688 746.473   4
  -3   7  -7 22.5394 566.642   3
   3  -7  -8 2244.96 930.731   4
  -3   7  -8 908.045 699.320   3
   3  -7  -9 7433.77 1298.88   4
   3  -7  -9 3016.55 693.713  16
  -3   7  -9 7315.03 1211.72  13
  -3   7  -9 6486.92 1223.98   3
  -3   7  -9 6791.36 651.087  11
  -3   7 -10 16917.8 1826.49   3
  -3   7 -10 18264.7 1724.67  13
   3  -7 -11-632.366 656.795  16
  -3   7 -11 1781.21 936.631  13
  -3   7 -12 3640.84 1125.58  13
   3  -7 -12 289.619 678.458  16
   3  -7 -13 111.582 706.604  16
  -3   7 -13 932.953 991.963  13
   3  -7 -14 6542.00 867.055  16
  -3   7 -14 5174.18 1286.14  13
  -3   7 -15 6649.01 765.549  21
   3  -7 -15 5777.96 833.361  16
  -3   7 -15 7728.86 1402.69  13
  -3   7 -16 4815.06 673.918  21
   3  -7 -16 3784.02 716.772  16
  -3   7 -16 5215.55 1273.55  13
  -3   7 -17 11213.6 800.031  21
   3  -7 -17 9626.21 860.088  16
   3  -7 -17 10879.6 927.147   8
   3  -7 -18 142.482 434.384   8
  -3   7 -18 616.610 426.910  21
  -3   7 -19 2857.58 416.268  21
  -3   7 -19 2779.39 416.145  20
   3  -7 -19 2628.06 457.611   8
  -3   7 -20 455.407 233.336  21
   3  -7 -20 1303.82 286.193   8
   3   8 -19 336.624 265.610  16
  -3  -8 -19 155.376 186.914   8
  -3  -8 -19 408.130 402.982   7
  -3  -8 -18 542.329 298.409   8
   3   8 -18 667.431 385.258  16
  -3  -8 -18 1027.68 569.278   7
  -3  -8 -17 983.681 391.059   8
   3   8 -17 531.322 448.041  16
  -3   8  16 4224.76 601.238  22
  -3  -8 -16 3630.55 569.073   8
   3   8 -16 4197.31 493.959  15
   3   8 -15 1031.02 439.309  15
  -3   8  15 1356.76 573.020  22
  -3  -8 -15 1118.03 524.000   8
  -3  -8 -14 3188.48 665.096   8
   3   8 -14 1902.00 470.248  15
  -3   8  14 3185.39 734.593  22
   3   8 -13 752.064 621.292  11
  -3  -8 -13 123.752 519.329   8
  -3   8  13 272.268 596.302  22
  -3   8  12 1900.12 746.740  22
   3   8 -12 2135.12 697.410  11
  -3  -8 -12 1581.11 580.044   8
  -3   8  11 2232.33 747.719  22
  -3  -8 -11 2431.66 602.592   8
   3   8 -11 3070.35 729.346  11
  -3  -8 -10 6248.61 748.973   8
  -3   8  10 5722.37 1004.45  22
   3   8 -10 6739.10 854.621  11
  -3   8   9 9352.66 1228.94  22
  -3  -8  -9 11475.8 929.483   8
   3   8  -9 8545.71 1329.14   3
  -3  -8  -9 12460.9 1907.27   2
   3   8  -9 11248.0 980.158  11
  -3  -8  -8 8390.94 800.793   8
   3   8  -8 6297.11 1197.97   3
  -3  -8  -8 8261.54 1582.53   2
   3   8  -8 7872.32 822.939  11
  -3   8   8 6373.19 1111.87  22
  -3   8   7 2112.29 764.919  22
  -3  -8  -7 3795.73 1128.95   2
  -3  -8  -7 3581.09 599.215   8
  -3   8   7 3435.08 821.843  14
   3   8  -7 3565.24 970.107   3
   3   8  -7 3257.41 555.820  22
   3   8  -7 3293.94 598.906  11
   3   8  -6 13121.6 1548.16   3
  -3   8   6 9811.39 1209.35  22
   3  -8   5 21391.7 2263.34   4
  -3  -8  -5 22150.0 2199.48   2
   3   8  -5 20363.4 1886.20   3
  -3  -8  -5 17943.8 2854.83   5
   3  -8   4 622.119 756.014   4
   3   8  -4 1008.41 718.681   3
  -3  -8  -4 1781.85 839.234   2
   3  -8   3-177.114 839.786   4
  -3  -8  -3 647.198 662.956   2
   3  -8   2 2063.28 940.601   4
  -3  -8  -2 4675.68 1085.92   2
  -3  -8  -1 7292.47 1356.29   2
   3  -8   1 3516.75 1122.78   4
   3  -8   0 3321.43 1040.75   4
  -3  -8   0 4537.22 1066.05   2
  -3   8   0 3566.85 835.276   3
  -3  -8   1 4917.39 1097.82   2
   3  -8  -1 4521.36 1158.85   4
  -3   8  -1 4673.35 930.951   3
   3  -8  -2 3051.61 1038.97   4
  -3  -8   2 2772.78 870.775   2
  -3   8  -2 3093.56 832.380   3
   3  -8  -3 13.6564 686.618   4
  -3  -8   3 298.774 814.989   5
  -3  -8   3 298.507 533.096   2
  -3   8  -3 1.11579 519.488   3
  -3  -8   4 302.702 892.954   5
   3  -8  -4 471.499 702.520   4
  -3   8  -4 459.274 622.982   3
   3  -8  -5 21355.8 2149.19   4
  -3   8  -5 19755.0 1911.88   3
  -3  -8   5 23285.4 2793.90   5
   3  -8  -6 12484.8 1685.85   4
  -3   8  -6 10953.5 1506.35   3
   3  -8  -7 4790.54 1200.69   4
  -3   8  -7 6490.32 969.988  17
  -3   8  -7 5563.06 762.936  11
  -3   8  -7 5901.89 1252.47  13
  -3   8  -7 4338.06 1124.19   3
   3  -8  -8 7235.75 1449.52   4
   3  -8  -8 5208.33 814.872  16
  -3   8  -8 5637.83 1199.51   3
  -3   8  -8 5200.77 1101.00  13
  -3   8  -8 4639.65 647.878  11
   3  -8  -9 9164.75 1450.33   4
  -3   8  -9 8325.47 1404.64   3
  -3   8  -9 9369.06 1377.23  13
  -3   8  -9 7490.28 741.080  11
  -3   8 -10 3368.88 1124.70  13
  -3   8 -10 2884.45 588.558  11
  -3   8 -11 1569.94 511.877  11
   3  -8 -11-662.837 672.081  16
  -3   8 -11 1835.77 985.104  13
  -3  -8  11-149.126 800.144  18
   3  -8 -12-575.727 740.457  16
  -3   8 -12 2440.47 1094.57  13
   3  -8 -13-1516.20 799.847  16
  -3   8 -13 295.732 1017.21  13
   3  -8 -14-799.373 830.057  16
   3  -8 -14 1969.71 740.345   8
  -3   8 -14 2336.61 1157.04  13
  -3   8 -15-2.39031 529.188  21
   3  -8 -15 635.990 629.918   8
  -3   8 -15 972.467 1044.76  13
   3  -8 -16 3028.67 684.705   8
  -3   8 -16 2679.67 568.330  21
  -3   8 -17 1113.30 451.103  21
   3  -8 -17 441.160 475.060   8
  -3   8 -18 901.611 377.852  21
  -3   8 -18 349.752 362.562  20
   3  -8 -18 417.810 391.032   8
  -3   8 -19 226.275 267.567  21
   3  -8 -19 228.542 272.151   8
  -3  -9 -18 1432.55 271.124   8
   3   9 -18 1367.40 316.927  16
  -3  -9 -18 2005.67 471.168   7
  -3  -9 -17 2969.91 412.885   8
   3   9 -17 1246.12 417.520  16
  -3  -9 -16 5883.97 567.645   8
   3   9 -16 6395.38 513.027  15
  -3   9  16 6103.07 591.681  22
  -3  -9 -15 4669.56 616.703   8
   3   9 -15 4633.03 526.548  15
  -3   9  15 5105.15 690.158  22
   3   9 -14 1927.56 466.860  15
  -3  -9 -14 2656.41 580.074   8
  -3   9  14 3096.26 688.079  22
  -3  -9 -13 13628.2 979.382   8
   3   9 -13 15041.5 1174.56  11
  -3   9  13 14223.7 1260.97  22
   3   9 -12 2104.72 693.862  11
  -3  -9 -12 1814.79 612.670   8
  -3   9  12 1831.82 772.960  22
  -3   9  11 4386.36 934.582  22
  -3  -9 -11 3603.19 679.514   8
   3   9 -11 4310.19 793.226  11
   3   9 -10 2392.92 701.361  11
  -3  -9 -10 1687.34 576.914   8
  -3   9  10 1597.58 804.548  22
   3   9  -9 12704.0 1075.57  11
  -3  -9  -9 13244.8 1011.44   8
  -3  -9  -8 12012.1 954.808   8
   3   9  -8 11250.2 1006.12  11
  -3  -9  -7 14818.6 1027.39   8
   3   9  -7 14328.1 1761.49   3
  -3  -9  -7 16582.8 2165.35   2
   3   9  -7 11475.7 961.643  22
   3   9  -7 12653.1 1013.57  11
  -3  -9  -6 6914.47 746.849   8
   3   9  -6 6702.18 1268.78   3
  -3  -9  -6 5894.16 1375.03   2
   3   9  -6 4782.17 700.414  11
   3   9  -6 5161.46 677.091  22
   3   9  -5 1034.00 457.046  22
  -3   9   5 327.718 633.714  22
  -3   9   5 1228.44 453.318  19
   3   9  -5 762.658 446.673  11
  -3  -9  -5 1645.19 936.256   2
  -3  -9  -5 1859.02 510.828   8
   3   9  -5 1342.76 966.349   3
  -3  -9  -5-81.7959 1119.19   5
   3   9  -4 2416.28 558.240  22
  -3   9   4 2367.44 551.923  19
   3   9  -4 2081.54 515.592  11
  -3  -9  -4 4521.23 622.881   8
  -3   9   4 1290.31 613.860  22
   3  -9   4 2723.27 1120.28   4
   3   9  -4 3340.58 1017.48   3
  -3  -9  -4 3001.71 1031.05   2
  -3  -9  -4 2419.49 1423.30   5
   3   9  -3 17867.4 1878.13   3
  -3   9   3 11819.0 1270.83  22
  -3  -9  -3 17337.8 2028.50   2
   3   9  -3 12956.3 1066.73  22
   3  -9   3 13043.0 1942.38   4
  -3  -9  -3 12065.4 2266.07   5
  -3  -9  -2 2470.91 977.110   2
   3  -9   2 1282.79 994.118   4
  -3  -9  -2 3061.03 1812.57   5
   3  -9   1 31149.0 2877.90   4
  -3  -9  -1 36085.5 3611.33   5
   3  -9   0 7760.51 1606.96   4
  -3  -9   0 10537.5 1593.42   2
  -3  -9   0 9773.53 2011.27   5
   3  -9  -1 32834.7 2892.53   4
  -3   9  -1 40526.7 2567.10   3
  -3  -9   1 36698.9 3528.51   5
  -3  -9   2 1213.97 1090.20   5
   3  -9  -2 1548.01 930.874   4
  -3   9  -2 1279.27 726.938   3
   3  -9  -3 16993.5 2109.48   4
  -3   9  -3 17065.2 1854.08   3
  -3  -9   3 17246.8 2492.53   5
   3   9   3 18101.7 1146.00  22
  -3   9  -4 4607.61 791.353  17
  -3  -9   4 3539.97 1403.43   5
   3   9   4 4328.76 647.163  22
   3  -9  -4 3838.14 1203.55   4
  -3   9  -4 3061.49 1007.38   3
   3   9   5 1016.11 479.339  22
   3  -9  -5 1527.27 941.151   4
  -3   9  -5 1304.88 622.880  17
  -3   9  -5 686.890 721.400  13
  -3   9  -5 861.826 815.690   3
  -3   9  -6 7305.29 976.192  17
   3  -9  -6 5956.82 1394.85   4
  -3   9  -6 5834.72 1172.28  13
  -3   9  -6 5213.65 1212.51   3
   3   9   6 5036.48 661.163  22
   3  -9  -7 12375.5 1787.02   4
  -3   9  -7 11662.9 926.992  11
  -3   9  -7 12996.9 1666.61   3
  -3   9  -7 14368.2 1641.19  13
   3   9   7 11374.1 917.231  22
  -3   9  -8 13781.2 1780.20  13
  -3   9  -8 13130.2 1032.13  11
  -3   9  -9 11965.9 948.269  11
  -3   9  -9 7752.27 1056.22  19
   3  -9  -9 6728.60 943.683   8
  -3   9  -9 13656.4 1759.87  13
  -3   9 -10 1361.03 510.129  11
  -3   9 -10 1329.31 993.722  13
   3  -9 -10 585.913 598.975   8
  -3   9 -11 1799.04 551.881  11
   3  -9 -11 1374.55 683.465   8
  -3  -9  11 567.768 772.187  18
  -3  -9  12 1620.63 781.133  18
  -3   9 -12 1888.40 533.810  11
   3  -9 -12 1889.25 732.547   8
  -3   9 -12 3347.78 1227.30  13
   3  -9 -13 9922.74 1078.72   8
  -3   9 -13 14470.9 1751.59  13
   3  -9 -14 1060.72 627.579   8
  -3   9 -14 1593.03 1005.79  13
  -3   9 -15 1989.87 534.495  21
   3  -9 -15 2507.35 663.208   8
  -3   9 -15 3572.52 1138.17  13
  -3   9 -16 5135.74 596.365  21
   3  -9 -16 4320.87 659.104   8
  -3   9 -17 1529.37 414.260  21
   3  -9 -17 1019.59 424.583   8
  -3   9 -18 2214.03 356.510  21
   3  -9 -18 1385.93 329.167   8
  -3 -10 -17 3101.88 341.920   8
   3  10 -17 2156.47 356.138  16
  -3 -10 -17 2870.35 472.562   7
  -3 -10 -16 5836.24 504.149   8
  -3  10  16 6028.46 471.603  22
   3  10 -16 6037.52 576.982  16
   3  10 -16 7750.58 468.908  15
  -3 -10 -15 4861.60 559.124   8
   3  10 -15 6067.28 520.798  15
  -3  10  15 5585.08 618.602  22
  -3 -10 -14 6609.51 680.246   8
   3  10 -14 7151.38 604.387  15
  -3  10  14 6557.85 780.305  22
  -3 -10 -13 6992.95 738.034   8
   3  10 -13 6579.23 623.483  15
  -3  10  13 7466.40 927.311  22
   3  10 -13 8519.22 934.256  11
  -3 -10 -12 3986.80 660.453   8
  -3  10  12 4051.66 841.654  22
  -3 -10 -11 7927.87 855.137   8
   3  10 -11 8607.01 988.200  11
  -3  10  11 7958.91 1095.95  22
  -3  10  10 7173.81 1142.08  22
   3  10 -10 10383.2 1039.39  11
  -3 -10 -10 9035.02 890.430   8
  -3 -10  -9 6181.80 780.834   8
   3  10  -9 6994.50 891.058  11
  -3  10   9 4581.17 992.409  22
   3  10  -8 23254.2 1401.45  11
  -3 -10  -8 23938.1 1316.18   8
   3  10  -7 12376.4 1023.36  22
  -3 -10  -7 13836.5 1045.23   8
   3  10  -7 12486.1 1073.84  11
  -3 -10  -6 39426.2 1585.92   8
   3  10  -6 31560.5 1516.58  11
   3  10  -6 28241.3 1438.95  22
  -3  10   6 20278.5 1801.25  22
  -3  10   5 21713.9 1261.45  19
   3  10  -5 25184.8 1379.17  22
   3  10  -5 25263.8 1339.98  11
  -3  10   4 8951.53 914.096  19
  -3 -10  -4 12651.1 1908.61   2
   3 -10   4 10397.9 1911.04   4
   3  10  -4 11896.9 1747.52   3
   3  10  -4 11352.8 1004.98  22
   3  10  -4 10077.5 883.351  11
  -3 -10  -4 16191.1 1049.45   8
  -3 -10  -4 7119.56 2066.38   5
  -3  10   4 6718.91 1149.05  22
  -3  10   3 273.658 455.867  19
   3  10  -3-174.444 454.556  11
   3  10  -3 433.026 437.345  22
   3 -10   3 896.587 1013.49   4
  -3 -10  -3 1402.24 517.267   8
  -3  10   3 272.338 613.261  22
   3  10  -3 1046.57 885.103   3
  -3 -10  -3 910.507 1322.01   5
   3 -10   2 2027.86 1083.10   4
  -3 -10  -2 3884.40 563.303   8
  -3 -10  -2 2136.16 1437.09   5
  -3  10   2 2086.04 584.508  19
   3  10  -2 2346.98 596.361  22
  -3  10   2 2266.76 804.269  22
   3  10  -2 3224.69 1072.93   3
   3  10  -1 479.213 443.707  22
  -3  10   1 887.964 610.945  22
   3  10  -1 310.484 669.859   3
  -3  10   1 120.635 470.287  19
  -3 -10  -1 1214.97 432.671   8
   3 -10   1 254.439 893.654   4
  -3 -10  -1 941.024 1218.45   5
   3 -10   0 4563.73 1453.08   4
  -3  10   0 4292.93 775.274  19
   3  10   0 5960.17 815.277  22
  -3  10   0 5586.68 896.622  17
  -3 -10   0 9378.83 753.351   8
  -3  10   0 6741.85 960.446  22
  -3 -10   0 5148.61 1729.99   5
   3  10   1 859.318 523.694  22
   3 -10  -1 690.002 926.515   4
  -3  10  -1 774.274 564.337  17
  -3 -10   1 832.246 1233.03   5
  -3  10  -1 192.796 513.463  19
   3 -10  -2 2569.93 1169.09   4
  -3  10  -2 3688.59 809.472  17
  -3  10  -2 1650.95 631.222  19
   3  10   2 3772.77 697.565  22
  -3 -10   2 3013.44 1582.50   5
   3  10   3 850.869 520.509  22
  -3  10  -3-63.0728 568.303  19
   3 -10  -3 1296.41 1112.78   4
  -3  10  -3 875.914 622.271  17
  -3 -10   3 1067.06 1195.61   5
  -3  10  -3 273.731 748.789   3
   3 -10  -4 9298.89 1770.53   4
  -3 -10   4 7262.39 2044.92   5
  -3  10  -4 8966.52 1136.17  17
   3  10   4 7469.82 881.012  22
  -3  10  -4 6869.38 1347.59   3
  -3  10  -4 3460.41 803.601  19
  -3  10  -5 32015.1 1961.44  17
   3  10   5 30336.7 1569.04  22
  -3  10  -6 23317.8 1342.84  11
   3  10   6 22642.1 1339.29  22
  -3  10  -7 12725.2 1626.07  13
   3  10   7 9923.23 916.189  22
  -3  10  -7 9806.62 934.844  11
  -3  10  -8 26340.8 1404.87  11
   3  10   8 25160.6 1345.04  22
   3  10   9 2842.44 576.656  22
  -3  10  -9 2687.28 641.271  11
  -3  10  -9 2661.01 832.287  19
  -3  10  -9 4104.11 1293.13  13
  -3  10 -10 11888.6 1802.62  13
  -3  10 -10 11090.5 956.495  11
  -3 -10  11 4037.69 971.401  18
   3 -10 -11 4391.91 778.051   8
  -3  10 -11 6247.54 751.533  11
  -3 -10  12 6852.19 1080.53  18
   3 -10 -12 2939.93 701.187   8
  -3  10 -12 5562.94 1334.68  13
  -3  10 -12 4129.61 616.999  11
   3 -10 -13 5015.50 775.783   8
  -3  10 -13 7016.76 652.988  11
  -3  10 -14 4740.71 639.895  21
   3 -10 -14 5343.03 719.023   8
  -3  10 -15 3413.51 551.728  21
   3 -10 -15 3542.66 585.748   8
  -3  10 -16 6877.14 585.374  21
   3 -10 -16 5898.33 565.297   8
  -3  10 -17 2130.25 361.373  21
   3 -10 -17 2096.84 334.256   8
  -3 -11 -16 1734.47 298.896   8
  -3 -11 -15 8473.62 572.937   8
  -3  11  15 8590.06 584.659  22
  -3 -11 -15 8757.64 695.484   7
  -3  11  14 14219.4 911.239  22
  -3 -11 -14 12820.3 754.256   8
  -3  11  13 2395.77 599.218  22
  -3 -11 -13 2223.49 513.879   8
   3  11 -13 1436.01 440.845  15
  -3  11  12 1043.55 600.135  22
   3  11 -12 2417.03 681.867  11
  -3 -11 -12 1367.80 523.059   8
  -3  11  11 112.713 589.385  22
  -3 -11 -11 659.136 520.699   8
   3  11 -11 1382.95 671.045  11
  -3 -11 -10 4734.27 726.417   8
  -3  11  10 4146.45 878.516  22
   3  11 -10 6554.63 880.649  11
  -3  11   9 2658.98 844.974  22
  -3 -11  -9 4309.51 704.964   8
   3  11  -9 5224.99 831.329  11
  -3  11   8 228.734 630.029  22
  -3 -11  -8 622.461 550.021   8
   3  11  -8 903.359 642.022  11
  -3 -11  -7 12671.6 1020.18   8
   3  11  -7 10445.2 959.218  22
   3  11  -7 11786.9 1054.31  11
  -3  11   6 436.667 664.166  22
   3  11  -6 936.962 530.985  22
  -3 -11  -6 1640.40 600.012   8
   3  11  -6 1292.97 580.084  11
   3  11  -5 480.751 499.090  11
  -3  11   5 321.347 593.289  22
   3  11  -5 1004.37 521.180  22
  -3 -11  -5 1098.94 550.822   8
   3  11  -4 7653.07 833.191  11
  -3  11   4 7121.06 883.637  19
   3  11  -4 8459.86 949.686  22
  -3  11   4 5605.35 1075.41  22
   3  11  -3 31.1600 451.362  22
  -3  11   3 259.021 613.995  22
  -3  11   3 394.203 526.946  19
  -3 -11  -3 108.780 450.111   8
   3  11  -3-219.052 472.815  11
  -3  11   2 7834.50 963.784  19
   3  11  -2 10003.0 1029.03  22
  -3  11   2 8399.80 1195.74  22
   3  11  -1 87.2667 534.855  22
  -3  11   1 513.903 603.443  22
  -3 -11  -1 431.780 430.062   8
  -3  11   1 246.207 531.213  19
   3  11   0 23543.3 1490.43  22
  -3  11   0 26304.6 1711.26  22
   3  11   1 92.8333 520.272  22
  -3  11  -1 14.7164 538.457  22
  -3  11  -1 131.061 536.694  19
  -3  11  -2 7852.77 1083.86  17
   3  11   2 6428.41 891.558  22
   3  11   3 627.032 541.980  22
  -3  11  -3-18.0266 585.244  19
  -3  11  -3 1078.17 645.239  17
  -3  11  -4 7271.33 1090.08  17
   3  11   4 6057.81 857.718  22
  -3  11  -5 354.751 554.292  11
  -3  11  -5 29.9289 589.373  19
   3  11   5 824.407 524.881  22
   3  11   6 1260.11 527.712  22
  -3  11  -6 1023.83 604.257  11
  -3  11  -6 620.263 650.188  19
  -3  11  -7 11060.8 1045.82  11
   3  11   7 10084.7 958.786  22
   3  11   8 730.725 494.867  22
  -3  11  -8 220.609 641.198  19
  -3  11  -8 665.156 594.105  11
  -3  11  -8 1408.19 1005.95  13
  -3  11  -9 2344.83 762.574  19
  -3  11  -9 3901.29 720.502  11
   3  11   9 3590.91 614.517  22
  -3  11 -10 2412.89 631.600  11
  -3  11 -10 2762.98 1192.87  13
  -3 -11  10-22.2667 982.132  18
  -3  11 -11-41.1519 507.037  11
  -3 -11  11-645.447 894.951  18
  -3  11 -11 1069.36 1042.46  13
  -3 -11  12-301.667 706.062  18
   3 -11 -12-130.487 455.802   8
  -3  11 -12 267.962 487.908  11
  -3  11 -12 1139.02 1014.47  13
  -3  11 -13 1763.96 458.953  11
   3 -11 -13 202.419 411.891   8
  -3  11 -14 10595.9 752.977  21
   3 -11 -14 8538.84 636.481   8
   3 -11 -15 6871.78 501.278   8
  -3  11 -15 7700.18 601.752  21
  -3  11 -16 838.334 309.445  21
  -3 -12 -15-80.9950 213.120   8
  -3  12  14 182.014 293.824  22
  -3 -12 -14 148.508 293.504   8
   3  12 -14 222.686 284.932  15
  -3  12  13 2319.24 513.419  22
  -3 -12 -13 2394.86 450.272   8
   3  12 -13 2531.74 422.429  15
  -3  12  12 2162.55 600.811  22
  -3 -12 -12 1985.03 481.543   8
  -3 -12 -11 4444.35 619.689   8
  -3  12  11 3256.76 734.139  22
  -3  12  10 1284.55 654.364  22
  -3 -12 -10 2164.34 554.703   8
   3  12 -10 3175.08 710.608  11
  -3  12   9 2067.57 733.206  22
  -3 -12  -9 3287.31 633.586   8
  -3 -12  -8 5645.13 749.257   8
   3  12  -8 7588.64 901.483  11
  -3  12   7 370.108 615.490  22
  -3 -12  -7 1149.51 558.123   8
   3  12  -7 2324.31 688.818  11
  -3 -12  -6 10581.4 902.769   8
   3  12  -6 10339.3 964.135  11
   3  12  -6 9078.08 959.825  22
  -3 -12  -5 8823.82 847.129   8
   3  12  -5 7563.47 937.372  22
   3  12  -5 7622.95 858.717  11
   3  12  -4 2144.35 645.163  22
   3  12  -4 2553.84 636.228  11
  -3 -12  -4 2552.62 598.619   8
  -3  12   4 2578.45 853.881  22
   3  12  -3 306.177 505.924  22
  -3  12   3 1316.62 712.023  22
  -3 -12  -3 543.718 481.373   8
   3  12  -2 407.683 524.551  22
  -3  12   2 249.549 558.111  22
  -3  12   2 818.608 609.078  19
   3  12  -1 1920.91 689.545  22
  -3  12   1 1600.84 708.854  22
  -3  12   1 1983.68 691.809  19
   3  12   0 55.3636 566.448  22
  -3  12   0 55.6050 627.309  22
  -3  12   0 442.339 584.924  19
   3  12   1 2034.49 681.505  22
  -3  12  -1 2939.49 710.536  22
  -3  12  -1 1413.94 699.839  19
   3  12   2-102.279 545.943  22
  -3  12  -2 472.753 621.630  19
  -3  12  -3-139.261 653.912  11
   3  12   3-96.4070 525.005  22
  -3  12  -3 633.187 604.828  19
   3  12   4 1010.72 575.808  22
  -3  12  -4 920.667 638.690  11
  -3  12  -4 523.312 633.611  19
   3  12   5 7067.06 888.130  22
  -3  12  -5 8312.18 989.453  11
  -3  12  -6 3473.55 892.809  19
  -3  12  -6 6248.68 904.189  11
   3  12   6 4460.26 735.404  22
   3  12   7 225.756 488.392  22
  -3  12  -7 607.605 662.552  11
  -3  12  -7 770.187 681.873  19
   3  12   8 5822.14 731.579  22
  -3  12  -8 6390.71 872.557  11
   3  12   9 1213.35 465.188  22
  -3  12  -9 998.183 627.264  19
  -3  12  -9 1744.95 634.060  11
  -3  12 -10 2024.26 587.697  11
  -3 -12  10 980.429 865.227  18
  -3  12 -11 2497.28 567.422  11
  -3 -12  11 1810.94 795.847  18
  -3 -12  12 3207.60 773.397  18
  -3  12 -12 2525.02 496.272  11
  -3  12 -13 1079.51 436.046  21
  -3  12 -13 2851.28 423.692  11
  -3  12 -14-332.438 372.659  21
  -3  12 -15 30.9241 253.676  21
  -3 -13 -13 2060.95 309.300   8
  -3  13  13 1746.91 336.022  22
  -3  13  12 826.301 393.595  22
  -3 -13 -12 708.312 323.933   8
   3  13 -12 367.016 344.851  15
  -3 -13 -11 3906.82 491.415   8
  -3  13  11 3822.84 630.106  22
  -3  13  10 643.877 509.901  22
   3  13 -10 1889.37 600.305  11
  -3 -13 -10 429.572 395.554   8
  -3  13   9 2348.29 681.414  22
  -3 -13  -9 3172.10 540.049   8
  -3 -13  -8 5123.99 631.381   8
   3  13  -8 6979.77 846.709  11
  -3 -13  -7 2247.36 530.459   8
   3  13  -7 3859.22 712.572  11
  -3 -13  -6 6774.08 736.413   8
   3  13  -6 7681.52 850.497  11
   3  13  -5 918.788 547.058  22
  -3 -13  -5 793.024 483.143   8
   3  13  -5 1890.60 619.919  11
   3  13  -4 4092.42 677.125  11
   3  13  -4 3781.03 790.745  22
   3  13  -3 9871.78 1066.09  22
  -3  13   3 5670.12 996.286  22
  -3  13   2-182.658 652.575  22
   3  13  -2 424.241 613.258  22
   3  13  -1 15614.7 1290.36  22
  -3  13   1 14846.3 1324.44  22
   3  13   0 288.021 557.920  22
  -3  13   0 637.781 593.075  22
  -3 -13   0 333.427 514.104  12
  -3  13  -1 9598.32 1078.10  11
  -3  13  -1 9313.70 1171.05  19
   3  13   2 218.508 531.769  22
  -3  13  -2-464.012 700.622  11
  -3  13  -2 1095.10 656.641  19
  -3  13  -3 5649.09 992.535  19
  -3  13  -3 8624.52 1035.73  11
   3  13   3 8536.74 981.706  22
   3  13   4 2102.60 637.843  22
  -3  13  -4 2156.86 739.675  11
  -3  13  -4 1535.22 721.089  19
   3  13   5 146.161 500.091  22
  -3  13  -5 895.432 651.865  11
  -3  13  -5 176.068 599.727  19
   3  13   6 5130.84 743.632  22
  -3  13  -6 7288.12 939.787  11
   3  13   7 947.607 486.399  22
  -3  13  -7 1895.32 684.397  11
   3  13   8 4487.88 627.976  22
  -3  13  -8 5664.97 796.696  11
  -3  13  -9 2760.41 615.065  11
  -3 -13   9 1892.04 909.093  18
   3  13   9 3434.12 504.118  22
  -3 -13  10-274.377 825.294  18
  -3  13 -10-296.270 512.995  11
  -3 -13  11 5055.07 847.132  18
  -3  13 -11 4282.71 568.561  11
  -3 -13  12 2135.40 521.363  18
  -3  13 -12 1900.24 391.607  11
  -3  13 -13 828.834 334.373  21
  -3  14  11 519.698 305.057  22
   3  14 -11 30.4851 296.552  15
  -3  14  10 360.191 392.786  22
  -3  14   9 3604.94 624.432  22
  -3  14   8 908.787 493.101  22
   3  14  -8 3265.08 594.218  11
  -3  14   7 2544.77 646.451  22
   3  14  -7 7797.35 765.850  11
  -3  14   6 5077.57 634.539  11
  -3  14   6 3753.44 731.483  22
  -3  14   5 10823.0 914.905  11
  -3  14   5 11137.9 1124.55  22
  -3  14   4 2157.60 673.219  22
  -3  14   4 895.434 491.138  11
  -3  14   3 2493.94 612.384  11
  -3  14   3 4311.93 842.931  22
  -3 -14  -2-1243.31 760.519  18
   3  14  -2 823.866 576.921  22
  -3  14   2 212.188 497.568  22
  -3  14   2-1063.49 666.872  11
  -3 -14  -2-463.822 565.778  12
  -3  14   1 180.893 540.673  22
  -3  14   1-1060.26 694.862  11
   3  14  -1 804.270 648.257  22
  -3 -14  -1-466.936 533.436  12
   3  14   0 857.550 639.785  22
  -3  14   0 919.800 551.814  22
  -3  14   0-270.663 631.610  11
   3  14   1 8.79871 522.857  22
  -3  14  -1-643.535 658.106  11
   3  14   2 91.5959 549.982  22
  -3  14  -2-68.6723 598.734  11
  -3  14  -3 6103.99 912.086  11
   3  14   3 8228.15 927.251  22
   3  14   4 3374.98 684.097  22
  -3  14  -4 4398.27 835.633  11
   3  14   5 16924.3 1149.35  22
  -3  14  -5 22257.5 1403.03  11
   3  14   6 6204.29 719.381  22
  -3  14  -6 9081.49 978.120  11
  -3 -14   7 3801.04 1033.82  18
   3  14   7 5075.53 609.956  22
  -3  14  -7 5889.71 815.142  11
  -3  14  -8 1572.50 567.570  11
   3  14   8 2139.73 427.068  22
  -3 -14   8 1214.19 858.240  18
  -3 -14   9 5523.89 971.885  18
   3  14   9 4819.35 430.292  22
  -3  14  -9 5614.79 669.219  11
  -3 -14  10 1610.80 658.814  18
  -3  14 -10 1359.39 433.835  11
  -3  14 -11-808.712 379.850  21
  -3  15   8 464.084 335.681  22
  -3 -15  -8 1108.32 343.226  12
  -3  15   7 140.794 364.807  22
  -3 -15  -7 15.7645 347.898  12
  -3  15   6 280.540 363.529  22
  -3 -15  -6 721.016 391.338  12
  -3  15   5 329.070 406.182  22
  -3 -15  -5 401.361 406.055  12
  -3  15   4 219.572 407.823  22
  -3  15   4 390.895 383.871  11
  -3 -15  -4 237.099 402.839  12
  -3  15   3 984.862 483.124  22
  -3  15   3 548.161 443.205  11
  -3 -15  -3 545.073 407.881  12
  -3  15   2 5534.59 729.178  11
  -3  15   2 7287.50 789.581  22
  -3  15   1-41.5357 420.354  22
  -3  15   1 322.682 479.140  11
  -3 -15  -1-989.608 690.498  18
   3  15   0 18105.9 1215.25  22
  -3  15   0 12089.9 1039.65  11
   3  15   1 1285.56 617.038  22
  -3  15  -1 1035.70 584.438  11
   3  15   2 7697.71 874.211  22
  -3  15  -2 7686.19 900.686  11
   3  15   3 1639.35 558.035  22
  -3  15  -3 2471.27 666.431  11
   3  15   4 356.645 451.976  22
  -3  15  -4 1442.90 624.576  11
   3  15   5 931.886 432.822  22
  -3  15  -5-618.317 594.325  11
  -3 -15   5-1344.60 950.495  18
   3  15   6 1671.79 406.030  22
  -3  15  -6 224.682 554.798  11
  -3 -15   6 1085.05 820.137  18
  -3  15  -7-567.831 502.081  11
   3  15   7 360.154 285.751  22
  -3 -15   7-87.5929 761.407  18
  -3  15  -8 1200.96 433.119  11
  -3 -15   8 1098.04 642.164  18
  -3  16   1-389.098 388.798  11
  -3  16   0 732.780 379.420  11
   3  16   0 4211.87 598.030  22
   3  16   1 1522.99 459.189  22
  -3 -16   2 2729.84 757.951  18
   3  16   2 1751.51 455.661  22
   3  16   3 620.487 357.445  22
  -3 -16   3 388.811 591.463  18
  -3  16  -4 1092.01 424.435  11
   3  16   4 1953.57 379.148  22
  -4   0   0 399096. 5527.90   2
  -4   0  -1 336.028 326.247   2
  -4   0   1 451.042 343.951   1
  -4   0   2 69945.4 2553.04   1
  -4   0  -2 68722.9 2286.66   2
  -4   0  -3 76815.3 2447.70   2
  -4   0   3 82242.5 2863.29   1
  -4   0  -4 3372.73 605.407   2
  -4   0   4 3366.10 704.345   1
  -4   0  -4 3980.04 1108.07   3
  -4   0   4 3673.35 726.002   6
  -4   0  -5 6889.81 881.058   2
  -4   0   5 6398.99 969.104   1
  -4   0  -5 8530.82 1523.13   3
  -4   0   5 6722.43 837.953   6
   4   0  -5 8053.60 945.409   4
  -4   0   6 5514.13 972.004   1
  -4   0  -6 6352.97 867.379   2
  -4   0  -6 7762.50 1511.62   3
   4   0  -6 7760.92 887.418   4
  -4   0   7 701.360 550.522   1
  -4   0  -7 804.216 500.969   2
  -4   0  -7 1493.09 996.792   3
  -4   0  -8 64117.0 2928.15   2
  -4   0   8 61062.1 3234.10   1
  -4   0   9 127165. 4875.45   1
  -4   0  -9 130381. 4396.75   2
  -4   0  10 38718.3 2976.14   1
  -4   0 -10 39483.8 2600.44   2
  -4   0  11 738.367 819.113   1
  -4   0 -11 1878.28 1256.64   6
  -4   0 -12 18524.6 1183.91  20
  -4   0  12 16978.4 2279.48   1
   4   0 -12 21492.4 1310.50  16
  -4   0 -12 19511.8 1648.12   7
  -4   0 -12 20378.4 1196.03  21
  -4   0 -13 1454.71 630.886  21
  -4   0 -13 3512.62 1419.38  10
  -4   0 -13 1063.50 643.132  20
  -4   0  13 1258.75 732.071  22
   4   0 -13 1591.03 701.114  16
  -4   0 -13 2047.10 962.045   7
  -4   0  13 596.082 929.894   1
  -4   0  14 16209.0 1316.63  22
  -4   0 -14 19516.2 1210.51  21
  -4   0 -14 17965.9 1211.64  20
   4   0 -14 18131.2 1266.97  16
  -4   0 -14 18836.7 1746.34   7
  -4   0 -15 5085.52 820.143  20
  -4   0 -15 5079.93 811.828  21
   4   0 -15 4884.03 860.580  16
  -4   0 -15 5667.18 1216.50   7
  -4   0 -16 8815.53 902.785  21
   4   0 -16 9961.71 1012.85  16
  -4   0 -16 12171.4 1468.73   7
  -4   0 -16 10101.6 969.769  20
  -4   0 -17 1477.27 623.749  20
  -4   0 -17 951.694 577.387  21
  -4   0 -17 1551.08 955.419   7
   4   0 -17 788.674 648.886  16
  -4   0 -18 314.931 528.679  20
  -4   0 -18-136.975 524.730  21
   4   0 -18 1243.08 628.273  16
  -4   0 -18 40.1974 851.776   7
  -4   0 -19 2504.39 515.116  21
  -4   0 -19 2830.67 563.932  20
   4   0 -19 3940.56 661.148  16
  -4   0 -19 3450.55 872.994   7
   4   0 -20 478.179 436.141  16
  -4   0 -20-213.560 390.854  20
  -4   0 -20 462.015 605.342   7
   4   0 -21 641.693 350.169  16
  -4   0 -21 358.849 410.391   7
   4   1 -21 2382.72 382.833  16
  -4  -1 -21 2691.23 501.811   7
  -4  -1 -20 242.819 373.288  20
   4   1 -20 647.380 425.447  16
  -4  -1 -20-90.3943 642.669   7
  -4  -1 -19 9900.10 765.783  20
   4   1 -19 10818.0 818.475  16
  -4  -1 -19 11695.2 1202.30   7
   4   1 -18 8903.22 868.337  16
  -4  -1 -18 9594.26 850.927  20
  -4  -1 -17 6207.41 817.178  20
   4   1 -17 7275.52 879.558  16
  -4  -1 -17 9134.75 1314.33   7
  -4  -1 -17 6101.22 775.657  21
  -4  -1 -16 46408.3 1781.71  20
  -4  -1 -16 46050.7 1748.54  21
   4   1 -16 47383.5 1777.02  16
   4   1 -15 642.044 689.825  16
  -4  -1 -15 583.097 629.856  20
  -4   1  15-31.7478 641.343  22
  -4  -1 -15 1925.06 1016.66   7
  -4  -1 -15 75.1980 603.191  21
  -4   1  14 12442.4 1202.78  22
   4   1 -14 14311.7 1169.63  16
  -4  -1 -14 15610.3 1596.96   7
  -4  -1 -14 14848.3 1119.96  21
  -4  -1 -14 14446.5 1139.33  20
  -4  -1 -13 4455.43 767.100  20
   4   1 -13 4767.12 839.379  16
   4   1 -13 3435.70 631.873  15
  -4   1  13 3678.47 1338.94   1
  -4   1  13 3840.70 850.271  22
  -4  -1 -13 4832.07 782.322  21
  -4  -1 -12 2061.92 638.519  20
  -4   1  12 2257.89 796.780  22
   4   1 -12 3025.62 607.855  15
  -4  -1 -12 2978.30 697.760  21
  -4   1  12 1223.01 936.761   1
  -4   1  11 5350.60 1275.18   1
  -4  -1 -11 4980.40 1158.90   2
  -4  -1 -11 7029.57 1802.65   6
  -4  -1 -10 362.513 661.435   2
  -4   1  10 663.933 675.648   1
  -4   1   9 3149.78 914.848   1
  -4  -1  -9 3124.71 930.879   2
  -4   1   8 11742.4 1429.76   1
  -4  -1  -8 11530.3 1321.88   2
  -4   1   7 4617.01 923.818   1
  -4  -1  -7 4259.01 844.227   2
   4   1  -6 19761.3 1345.77   4
  -4   1   6 16682.5 1564.80   1
  -4  -1  -5 58953.0 2441.22   2
  -4   1   5 62170.6 2669.75   1
  -4  -1  -4 12902.3 1128.20   2
  -4   1   4 14206.4 1235.12   1
  -4   1   4 14223.2 1318.36   6
  -4  -1  -3 34394.4 1863.13   2
  -4   1   3 34699.1 1794.14   1
  -4   1   3 35595.0 2213.55   6
  -4  -1  -2 126429. 3307.80   2
  -4   1   2 140736. 4714.07   6
  -4   1   2 134922. 3396.36   1
  -4   1   1 112566. 2956.66   1
  -4  -1  -1 106296. 3009.84   2
  -4   1   1 118364. 4668.11   6
  -4   1   0 230013. 3987.44   2
  -4  -1   0 231398. 4500.65   2
  -4  -1   1 107085. 3084.96   2
  -4   1  -1 109505. 2727.51   2
  -4   1  -2 127920. 2923.24   2
  -4  -1   2 125530. 3606.96   1
  -4  -1   3 33188.6 1948.95   1
  -4   1  -3 31737.6 1492.25   2
   4  -1  -3 40274.8 2241.96   4
  -4   1  -3 40650.8 2557.62   3
  -4   1  -4 12710.0 1016.64   2
   4  -1  -4 17116.3 1405.21   4
  -4   1  -4 17027.1 1736.22   3
  -4  -1   4 13371.0 1326.65   1
  -4   1  -5 59774.4 2260.56   2
   4  -1  -5 76065.6 2836.72   4
  -4  -1   5 59899.0 2802.31   1
  -4   1  -5 73929.7 3592.31   3
   4  -1  -6 17786.3 1367.76   4
  -4  -1   6 12998.4 1458.09   1
  -4   1  -6 14177.1 1206.80   2
  -4   1  -6 16879.4 1847.08   3
  -4  -1   7 2581.45 810.038   1
   4  -1  -7 4489.65 721.659   4
  -4   1  -7 2705.39 645.952   2
  -4   1  -7 4677.64 1587.24   6
  -4   1  -7 3832.03 1158.99   3
  -4  -1   8 13280.6 1611.45   1
  -4   1  -8 15104.8 1420.28   2
  -4   1  -8 17545.5 2046.75   3
  -4  -1   9 3705.02 1039.11   1
  -4   1  -9 5631.96 1377.81   3
  -4   1  -9 6210.31 1776.51   6
  -4  -1  10 375.332 712.303   1
  -4   1 -10 718.103 1035.56   3
  -4   1 -10 757.125 1141.97   6
  -4  -1  11 4231.37 1257.50   1
  -4   1 -11 4298.13 1447.11   3
  -4  -1  12 6803.41 1595.67   1
  -4   1 -12 5005.80 1461.54   3
  -4   1 -12 7619.55 1597.27  10
  -4   1 -12 5001.17 744.421  21
   4  -1 -12 4443.40 827.721  16
   4   1  12 2823.12 831.494   1
  -4   1 -12 5001.54 1129.70   7
  -4   1 -13 6260.35 1659.10  10
   4  -1 -13 4304.04 842.621  16
  -4   1 -13 3993.05 728.777  21
  -4   1 -13 4614.40 1205.12   7
  -4  -1  13 4237.76 1426.38   1
  -4   1 -14 12231.6 1000.60  21
  -4  -1  14 16237.7 1349.19  22
  -4   1 -14 11910.0 1045.47  20
   4  -1 -14 13332.8 1164.10  16
  -4   1 -14 12574.1 1480.68   7
  -4   1 -15 866.686 623.315  21
  -4   1 -15 936.660 654.009  20
   4  -1 -15-125.096 735.071  16
  -4   1 -15 1320.23 970.224   7
  -4   1 -16 43031.6 1667.50  20
  -4   1 -16 43837.4 1631.56  21
   4  -1 -16 46911.1 1801.27  16
  -4   1 -17 6809.37 791.805  21
  -4   1 -17 7367.10 826.000  20
   4  -1 -17 9001.53 928.530  16
  -4   1 -17 9055.54 1265.44   7
  -4   1 -18 6293.69 725.558  21
  -4   1 -18 7361.03 768.058  20
   4  -1 -18 9948.30 900.619  16
  -4   1 -18 9900.92 1250.24   7
  -4   1 -19 7854.96 700.290  20
  -4   1 -19 7092.66 668.602  21
   4  -1 -19 9555.00 790.249  16
  -4   1 -19 10147.2 1105.28   7
   4  -1 -20 381.258 422.713  16
  -4   1 -20 79.0335 374.199  20
  -4   1 -20 501.204 583.660   7
  -4   1 -21 1714.32 332.340  20
   4  -1 -21 1254.33 285.087   8
   4  -1 -21 1833.86 378.155  16
   4   2 -21 838.545 320.036  16
  -4  -2 -21 881.426 423.034   7
   4   2 -20 568.575 423.365  16
  -4  -2 -20-120.623 607.684   7
  -4  -2 -19 7563.96 686.419  20
   4   2 -19 7538.97 711.896  16
  -4  -2 -19 9059.19 1035.71   7
  -4  -2 -18 5542.54 719.055  20
   4   2 -18 6610.08 774.366  16
  -4  -2 -18 7374.86 1075.56   7
   4   2 -17 5095.57 808.186  16
  -4  -2 -17 4765.15 755.438  20
  -4  -2 -16-32.6686 646.607  21
  -4  -2 -16 383.425 619.578  20
   4   2 -16 1045.95 683.755  16
  -4  -2 -16 1650.39 1009.85   7
  -4   2  15 30396.9 1715.95  22
  -4  -2 -15 34312.7 1580.19  20
   4   2 -15 40768.1 1696.54  16
  -4  -2 -15 33402.6 1541.23  21
  -4  -2 -15 38875.8 2224.72   7
  -4  -2 -14 2182.71 684.337  21
  -4  -2 -14 2452.11 708.212  20
   4   2 -14 2775.68 759.467  16
   4   2 -14 2213.15 585.237  15
  -4   2  14 1928.40 712.634  22
  -4   2  13 7536.84 1036.91  22
  -4  -2 -13 8321.21 906.682  21
  -4   2  13 9007.77 1641.67   1
  -4  -2 -13 8291.96 912.982  20
   4   2 -13 9043.07 807.587  15
  -4   2  12 17507.4 1465.39  22
  -4  -2 -12 18673.8 1204.84  21
   4   2 -12 20758.4 1080.44  15
  -4  -2 -12 18670.1 1198.52  20
  -4   2  12 17202.5 2027.57   1
  -4  -2 -12 15082.1 1887.81   2
  -4  -2 -11 1243.47 806.862   2
  -4   2  11 1001.98 751.670   1
  -4   2  10 5579.60 1174.95   1
  -4  -2 -10 5113.61 1126.94   2
  -4   2   9 148213. 4976.28   1
  -4  -2  -9 141290. 4795.20   2
   4  -2   8 5625.81 1284.29   4
  -4   2   8 4994.30 988.353   1
  -4  -2  -8 4592.02 962.044   2
   4  -2   7 79687.0 4091.53   4
  -4   2   7 71357.1 3076.74   1
  -4  -2  -7 71245.8 3115.15   2
  -4   2   6 4851.22 847.812   1
  -4  -2  -6 4260.75 820.989   2
  -4  -2  -5 10797.6 1159.95   2
  -4   2   5 11420.6 1162.51   1
  -4  -2  -4 79.8096 383.146   2
  -4   2   4 177.154 369.488   1
  -4  -2  -3 16443.2 1316.09   2
  -4   2   3 17481.7 1252.20   1
  -4   2   3 16362.9 1556.73   6
  -4  -2  -2 130962. 3555.92   2
  -4   2   2 144344. 3329.91   1
  -4   2   2 141436. 4834.53   6
  -4  -2  -1 29581.9 1709.12   2
  -4   2   1 32149.8 1514.18   1
  -4   2   1 28630.5 2416.30   6
   4  -2   0 1213.07 628.916   4
  -4  -2   0 2599.70 597.418   2
  -4   2   0 2482.22 457.717   2
  -4   2   0 2583.74 621.740   3
  -4   2   0 2066.72 808.958   6
  -4  -2   1 29378.5 1746.62   2
  -4   2  -1 30465.9 1383.99   2
  -4   2  -1 32448.7 1867.43   3
  -4   2  -1 27699.8 2598.54   6
  -4  -2   2 137924. 3754.62   2
   4  -2  -2 130747. 4217.22   4
  -4   2  -2 123800. 5757.62   6
  -4   2  -2 143479. 2932.34   2
  -4   2  -2 154299. 4246.85   3
   4  -2  -3 20195.0 1652.01   4
  -4   2  -3 21821.0 1172.60   2
  -4  -2   3 21603.8 1681.90   1
  -4   2  -3 23902.6 1803.89   3
  -4   2  -3 20722.0 2522.42   6
   4  -2  -4 91.3397 397.428   4
  -4  -2   4 229.075 475.917   1
  -4   2  -4 185.867 264.250   2
  -4   2  -4 801.608 867.126   6
  -4   2  -4 222.774 540.067   3
   4  -2  -5 15152.3 1383.15   4
  -4   2  -5 16501.0 1144.82   2
  -4   2  -5 17032.5 1681.49   3
  -4   2  -5 18171.5 2495.11   6
  -4  -2   5 15868.4 1576.70   1
   4  -2  -6 4146.71 759.613   4
  -4  -2   6 3366.44 881.406   1
  -4   2  -6 4045.21 1419.97   6
  -4   2  -6 3605.99 960.657   3
   4  -2  -7 90701.0 2951.34   4
  -4  -2   7 80843.5 3751.33   1
  -4   2  -7 91239.5 3948.54   3
  -4  -2   8 5120.78 1141.34   1
  -4   2  -8 5353.36 1160.00   3
  -4   2  -8 5731.39 1696.49   6
  -4   2  -9 173269. 5786.62   3
  -4   2  -9 190230. 8015.31   6
  -4  -2  10 5732.38 1366.23   1
  -4   2 -10 6129.36 1408.07   3
  -4   2 -10 5807.60 1644.07   6
  -4   2 -11 589.243 1014.86   3
  -4  -2  11 497.984 909.825   1
  -4   2 -12 20656.2 1174.85  21
   4   2  12 13566.7 1536.96   1
  -4  -2  12 27826.1 2859.10   1
   4  -2 -12 21315.6 1369.12  16
  -4   2 -12 20103.5 1697.40   7
  -4   2 -12 14798.4 1340.82  13
  -4   2 -12 18141.3 2186.18   3
  -4   2 -12 31292.5 2573.01  10
   4   2  13 5788.66 1155.03   1
  -4   2 -13 8653.61 870.220  21
  -4   2 -13 12761.9 1950.44  10
   4  -2 -13 8763.82 1008.17  16
  -4  -2  13 13495.2 2268.40   1
  -4   2 -13 9635.85 1383.80   7
  -4   2 -13 6441.75 1046.91  13
  -4   2 -13 8346.08 1711.72   3
  -4   2 -14 1817.17 641.359  21
   4  -2 -14 1028.25 707.624  16
  -4   2 -14 1012.25 805.093  13
  -4   2 -14 1613.84 965.863   7
  -4   2 -15 37831.2 1585.62  20
  -4   2 -15 38217.6 1535.63  21
   4  -2 -15 41328.5 1775.53  16
  -4   2 -15 42755.8 2385.50   7
  -4   2 -16 1247.60 599.647  21
  -4   2 -16 1474.96 644.702  20
   4  -2 -16 3295.36 825.629  16
  -4   2 -16 938.808 813.685  13
  -4   2 -16 295.183 996.014   7
   4  -2 -17 5682.93 835.671  16
  -4   2 -17 3766.99 663.977  21
  -4   2 -17 3638.68 1022.01   7
  -4   2 -17 3929.00 707.304  20
  -4   2 -18 5566.59 665.161  21
  -4   2 -18 5944.19 717.809  20
   4  -2 -18 7510.41 834.208  16
  -4   2 -19 6185.47 633.657  21
  -4   2 -19 6880.90 667.135  20
   4  -2 -19 8410.97 771.938  16
  -4   2 -20 45.5808 340.595  21
  -4   2 -20-112.318 363.647  20
   4  -2 -20-227.121 431.927  16
  -4   2 -20-135.809 504.787   7
  -4   2 -21 269.925 266.338  20
   4  -2 -21-44.0244 323.030  16
   4  -2 -21 456.812 262.387   8
  -4  -3 -21-18.2152 388.283   7
   4   3 -21 550.614 282.082  16
   4   3 -20 4065.65 507.645  16
  -4  -3 -20 4550.77 729.250   7
   4   3 -19 4083.31 612.275  16
  -4  -3 -19 4692.35 847.723   7
  -4  -3 -18 8042.25 768.724  20
   4   3 -18 7590.88 810.652  16
  -4  -3 -18 9453.91 1130.64   7
  -4  -3 -17 2783.38 664.104  20
   4   3 -17 3469.07 716.729  16
  -4  -3 -17 4745.53 1087.14   7
  -4   3  16 33404.1 1651.63  22
  -4  -3 -16 35419.1 1548.71  20
   4   3 -16 37963.1 1604.59  16
  -4  -3 -16 40181.5 2142.69   7
  -4   3  15 4383.23 876.946  22
   4   3 -15 4807.26 815.395  16
   4   3 -15 4708.83 663.750  15
  -4  -3 -15 4500.24 796.426  20
  -4  -3 -14 24518.7 1394.58  20
   4   3 -14 23779.3 1133.11  15
  -4   3  14 23652.9 1647.56  22
  -4   3  13 1074.94 685.495  22
  -4  -3 -13 763.926 620.781  21
  -4  -3 -13 854.893 585.142  20
   4   3 -13 1734.91 541.091  15
  -4  -3 -12 1268.29 921.131   2
  -4  -3 -12 602.618 587.911  21
  -4  -3 -12 1049.83 588.297  20
  -4   3  12 891.801 649.363  22
   4   3 -12 1530.54 515.806  15
  -4   3  12 1044.70 838.981   1
  -4   3  11 21168.2 1607.25  22
  -4   3  11 18525.9 1995.46   1
  -4  -3 -11 19569.8 1214.31  20
  -4  -3 -11 19016.6 1163.47  21
   4   3 -11 19755.6 995.183  15
  -4  -3 -11 17018.5 1964.56   2
  -4  -3 -10 2705.55 933.640   2
  -4   3  10 3075.64 972.563   1
  -4   3   9 17725.8 1775.35   1
  -4  -3  -9 17484.8 1821.33   2
  -4  -3  -8 15488.2 1619.17   2
   4  -3   8 16525.8 1914.73   4
  -4   3   8 16183.4 1591.43   1
  -4   3   7 9667.11 1176.44   1
  -4  -3  -7 9418.06 1256.86   2
   4  -3   7 8960.78 1478.84   4
  -4   3   6 25658.6 1762.99   1
   4  -3   6 19875.5 2114.10   4
  -4  -3  -6 24427.4 1850.51   2
   4   3  -6 24946.7 1285.57   3
  -4   3   5 19758.5 1470.68   1
  -4  -3  -5 18587.5 1559.86   2
  -4  -3  -4 4187.97 802.213   2
  -4   3   4 4314.53 707.383   1
  -4  -3  -3 16968.5 1411.45   2
  -4   3   3 19972.3 1298.31   1
  -4  -3  -2 21500.8 1575.85   2
  -4   3   2 25192.1 1343.65   1
  -4   3   1 22620.3 1220.92   1
  -4  -3  -1 20618.0 1519.70   2
  -4   3   1 20564.3 1254.14   3
  -4   3   1 17428.4 1941.55   6
  -4   3   0 130702. 2703.87   2
  -4  -3   0 124315. 3675.52   2
  -4   3  -1 23626.9 1140.10   2
  -4  -3   1 21444.2 1585.33   2
   4  -3  -1 15412.9 1624.60   4
  -4   3  -1 19586.1 1442.98   3
  -4   3  -1 16882.1 2097.96   6
  -4  -3   2 17363.8 1498.01   2
   4  -3  -2 17435.7 1699.38   4
  -4   3  -2 19416.6 997.825   2
  -4   3  -2 15328.2 1334.38   3
  -4   3  -2 13960.6 2033.72   6
   4  -3  -3 17271.1 1620.73   4
  -4   3  -3 13110.6 1313.74   3
  -4  -3   3 14968.5 1420.15   2
  -4   3  -3 11311.0 1891.16   6
  -4  -3   4 5955.21 1045.47   1
   4  -3  -4 5735.71 974.542   4
  -4   3  -4 5274.92 954.942   3
  -4   3  -4 3892.02 1229.30   6
  -4  -3   5 16805.6 1718.89   1
   4  -3  -5 20186.6 1675.80   4
  -4   3  -5 16804.5 1599.14   3
  -4   3  -5 15702.3 2372.89   6
   4  -3  -6 28050.1 1865.88   4
  -4   3  -6 26105.6 2017.87   3
  -4   3  -6 26308.1 3118.21   6
  -4  -3   6 26792.1 2220.50   1
   4  -3  -7 9858.08 1103.99   4
  -4   3  -7 8483.41 1309.15   3
  -4   3  -7 7611.26 1867.33   6
  -4  -3   7 8230.76 1373.80   1
   4  -3  -8 18171.3 1411.47   4
  -4   3  -8 16208.3 1739.79   3
  -4   3  -8 15890.6 2632.54   6
  -4  -3   8 17784.7 2014.01   1
  -4   3  -9 18490.8 1913.44   3
  -4  -3   9 19165.9 2182.57   1
  -4   3  -9 18785.6 2720.70   6
  -4  -3  10 4526.11 1278.85   1
  -4   3 -10 3995.80 1114.78   3
  -4   3 -11 25126.5 1232.36  21
  -4   3 -11 23243.5 1707.00   7
  -4  -3  11 23408.3 2637.10   1
  -4   3 -11 19862.8 1509.40  13
  -4   3 -11 21176.2 2184.95   3
  -4   3 -12 2728.74 625.516  21
  -4   3 -12 853.396 1596.36  10
   4  -3 -12 181.980 760.617  16
  -4  -3  12 3096.79 1284.68   1
  -4   3 -12 1862.03 870.135   7
  -4   3 -12 1784.46 779.671  13
  -4   3 -12 1572.85 1038.67   3
  -4   3 -13 2849.54 647.289  21
  -4   3 -13 5135.09 1599.99  10
   4  -3 -13 4200.19 841.505  16
   4   3  13 1584.41 756.226   1
  -4   3 -13 1283.44 1003.69   7
  -4   3 -13 1860.47 861.450  13
  -4   3 -14 24884.5 1286.02  21
  -4   3 -14 27951.7 2003.11   7
  -4   3 -15 4555.96 722.969  21
  -4   3 -15 3858.72 1104.05   7
  -4   3 -15 3551.62 1025.89  13
  -4   3 -16 35661.8 1420.51  21
  -4   3 -16 34275.0 1468.19  20
   4  -3 -16 42316.4 1739.70  16
  -4   3 -16 44851.8 2338.77   7
  -4   3 -16 31900.6 2015.85  13
  -4   3 -17 3887.29 660.298  21
  -4   3 -17 3672.58 675.482  20
   4  -3 -17 4577.73 790.118  16
  -4   3 -17 6295.08 1203.86   7
  -4   3 -17 3483.00 973.595  13
  -4   3 -18 6802.20 688.811  21
   4  -3 -18 9107.51 873.099  16
  -4   3 -18 7417.05 737.954  20
  -4   3 -19 4059.22 529.693  21
  -4   3 -19 4408.14 564.119  20
   4  -3 -19 4834.69 660.462  16
  -4   3 -20 3141.53 426.866  21
  -4   3 -20 3412.60 441.354  20
   4  -3 -20 3367.59 506.073  16
  -4   3 -21 908.473 260.017  20
   4  -3 -21 558.657 295.999  16
   4  -3 -21 585.571 250.878   8
   4   4 -21 592.860 246.546  16
  -4  -4 -21 516.046 337.617   7
   4   4 -20 509.002 356.137  16
  -4  -4 -20 63.2223 501.785   7
   4   4 -19 448.555 449.329  16
  -4  -4 -19 1127.78 670.227   7
   4   4 -18 1413.66 573.155  16
  -4  -4 -18 1663.41 836.472   7
   4   4 -17 74.2784 578.595  16
  -4  -4 -17 641.645 796.002   7
  -4  -4 -16 2876.68 688.124  20
   4   4 -16 3999.59 735.719  16
  -4   4  16 3478.13 737.991  22
  -4  -4 -15 1622.77 675.386  20
  -4  -4 -15 2292.77 490.757   8
   4   4 -15 2671.81 571.299  15
  -4   4  15 2410.09 757.277  22
  -4   4  14 5385.24 963.434  22
  -4  -4 -14 4955.27 811.683  20
  -4  -4 -14 4639.81 586.697   8
   4   4 -14 4923.28 659.219  15
  -4   4  13 5811.55 997.698  22
  -4  -4 -13 4484.23 780.896  20
  -4  -4 -13 4672.35 599.740   8
   4   4 -13 5022.01 653.748  15
  -4   4  12 5679.39 1244.99   1
  -4  -4 -12 4825.71 1258.58   2
  -4  -4 -12 4778.78 764.698  20
  -4   4  12 5176.55 943.564  22
  -4  -4 -12 4506.74 592.410   8
   4   4 -12 4583.21 614.973  15
  -4   4  11 19304.5 1973.38   1
  -4  -4 -11 17755.0 1209.82  20
  -4  -4 -11 16723.9 914.254   8
   4   4 -11 17434.6 927.787  15
  -4  -4 -11 16670.0 1982.08   2
  -4   4  11 19618.8 1589.60  22
  -4  -4 -10 30156.1 2490.82   2
  -4   4  10 33517.6 2470.33   1
  -4  -4  -9 69909.0 3618.06   2
  -4   4   9 77655.5 3528.72   1
  -4   4   8-187.815 493.331   1
  -4  -4  -8 105.415 612.225   2
   4  -4   7 471.415 780.559   4
  -4   4   7 1140.67 541.897   1
  -4  -4  -7 1442.18 708.023   2
  -4   4   6 42763.7 2215.43   1
   4  -4   6 37027.4 2858.12   4
   4   4  -6 35983.3 1711.15   3
  -4  -4  -6 39646.2 2475.84   2
  -4   4   5 9725.56 1043.92   1
  -4  -4  -5 9278.18 1216.73   2
  -4   4   4 7729.83 880.098   1
  -4  -4  -4 6322.60 1011.38   2
  -4  -4  -3 4447.79 865.230   2
  -4   4   3 4842.40 684.582   1
  -4  -4  -2 30059.1 1963.73   2
  -4   4   2 35274.2 1542.42   1
  -4  -4  -1 44244.0 2370.47   2
  -4   4   1 37409.9 1663.85   3
   4  -4   0 424.983 582.037   4
  -4  -4   0 541.651 448.167   2
  -4   4   0 292.256 372.158   3
   4  -4  -1 32081.5 2462.27   4
  -4   4  -1 35351.7 1854.26   3
  -4  -4   2 27846.9 1962.09   2
   4  -4  -2 25874.9 2107.59   4
  -4   4  -2 22802.0 1605.44   3
  -4  -4   3 4779.74 923.459   2
   4  -4  -3 4191.29 913.725   4
  -4   4  -3 4122.18 803.078   3
  -4  -4   4 6341.63 1072.86   2
   4  -4  -4 6619.41 1106.25   4
  -4   4  -4 5851.99 987.699   3
   4  -4  -5 8335.86 1160.88   4
  -4  -4   5 6880.49 1140.93   2
  -4  -4   5 7093.06 1248.08   1
  -4   4  -5 6856.21 1079.57   3
   4  -4  -6 42290.5 2342.34   4
  -4   4  -6 33863.9 2277.73   3
  -4  -4   6 38917.3 2798.56   1
   4  -4  -7 3234.47 758.977   4
  -4  -4   7 4530.48 1167.42   1
  -4   4  -7 3948.54 937.462   3
  -4  -4   8-97.1586 761.434   1
   4  -4  -8 72.0402 445.789   4
  -4   4  -8 29.7818 602.945   3
  -4  -4   9 73807.9 4329.83   1
  -4   4  -9 62370.5 3286.04   3
  -4  -4  10 40341.8 3371.35   1
  -4   4 -10 32409.5 2516.49   3
   4  -4 -11 14662.3 1149.14  16
  -4   4 -11 15116.4 1455.54   7
  -4   4 -11 14916.8 1423.03  13
  -4   4 -11 15605.7 1845.92   3
  -4  -4  11 18715.2 2455.41   1
  -4   4 -12 8463.96 1865.29  10
  -4   4 -12 5764.07 715.863  21
   4  -4 -12 7511.55 932.146  16
  -4  -4  12 7187.32 1746.55   1
  -4   4 -12 4756.39 1003.02  13
  -4   4 -12 5410.11 1087.53   7
  -4   4 -12 5114.15 1293.25   3
   4  -4 -13 7270.00 963.628  16
  -4   4 -13 5389.95 743.593  21
  -4   4 -13 4878.11 1058.20  13
  -4   4 -14 5645.95 761.073  21
   4  -4 -14 7261.45 960.777  16
  -4   4 -14 4496.06 1088.39  13
  -4   4 -15 2330.80 643.214  21
   4  -4 -15 3022.59 794.971  16
  -4   4 -15 4320.83 1200.43   7
  -4   4 -15 1464.55 956.398  13
   4  -4 -16 4963.10 844.034  16
  -4   4 -16 3208.09 1013.87  13
  -4   4 -16 4502.88 683.344  21
  -4   4 -16 5762.16 1152.42   7
  -4   4 -17 795.478 509.930  21
  -4   4 -17 454.955 552.269  20
   4  -4 -17-153.726 648.983  16
  -4   4 -17 38.8335 830.519   7
  -4   4 -17 316.765 824.239  13
  -4   4 -18 1856.39 532.922  20
   4  -4 -18 1436.61 583.870  16
  -4   4 -18 1674.36 501.200  21
  -4   4 -19 795.983 397.909  21
  -4   4 -19 801.338 417.076  20
   4  -4 -19-374.364 531.248  16
  -4   4 -20 244.881 296.723  21
  -4   4 -20 188.089 294.517  20
   4  -4 -20 232.089 368.004  16
   4  -4 -20 126.336 332.548   8
   4  -4 -21 694.047 231.491   8
   4   5 -20 735.174 328.716  16
  -4  -5 -20 491.728 446.732   7
   4   5 -19 4437.43 544.150  16
  -4  -5 -19 5202.88 758.525   7
   4   5 -18 4870.43 649.153  16
  -4  -5 -18 5472.32 880.762   7
  -4  -5 -17 5842.32 523.552   8
   4   5 -17 6202.93 759.542  16
  -4  -5 -16 23471.7 994.178   8
   4   5 -16 29409.1 1310.46  16
   4   5 -16 24681.1 1038.30  15
  -4   5  16 27602.8 1481.90  22
  -4  -5 -15 2443.96 521.508   8
   4   5 -15 2831.25 579.715  15
  -4   5  15 2361.01 718.914  22
  -4   5  14 8471.77 1070.76  22
  -4  -5 -14 6871.66 694.133   8
   4   5 -14 7102.90 712.557  15
  -4   5  13 1667.14 717.236  22
   4   5 -13 1119.91 486.950  15
  -4  -5 -13 1068.85 479.548   8
  -4   5  12 5409.92 995.692  22
  -4  -5 -12 4661.75 624.219   8
   4   5 -12 4330.65 593.218  15
  -4   5  11 9976.24 1221.91  22
  -4  -5 -11 7979.41 720.376   8
  -4  -5 -11 7820.39 1531.16   2
  -4   5  11 8991.70 1428.06   1
  -4   5  10 6101.52 1051.82  22
  -4  -5 -10 6044.46 641.618   8
  -4  -5 -10 6067.92 1329.40   2
   4   5 -10 5908.91 796.203  11
  -4   5  10 6867.82 1211.66   1
  -4  -5  -9 14002.9 1784.30   2
  -4   5   9 15821.6 1658.91   1
  -4  -5  -8 4244.29 1054.64   2
  -4   5   8 4976.23 963.764   1
   4  -5   7 8111.96 1390.71   4
   4   5  -7 7511.31 988.832   3
  -4  -5  -7 7598.84 1282.08   2
  -4   5   7 8864.82 1148.55   1
   4  -5   6 5433.50 1194.89   4
  -4   5   6 7224.47 976.354   1
   4   5  -6 5873.20 864.968   3
  -4  -5  -6 6131.64 1150.30   2
  -4   5   5 12273.4 1135.28   1
  -4  -5  -5 9863.02 1353.78   2
   4  -5   5 7664.61 1379.27   4
   4  -5   4 19534.5 2155.54   4
  -4  -5  -4 35786.2 2380.12   2
  -4  -5  -3 4018.30 884.263   2
   4  -5   3 1092.20 711.606   4
   4  -5   2 40168.9 2973.59   4
  -4  -5  -2 97654.0 3701.65   2
   4  -5   1 5918.01 1226.20   4
  -4  -5  -1 13236.3 1432.05   2
  -4  -5   0 85228.4 3536.90   2
  -4   5   0 73045.7 2599.20   3
  -4  -5   1 11355.5 1362.21   2
   4  -5  -1 8459.38 1338.63   4
  -4   5  -1 9281.11 1037.68   3
  -4  -5   2 94189.4 3748.90   2
  -4   5  -2 94598.5 3276.71   3
   4  -5  -3 2676.87 845.553   4
  -4   5  -3 2564.34 690.414   3
  -4  -5   3 2764.15 820.586   2
   4  -5  -4 31859.5 2293.73   4
  -4  -5   4 31981.2 2325.20   2
  -4   5  -4 27537.4 1957.64   3
  -4  -5   5 8727.92 1332.71   2
   4  -5  -5 9755.86 1321.18   4
  -4   5  -5 7481.29 1183.81   3
  -4  -5   6 5947.68 1174.22   2
   4  -5  -6 5859.53 1053.32   4
  -4   5  -6 5233.34 1006.63   3
  -4  -5   7 6562.35 1349.50   2
  -4  -5   7 6219.27 1410.86   1
   4  -5  -7 7060.44 1167.47   4
  -4   5  -7 5604.01 1080.07   3
  -4  -5   8 4263.82 1267.76   1
  -4  -5   8 4861.72 1180.04   2
  -4   5  -8 4699.40 1065.58   3
   4  -5  -8 4762.88 965.416   4
  -4  -5   9 13078.0 2038.24   1
  -4   5  -9 11221.1 1491.48   3
  -4  -5   9 11685.3 1727.47   2
  -4  -5  10 5302.85 1364.03   2
  -4   5 -10 7201.72 1694.35  10
  -4  -5  10 4238.38 1383.04   1
   4  -5 -10 2437.76 602.795  16
  -4   5 -10 5897.97 1034.89   7
  -4   5 -10 4931.19 989.337  13
  -4   5 -10 4390.78 1135.25   3
  -4  -5  11 7657.87 1581.87   2
   4  -5 -11 4991.34 766.274  16
  -4   5 -11 8821.79 1200.88   7
  -4  -5  11 7960.83 1796.35   1
  -4   5 -11 11197.1 1987.39  10
  -4   5 -11 6909.21 1158.41  13
  -4   5 -11 7099.20 1317.19   3
  -4   5 -12 4297.37 1551.46  10
  -4   5 -12 3012.80 607.769  21
   4  -5 -12 3519.79 734.746  16
  -4   5 -12 4821.43 1126.86   7
  -4   5 -12 3207.87 952.520  13
  -4   5 -13 750.826 525.353  21
   4  -5 -13 1086.33 646.008  16
  -4   5 -13 2615.74 1065.90   7
  -4   5 -13 1033.76 889.405  13
   4  -5 -14 7010.55 938.112  16
  -4   5 -14 5723.57 1174.31  13
  -4   5 -14 5860.74 766.063  21
   4  -5 -15 2049.96 741.232  16
  -4   5 -15 2545.53 626.584  21
  -4   5 -15 3223.42 1016.76   7
  -4   5 -15 2091.79 942.011  13
  -4   5 -16 27729.8 1208.74  21
  -4   5 -16 25541.1 1905.67  13
  -4   5 -17 6307.64 668.904  21
   4  -5 -17 6395.90 792.469  16
  -4   5 -17 5728.16 1128.36  13
  -4   5 -17 6521.06 718.639  20
  -4   5 -18 4352.86 556.709  21
  -4   5 -18 4260.23 570.846  20
   4  -5 -18 5187.99 673.014  16
  -4   5 -19 4185.66 483.907  20
   4  -5 -19 4608.87 562.435  16
   4  -5 -19 4400.09 563.319   8
  -4   5 -19 3834.92 469.197  21
  -4   5 -20 428.439 267.237  21
  -4   5 -20 421.745 263.206  20
   4  -5 -20-199.603 339.338  16
   4  -5 -20 460.171 315.878   8
   4   6 -20 425.403 254.313  16
  -4  -6 -20 86.9534 343.271   7
   4   6 -19 1221.76 403.401  16
  -4  -6 -19 894.142 520.081   7
  -4  -6 -18 7499.55 463.489   8
   4   6 -18 8539.87 693.885  16
  -4  -6 -17 3951.86 473.288   8
   4   6 -17 4463.24 657.423  16
  -4   6  16 5869.12 790.190  22
  -4  -6 -16 5089.53 561.109   8
   4   6 -16 5985.44 613.335  15
  -4   6  15 26530.2 1557.56  22
  -4  -6 -15 22814.2 1056.29   8
   4   6 -15 25408.2 1055.60  15
  -4   6  14 996.258 677.159  22
  -4  -6 -14 1004.73 484.004   8
   4   6 -14 904.108 493.653  15
  -4  -6 -13 9115.86 797.812   8
   4   6 -13 9928.36 771.617  15
  -4  -6 -12 11972.6 881.549   8
  -4   6  12 14285.5 1413.09  22
  -4  -6 -11 1205.17 487.251   8
  -4   6  11 2021.66 771.384  22
   4   6 -11 1536.70 619.869  11
  -4  -6 -10 3126.33 1075.13   2
  -4   6  10 3295.19 849.468  22
  -4  -6 -10 3058.73 559.623   8
   4   6 -10 3814.98 698.272  11
  -4   6   9 38495.5 2258.70  22
  -4  -6  -9 45282.0 1524.64   8
  -4  -6  -9 43655.4 3146.78   2
   4   6  -9 43138.2 1716.84  11
  -4   6   8 22433.4 1737.65  22
  -4  -6  -8 25150.9 2363.73   2
   4   6  -7 8828.42 1159.13   3
  -4  -6  -7 10834.2 1544.05   2
   4  -6   6 14250.2 1783.18   4
   4   6  -6 14150.1 1346.35   3
  -4  -6  -6 14896.9 1804.13   2
   4  -6   5 10028.8 1545.65   4
  -4  -6  -5 13085.2 1640.58   2
   4  -6   4 802.404 723.694   4
  -4  -6  -4 2781.31 861.102   2
  -4  -6  -3 3499.80 927.346   2
   4  -6   3 1565.94 809.101   4
   4  -6   2 17194.4 2017.45   4
  -4  -6  -2 39982.5 2626.23   2
   4  -6   1 283.513 568.847   4
  -4  -6  -1 1263.23 683.450   2
   4  -6   0 257.902 617.555   4
  -4  -6   0 526.288 533.195   2
   4  -6  -1 1227.46 726.637   4
  -4  -6   1 1768.56 704.538   2
  -4   6  -1 1275.64 567.229   3
   4  -6  -2 31283.4 2491.70   4
  -4  -6   2 39329.9 2641.53   2
  -4   6  -2 33982.3 2059.07   3
  -4   6  -3 4272.79 868.020   3
   4  -6  -3 3849.43 984.525   4
  -4  -6   3 5091.65 1061.81   2
   4  -6  -4 3829.50 984.199   4
  -4  -6   4 4089.53 1009.24   2
  -4   6  -4 3262.69 833.419   3
  -4  -6   5 9870.03 1499.03   2
   4  -6  -5 12670.5 1581.03   4
  -4   6  -5 10822.6 1336.01   3
  -4  -6   6 14368.1 1797.90   2
  -4   6  -6 13103.3 1531.48   3
   4  -6  -6 14789.1 1694.23   4
   4  -6  -7 8284.34 1308.80   4
  -4  -6   7 6075.26 1328.14   2
  -4   6  -7 6920.16 1214.65   3
  -4  -6   8 22532.3 2352.21   2
  -4   6  -8 23295.9 1432.30  17
   4  -6  -8 25824.8 2039.73   4
  -4   6  -8 21124.1 1969.32   3
  -4   6  -8 26791.6 1900.11  13
  -4  -6   9 44908.6 3342.29   2
  -4  -6   9 36375.6 2006.32  18
  -4   6  -9 47662.6 3288.73  10
  -4   6  -9 42347.8 2167.06   7
  -4   6  -9 38925.5 2633.30   3
  -4   6  -9 46242.6 2502.78  13
  -4   6 -10 3320.60 1431.53  10
  -4  -6  10 3566.17 896.463  18
   4  -6 -10-91.5612 585.408  16
  -4   6 -10 3847.67 852.657   7
  -4   6 -10 3723.46 1010.77  13
  -4   6 -10 3123.69 1044.14   3
   4  -6 -11-387.149 665.088  16
  -4   6 -11-41.3843 1415.93  10
  -4  -6  11 392.677 725.746  18
  -4   6 -11 138.682 809.899   7
  -4   6 -11 386.585 822.693  13
  -4   6 -12 16004.8 2168.11  10
  -4   6 -12 16050.5 1498.51   7
  -4   6 -12 15416.2 1634.01  13
  -4   6 -13 7579.31 824.464  21
   4  -6 -13 5240.43 835.133  16
  -4   6 -13 8710.93 1388.45  13
  -4   6 -14 680.020 532.177  21
   4  -6 -14-1070.72 835.579  16
  -4   6 -14 843.978 917.786  13
  -4   6 -15 24595.0 1166.45  21
   4  -6 -15 22054.5 1316.40  16
  -4   6 -15 24168.6 1966.20  13
  -4   6 -16 5712.06 673.766  21
   4  -6 -16 5442.39 782.475  16
  -4   6 -16 6555.10 1189.96  13
  -4   6 -17 4798.48 608.439  20
   4  -6 -17 4440.08 690.608  16
  -4   6 -17 4762.44 588.216  21
  -4   6 -17 4380.22 1043.07  13
  -4   6 -18 6679.87 588.223  20
  -4   6 -18 7010.65 586.341  21
   4  -6 -18 7739.90 695.560  16
   4  -6 -18 8351.68 747.711   8
  -4   6 -19 559.057 315.257  21
  -4   6 -19 587.838 314.592  20
   4  -6 -19 734.144 378.766   8
  -4   6 -20 273.688 207.568  21
   4  -6 -20 260.708 246.080   8
   4   7 -19 614.562 313.134  16
  -4  -7 -19 315.363 411.283   7
  -4  -7 -18 3900.98 363.582   8
   4   7 -18 4398.23 536.085  16
  -4  -7 -18 4864.89 721.038   7
  -4   7  17 1547.44 437.768  22
  -4  -7 -17 1386.28 365.092   8
   4   7 -17 1711.16 522.958  16
  -4  -7 -17 2140.33 748.922   7
  -4   7  16 20784.6 1188.04  22
   4   7 -16 18974.9 851.557  15
  -4  -7 -15 7505.40 682.360   8
   4   7 -15 8475.71 693.230  15
  -4   7  15 8848.22 947.423  22
  -4  -7 -14 5602.44 665.877   8
   4   7 -14 6074.92 644.159  15
  -4   7  14 6344.78 960.885  22
   4   7 -13-55.3916 528.315  15
  -4  -7 -13 606.554 478.343   8
  -4  -7 -12 2152.88 572.192   8
  -4   7  12 3075.52 921.523  22
  -4  -7 -11 8067.80 796.411   8
   4   7 -11 9051.34 966.532  11
  -4   7  11 8785.98 1219.17  22
  -4   7  10 7483.72 1167.26  22
  -4  -7 -10 7313.10 757.579   8
   4   7 -10 8278.85 911.518  11
  -4   7   9 17501.6 1627.49  22
  -4  -7  -9 20718.8 1114.66   8
  -4   7   9 19651.1 1497.00  14
  -4  -7  -9 21732.3 2370.89   2
   4   7  -9 21295.6 1266.86  11
  -4   7   8 4625.12 876.766  14
  -4   7   8 3552.53 924.959  22
  -4  -7  -8 4258.47 612.919   8
   4   7  -8 5498.66 722.428  11
  -4  -7  -8 4180.63 1198.51   2
  -4   7   7 2900.54 840.576  22
  -4  -7  -7 5287.45 633.824   8
   4   7  -7 4766.49 991.299   3
  -4  -7  -7 5104.80 1222.75   2
  -4   7   7 4412.36 867.915  14
   4   7  -7 5387.86 698.388  11
   4  -7   6 3172.67 1083.48   4
   4   7  -6 2639.21 786.172   3
  -4  -7  -6 3033.65 1095.93   2
   4  -7   5 9190.47 1598.10   4
  -4  -7  -5 11236.0 1618.68   2
   4   7  -5 9103.10 1277.42   3
   4  -7   4 7988.99 1495.15   4
  -4  -7  -4 9779.35 1478.62   2
  -4  -7  -3 4973.83 1153.20   2
   4  -7   3 3215.82 1079.24   4
  -4  -7  -2 23915.5 2190.16   2
   4  -7   2 10967.3 1794.47   4
   4  -7   1 7653.05 1455.54   4
  -4  -7  -1 6108.66 1742.02   5
   4  -7   0 11884.0 1759.18   4
  -4  -7   0 9548.35 2061.86   5
   4  -7  -1 12208.8 1733.68   4
  -4  -7   1 16848.2 1814.14   2
  -4   7  -1 15019.3 1423.30   3
  -4  -7   2 18489.9 1962.07   2
  -4   7  -2 17728.5 1608.45   3
   4  -7  -2 15994.6 1972.20   4
   4  -7  -3 5888.53 1321.27   4
  -4  -7   3 6735.10 1261.45   2
  -4   7  -3 5779.06 1028.07   3
   4  -7  -4 7141.07 1355.48   4
  -4  -7   4 7091.81 1308.26   2
  -4   7  -4 6930.30 1146.40   3
   4  -7  -5 9510.86 1519.62   4
  -4   7  -5 8151.36 1296.81   3
  -4  -7   5 7759.02 1426.50   2
   4  -7  -6 2389.43 929.103   4
  -4  -7   6 2738.72 1001.05   2
  -4   7  -6 2562.13 866.190   3
  -4   7  -7 3122.80 1194.72  10
  -4   7  -7 6432.29 899.857  17
   4  -7  -7 5794.44 1216.63   4
  -4   7  -7 6533.49 1185.58   3
  -4   7  -7 7769.56 1215.42  13
  -4  -7   7 5321.83 1232.23   2
  -4   7  -8 2223.20 1130.39  10
   4  -7  -8 4535.90 1139.84   4
  -4   7  -8 4342.92 1070.97   3
  -4   7  -8 4527.85 1092.58  13
  -4  -7   9 15655.1 1471.90  18
  -4   7  -9 16711.8 1442.56   7
  -4   7  -9 17004.0 2267.46  10
  -4   7  -9 20070.3 2005.27   3
  -4   7  -9 22845.5 1978.22  13
  -4  -7  10 7240.58 1105.93  18
  -4   7 -10 8924.66 1413.90  13
  -4  -7  11 9547.72 1218.91  18
  -4   7 -11 10932.7 1529.55  13
   4  -7 -12 1069.41 558.680  16
  -4   7 -12 3271.01 1114.63  13
  -4   7 -13 222.323 564.355  21
   4  -7 -13 458.686 563.176  16
  -4   7 -13 1404.75 1014.45  13
  -4   7 -14 6020.87 730.021  21
   4  -7 -14 4020.44 719.201  16
  -4   7 -14 7747.48 1355.52  13
  -4   7 -15 6513.97 717.360  21
   4  -7 -15 5083.94 739.426  16
  -4   7 -15 7489.87 1335.96  13
  -4   7 -16 16627.3 914.943  21
   4  -7 -16 16166.3 1027.82  16
  -4   7 -16 18673.4 1674.52  13
  -4   7 -17 2322.57 483.554  21
  -4   7 -17 2308.55 474.806  20
   4  -7 -17 1991.92 566.131   8
  -4   7 -18 3938.52 450.631  21
  -4   7 -18 3675.57 438.639  20
   4  -7 -18 4175.52 565.130   8
  -4   7 -19 525.955 258.911  21
   4  -7 -19 423.497 299.231   8
  -4  -8 -18 501.717 218.863   8
   4   8 -18 382.277 344.420  16
  -4  -8 -18 766.624 455.285   7
  -4  -8 -17 924.610 313.872   8
   4   8 -17 999.184 450.428  16
  -4  -8 -17 1692.99 616.422   7
  -4   8  16 341.818 430.965  22
  -4  -8 -16 113.929 342.315   8
   4   8 -16 589.335 378.560  15
  -4  -8 -16 527.500 649.978   7
  -4  -8 -15 1253.44 453.283   8
   4   8 -15 1577.65 462.388  15
  -4   8  15 1413.67 576.240  22
  -4   8  14 1943.20 709.982  22
  -4  -8 -14 1411.99 505.211   8
   4   8 -14 849.738 466.614  15
  -4   8  13 153.962 675.843  22
  -4  -8 -13 386.571 482.723   8
   4   8 -13-156.887 517.836  15
  -4   8  12 3913.96 869.444  22
  -4  -8 -12 3894.54 648.115   8
  -4   8  11 3217.42 868.723  22
  -4  -8 -11 3114.84 632.729   8
   4   8 -11 3528.16 766.089  11
  -4  -8 -10 10850.6 915.696   8
   4   8 -10 11991.6 1061.71  11
  -4   8  10 10328.2 1274.43  22
  -4  -8  -9 36182.5 1475.39   8
   4   8  -9 38052.6 1678.35  11
  -4   8   8 2357.98 799.095  22
  -4  -8  -8 4258.49 660.733   8
  -4   8   8 3700.05 891.654  14
   4   8  -8 5216.26 751.432  11
  -4  -8  -7 11513.3 887.681   8
   4   8  -7 10397.5 1429.70   3
  -4  -8  -7 12327.0 1877.37   2
  -4   8   7 9430.21 1240.36  14
   4   8  -7 11538.0 969.772  11
   4   8  -6 409.458 417.482  22
  -4   8   6 515.327 611.709  22
  -4  -8  -6 549.812 448.793   8
  -4   8   6 526.573 643.199  14
   4   8  -6 620.655 739.521   3
  -4  -8  -6 415.567 750.654   2
   4   8  -6 1035.30 484.356  11
   4   8  -5 1710.31 480.605  11
   4   8  -5 1342.68 460.149  22
   4  -8   5 740.281 837.400   4
  -4  -8  -5 1598.17 487.028   8
  -4   8   5 970.689 664.784  14
  -4   8   5 1380.58 727.552  22
   4   8  -5 1336.71 788.192   3
  -4  -8  -5 1007.67 820.230   2
   4   8  -4 996.606 461.550  22
   4  -8   4 882.848 1005.10   4
  -4   8   4 946.715 682.043  22
  -4  -8  -4 1426.79 441.038   8
  -4   8   4 791.524 639.803  14
   4   8  -4 1098.09 706.252   3
  -4  -8  -4 981.500 845.985   2
   4  -8   3 7272.78 1590.84   4
  -4  -8  -3 11491.3 1749.99   2
  -4  -8  -2 12260.2 1762.66   2
   4  -8   2 7035.63 1506.89   4
  -4  -8  -1 9222.35 1527.29   2
   4  -8   1 5702.11 1387.96   4
  -4  -8  -1 4890.59 1768.19   5
   4  -8   0 9831.75 1767.43   4
  -4  -8   0 8596.53 2132.09   5
  -4  -8   1 8790.83 1477.59   2
   4  -8  -1 5411.23 1352.69   4
  -4  -8   1 3855.06 1598.41   5
   4  -8  -2 8223.51 1583.84   4
  -4  -8   2 10205.0 1617.58   2
  -4   8  -2 10696.8 1375.66   3
  -4  -8   2 5760.25 1864.15   5
  -4  -8   3 10666.3 1680.09   2
   4  -8  -3 8880.88 1597.57   4
  -4   8  -3 10472.6 1398.97   3
  -4  -8   3 6873.55 1948.08   5
   4  -8  -4 516.854 767.081   4
  -4   8  -4 2562.18 705.681  17
  -4  -8   4 1076.56 764.522   2
  -4   8  -4 1205.59 738.335   3
   4   8   5 1760.88 453.393  22
   4  -8  -5 1251.27 857.768   4
  -4   8  -5 1635.14 649.926  17
  -4   8  -5 1179.21 723.741   3
  -4   8  -5 1932.78 953.360  13
  -4   8  -6 388.192 510.062  17
   4  -8  -6 567.424 841.144   4
  -4   8  -6 110.511 686.796   3
  -4   8  -6 515.601 820.768  13
  -4   8  -7 10922.1 819.390  11
   4  -8  -7 12047.9 1727.54   4
  -4   8  -7 13692.3 1273.11  17
  -4   8  -7 11680.5 1599.79   3
  -4   8  -7 14865.0 1693.90  13
   4  -8  -8 4901.05 1238.03   4
  -4   8  -8 5852.24 1232.05  13
  -4   8  -8 5198.27 655.632  11
  -4   8  -9 35218.8 2462.79  13
  -4   8  -9 29663.2 1268.99  11
  -4  -8  10 7338.98 1146.46  18
  -4   8 -10 10687.7 1509.73  13
  -4  -8  11 1088.63 826.287  18
   4  -8 -11-729.079 704.601  16
  -4   8 -11 2080.27 1038.28  13
  -4  -8  12 4263.92 925.441  18
  -4   8 -12 4413.55 1209.51  13
  -4   8 -13 1143.43 1020.70  13
  -4   8 -14 119.581 524.152  21
  -4   8 -14 1625.30 985.801  13
  -4   8 -15 1098.66 491.441  21
   4  -8 -15 1104.95 604.614   8
  -4   8 -15 1665.38 993.133  13
  -4   8 -16 655.304 432.979  21
   4  -8 -16 416.811 500.225   8
  -4   8 -16 551.030 827.960  13
  -4   8 -17 1474.83 397.222  21
   4  -8 -17 873.964 450.490   8
  -4   8 -18 659.916 297.218  21
   4  -8 -18 384.082 324.056   8
   4   9 -17 10528.0 621.117  16
  -4  -9 -17 11303.8 734.512   7
  -4  -9 -17 9529.36 483.774   8
  -4  -9 -16 8274.72 557.021   8
   4   9 -16 8531.54 696.690  16
   4   9 -16 10085.7 574.592  15
  -4  -9 -16 10284.1 864.663   7
  -4   9  16 8715.13 656.570  22
  -4  -9 -15 5459.50 557.368   8
   4   9 -15 6258.69 574.997  15
  -4   9  15 6707.96 758.851  22
  -4  -9 -15 6801.36 888.535   7
  -4  -9 -14 11486.9 784.541   8
   4   9 -14 11949.1 745.562  15
  -4   9  14 13849.7 1122.56  22
  -4   9  13 744.440 652.962  22
  -4  -9 -13 897.015 508.145   8
   4   9 -13-611.597 528.454  15
  -4  -9 -12 6406.51 726.396   8
  -4   9  12 7999.43 1114.77  22
  -4   9  11 693.138 745.881  22
   4   9 -11 1452.37 658.160  11
  -4  -9 -11 205.044 510.069   8
  -4  -9 -10 889.545 545.424   8
  -4   9  10 72.9422 682.974  22
   4   9 -10 1292.94 635.313  11
  -4  -9  -9 11991.3 963.956   8
   4   9  -9 12606.9 1067.12  11
  -4  -9  -8 7289.38 796.824   8
   4   9  -8 8265.58 905.902  11
  -4  -9  -7 7450.90 819.916   8
   4   9  -7 7960.02 879.500  11
  -4  -9  -6 30894.2 1384.97   8
   4   9  -6 30943.5 1438.42  11
  -4   9   5 3152.04 592.859  19
  -4   9   5 3266.45 936.815  14
  -4   9   5 2798.12 835.976  22
   4   9  -5 4314.79 1111.15   3
   4   9  -5 4476.74 692.392  22
   4   9  -5 4880.57 683.594  11
  -4  -9  -5 4653.35 667.304   8
  -4  -9  -5 4170.57 1219.79   2
  -4   9   4 4403.02 693.133  19
   4  -9   4 4412.80 1412.24   4
   4   9  -4 5078.50 1230.74   3
  -4  -9  -4 6489.23 1437.71   2
  -4   9   4 4117.03 1048.70  14
  -4  -9  -4 7622.29 760.273   8
   4   9  -4 4971.23 723.261  22
   4   9  -4 6540.42 693.306  11
  -4   9   4 3726.13 894.213  22
  -4  -9  -3 2948.55 556.953   8
  -4   9   3 724.743 654.102  22
  -4   9   3 1340.39 526.164  19
   4  -9   3 1264.16 1021.27   4
   4   9  -3 1889.16 909.230   3
  -4   9   3 1675.61 794.532  14
  -4  -9  -3 2586.32 1060.61   2
   4   9  -3 2545.47 596.253  22
  -4   9   2 13311.0 1395.16  22
  -4  -9  -2 23176.5 1114.76   8
  -4   9   2 11486.1 1068.87  19
  -4  -9  -2 17967.8 2209.09   2
  -4   9   2 10502.5 1477.39  14
   4  -9   2 9751.68 1791.12   4
   4   9  -2 17874.4 1177.62  22
   4  -9   1 3802.46 1277.14   4
  -4  -9  -1 9720.77 792.129   8
  -4  -9  -1 7080.42 1462.08   2
  -4   9   1 6303.37 1151.45  14
  -4  -9  -1 3626.00 1760.34   5
   4   9  -1 8156.30 885.209  22
  -4   9   1 6818.18 1032.84  22
   4  -9   0 16119.5 2296.38   4
  -4  -9   0 28539.2 2684.79   2
  -4   9   0 23632.3 1974.29  14
  -4  -9   0 14080.8 2771.00   5
   4   9   0 31656.9 1549.47  22
   4  -9  -1 3155.23 1527.02   4
  -4  -9   1 4720.14 1972.98   5
  -4  -9   1 4191.25 1199.78   2
   4   9   1 5149.11 765.042  22
   4  -9  -2 10472.9 1860.53   4
  -4   9  -2 18131.7 1421.31  17
  -4  -9   2 21864.2 1060.20  12
  -4  -9   2 12470.6 2656.23   5
   4   9   2 16197.1 1160.43  22
   4   9   3 1441.98 532.918  22
   4  -9  -3 939.061 920.633   4
  -4   9  -3 1347.12 634.313  17
  -4   9  -4 4279.65 846.810  17
   4  -9  -4 3503.98 1253.58   4
  -4   9  -4 4341.24 1138.41  13
  -4   9  -4 3456.00 975.567   3
   4   9   4 3602.52 616.378  22
   4  -9  -5 3284.67 1196.71   4
  -4   9  -5 5302.05 998.552  17
  -4   9  -5 3054.79 1014.83   3
  -4   9  -5 5824.50 1348.15  13
   4   9   5 3548.09 625.027  22
  -4   9  -6 29801.9 1874.17  17
  -4   9  -6 32926.7 2449.63  13
  -4   9  -7 5536.31 729.776  11
  -4   9  -7 6254.36 1320.99  13
  -4   9  -8 6478.76 1359.58  13
  -4   9  -8 5356.14 700.275  11
  -4   9  -9 9514.65 825.992  11
  -4   9  -9 11718.1 1607.47  13
  -4   9 -10 1160.00 519.837  11
  -4   9 -10 2480.48 866.750  19
  -4  -9  10-325.343 853.411  18
  -4   9 -10 1810.81 1118.58  13
   4  -9 -11 310.290 552.470   8
  -4  -9  11 352.122 875.006  18
  -4   9 -11 1241.12 1001.64  13
   4  -9 -12 3978.26 805.774   8
  -4   9 -12 7008.43 1453.80  13
  -4  -9  12 6777.45 1025.88  18
   4  -9 -13 261.042 550.623   8
  -4   9 -13 802.934 1025.48  13
  -4   9 -14 7698.40 714.690  21
   4  -9 -14 7835.04 863.782   8
  -4   9 -15 3621.41 545.355  21
   4  -9 -15 4171.01 661.252   8
  -4   9 -15 5513.01 1158.77  13
  -4   9 -16 8644.05 609.911  21
   4  -9 -16 7680.04 673.862   8
  -4   9 -17 7888.45 488.667  21
   4  -9 -17 7998.19 551.086   8
   4  10 -16 7349.17 561.242  16
  -4 -10 -16 6957.09 455.864   8
  -4  10  16 7720.42 489.966  22
  -4 -10 -15 12781.0 680.254   8
  -4 -10 -15 14889.1 888.239   7
  -4  10  15 14517.8 856.499  22
  -4  10  14 1246.71 532.456  22
  -4 -10 -14 1486.04 441.805   8
   4  10 -14 1429.07 432.917  15
  -4 -10 -14 1927.56 637.086   7
  -4 -10 -13 4727.73 641.478   8
   4  10 -13 4267.05 552.400  15
  -4  10  13 4955.35 805.270  22
  -4  10  12 992.985 656.148  22
  -4 -10 -12 538.674 471.076   8
  -4  10  11 10488.7 1209.63  22
  -4 -10 -11 10128.6 862.981   8
   4  10 -11 11094.4 1041.17  11
  -4  10  10 2112.48 814.186  22
  -4 -10 -10 1854.63 586.461   8
   4  10 -10 2581.45 721.364  11
  -4 -10  -9 5172.35 739.127   8
  -4  10   9 4128.13 999.122  22
   4  10  -9 6319.86 857.929  11
  -4 -10  -8 12680.6 971.657   8
   4  10  -8 12083.8 1042.18  11
  -4 -10  -7 1668.79 591.287   8
   4  10  -7 2646.29 661.055  11
  -4  10   6 10335.4 918.331  19
  -4 -10  -6 14184.4 1030.32   8
   4  10  -6 10405.6 1026.95  22
   4  10  -6 14152.2 1045.30  11
   4  10  -5 9785.16 986.513  22
  -4 -10  -5 11727.3 952.012   8
   4  10  -5 11340.7 948.537  11
  -4  10   4 3875.36 702.248  19
  -4 -10  -4 5636.51 715.227   8
   4  10  -4 4511.76 727.316  22
  -4  10   3 8423.27 968.397  19
   4  10  -3 10718.1 1017.51  22
  -4  10   3 7434.25 1176.82  22
  -4  10   2 2991.19 881.596  22
  -4  10   2 2849.56 666.610  19
   4  10  -2 4743.34 751.896  22
  -4  10   1 2641.19 783.947  22
  -4  10   1 1741.93 627.328  19
   4  10  -1 2851.84 662.692  22
  -4  10   0 13028.2 1321.98  17
   4  10   0 12309.1 1127.99  22
  -4  10  -1 2426.95 731.593  17
  -4  10  -1 1091.47 575.649  19
  -4 -10   1 1508.89 1469.01   5
   4  10   1 3589.90 686.173  22
  -4  10  -2 4672.83 901.372  17
  -4 -10   2 5332.44 665.639  12
  -4  10  -3 12269.1 1299.73  17
  -4 -10   3 14321.3 914.498  12
   4  10   3 11317.0 1024.11  22
  -4  10  -4 4601.43 1028.60  17
   4  10   4 4089.41 693.425  22
  -4  10  -5 9427.54 1175.72  17
  -4  10  -5 8240.10 1340.60  13
   4  10   5 7981.44 854.226  22
  -4  10  -6 8462.48 893.077  11
  -4  10  -6 11206.1 1283.05  17
  -4  10  -6 9458.49 1542.18  13
   4  10   6 9268.88 875.057  22
  -4  10  -7 3891.88 701.701  11
  -4  10  -7 1574.91 784.705  19
  -4  10  -7 3718.99 1178.88  13
   4  10   7 3875.44 618.674  22
  -4  10  -8 5012.33 1031.47  19
  -4  10  -8 6362.72 804.703  11
  -4  10  -9 3860.08 912.217  19
  -4 -10   9 3543.37 998.661  18
  -4  10  -9 7070.47 1424.07  13
  -4  10  -9 5748.52 745.211  11
  -4  10 -10 2888.92 589.856  11
  -4  10 -10 1637.37 765.880  19
  -4 -10  10 3837.52 1010.78  18
  -4  10 -10 3131.84 1189.95  13
  -4  10 -11 11273.4 1629.89  13
  -4  10 -11 8284.99 738.612  11
   4 -10 -12 383.346 472.188   8
  -4 -10  12 2788.33 836.803  18
  -4  10 -12 1481.07 1072.53  13
  -4  10 -13 1754.52 520.002  21
   4 -10 -13 2610.17 564.426   8
  -4  10 -14 1240.21 471.924  21
   4 -10 -14 1192.18 447.155   8
  -4  10 -15 10764.3 667.032  21
   4 -10 -15 9831.46 638.191   8
  -4  10 -16 6161.19 454.596  21
   4 -10 -16 5314.73 410.896   8
  -4 -11 -15 10897.1 534.660   8
   4  11 -15 10885.0 621.200  16
  -4  11  15 11933.6 612.262  22
  -4  11  14 88.1149 384.247  22
  -4 -11 -14 596.990 334.891   8
   4  11 -14 827.252 362.941  15
  -4 -11 -13 1867.73 437.719   8
   4  11 -13 2156.59 447.075  15
  -4  11  13 1968.06 553.105  22
  -4  11  12 140.052 534.615  22
  -4 -11 -12 149.454 422.149   8
   4  11 -12-818.011 528.004  15
  -4  11  11 1090.24 649.327  22
  -4 -11 -11 1069.19 498.040   8
  -4  11  10 2145.87 733.198  22
  -4 -11 -10 3226.52 608.203   8
   4  11 -10 4294.10 768.221  11
  -4  11   9 2147.77 758.076  22
  -4 -11  -9 3289.92 634.063   8
   4  11  -9 3936.54 742.178  11
   4  11  -8 1960.71 645.187  11
  -4  11   8 401.064 628.331  22
  -4 -11  -8 1053.23 547.330   8
   4  11  -7 2179.89 631.886  11
  -4 -11  -7 1499.66 589.004   8
  -4  11   7 506.393 626.768  22
   4  11  -6 1585.26 590.258  11
  -4 -11  -6 453.643 522.412   8
   4  11  -6 578.892 556.535  22
  -4  11   6 85.6492 604.257  22
   4  11  -5 1654.10 604.375  22
  -4  11   5 723.353 665.584  22
  -4  11   5 1225.24 542.325  19
  -4 -11  -5 1713.60 575.903   8
   4  11  -5 2408.04 609.003  11
  -4  11   4 4635.03 739.552  19
  -4 -11  -4 7228.77 823.400   8
   4  11  -4 5719.07 873.825  22
  -4  11   4 3864.40 972.220  22
  -4  11   3 3501.60 738.885  19
   4  11  -3 4477.63 806.579  22
  -4  11   3 3450.76 880.297  22
  -4  11   2 4297.38 811.396  19
  -4  11   2 4589.16 913.728  17
   4  11  -2 6174.18 852.206  22
  -4  11   2 4839.65 951.773  22
  -4  11   1 13538.1 1405.69  17
  -4  11   1 15466.4 1405.18  22
   4  11  -1 12894.6 1167.27  22
   4  11   0 391.463 526.211  22
  -4  11   0 647.015 581.423  22
  -4  11   0 49.7636 546.859  19
  -4  11   0 255.031 633.792  17
  -4  11  -1 15192.4 1473.95  17
  -4 -11   1 17958.5 1070.35  12
   4  11   1 14531.8 1179.01  22
  -4  11  -2 7173.79 1110.59  17
  -4 -11   2 7462.35 760.207  12
   4  11   2 5693.60 827.296  22
   4  11   3 2649.82 644.755  22
  -4  11  -3 2293.32 823.863  19
  -4  11  -4 7713.59 1195.12  17
   4  11   4 6204.90 808.730  22
   4  11   5 208.012 435.574  22
  -4  11  -5 279.996 551.136  11
  -4  11  -5 166.642 629.763  19
   4  11   6 472.838 472.957  22
  -4  11  -6 680.204 606.077  11
  -4  11  -6 141.683 673.608  19
  -4  11  -6 752.279 945.273  13
   4  11   7 1836.51 515.664  22
  -4  11  -7 1999.38 640.217  11
  -4  11  -7 1020.41 723.644  19
  -4  11  -7 2569.79 1047.77  13
   4  11   8 792.144 436.061  22
  -4  11  -8 683.339 528.266  11
  -4  11  -8 454.169 701.793  19
  -4  11  -8 882.299 1044.81  13
  -4 -11   8-579.361 1106.05  18
  -4  11  -9 2196.02 778.013  19
  -4  11  -9 4253.05 1300.93  13
  -4 -11   9 1583.94 898.747  18
  -4  11  -9 3893.42 680.573  11
  -4  11 -10 3077.90 593.101  11
  -4  11 -10 1886.81 679.003  19
  -4 -11  10 2333.51 957.640  18
  -4  11 -10 4084.48 1232.64  13
  -4  11 -11 1300.39 1024.14  13
  -4  11 -11 89.4446 445.591  11
  -4 -11  11 537.400 765.272  18
  -4  11 -12 477.401 373.090  11
  -4 -11  12 1058.73 704.222  18
  -4  11 -12 503.080 903.885  13
  -4  11 -13 1061.01 434.123  21
  -4  11 -13 3257.62 1023.88  13
  -4  11 -14 631.030 369.412  21
  -4  11 -15 6603.05 450.954  21
   4  12 -14 5644.82 378.805  15
  -4 -12 -14 3488.91 339.352   8
  -4  12  13 1039.34 406.001  22
  -4 -12 -13 700.611 318.431   8
   4  12 -13 991.422 345.033  15
  -4  12  12 1615.21 522.395  22
  -4 -12 -12 1828.81 410.055   8
   4  12 -12 1997.56 436.539  15
  -4  12  11 2265.08 616.731  22
  -4 -12 -11 3169.45 513.853   8
  -4 -12 -10 7996.73 723.560   8
  -4  12  10 6002.14 882.172  22
  -4 -12  -9 3864.53 620.749   8
   4  12  -9 5379.84 746.910  11
  -4 -12  -8 7217.26 752.361   8
   4  12  -8 8089.93 862.769  11
  -4 -12  -7 1978.78 563.753   8
   4  12  -7 2847.64 646.859  11
  -4  12   6 602.530 581.361  22
  -4 -12  -6 1792.28 571.668   8
   4  12  -6 2047.82 612.502  11
   4  12  -5 1102.62 518.779  11
  -4  12   5 665.413 607.517  22
   4  12  -5 1164.91 600.040  22
  -4 -12  -5 748.969 525.731   8
   4  12  -4 857.117 556.673  22
  -4  12   4 94.1546 589.413  22
   4  12  -3 2215.96 659.658  22
  -4  12   3 1360.62 687.284  22
  -4  12   3 1562.29 634.829  19
   4  12  -2 2535.86 710.558  22
  -4  12   2 2530.71 766.014  22
  -4  12   2 2053.79 646.631  19
   4  12  -1 495.281 584.518  22
  -4  12   1-169.511 642.541  22
  -4  12   1 88.4594 615.710  17
  -4  12   1 700.156 573.823  19
   4  12   0 615.278 572.204  22
  -4  12   0 450.566 575.084  22
  -4  12   0 644.304 571.374  19
  -4  12   0 558.576 677.563  17
  -4 -12   0 623.112 543.520  12
   4  12   1 511.392 542.625  22
  -4  12  -1 286.826 577.256  19
  -4  12  -1 579.799 714.680  17
  -4 -12   1 188.468 517.873  12
   4  12   2 2770.06 686.670  22
  -4  12  -2 1460.24 699.684  19
  -4  12  -2 3404.74 904.359  17
  -4 -12   2 3496.67 632.504  12
   4  12   3 2081.14 613.515  22
  -4  12  -3 1035.32 660.804  19
   4  12   4 258.169 511.737  22
  -4  12  -4 19.0843 623.862  11
  -4  12  -4 79.2982 607.906  19
   4  12   5 795.826 499.562  22
  -4  12  -5 758.612 603.855  11
  -4  12  -5 129.173 626.465  19
   4  12   6 880.074 494.680  22
  -4  12  -6 683.054 611.795  11
  -4  12  -6 268.401 674.643  19
  -4  12  -7 3279.56 716.827  11
  -4 -12   7 1205.00 1013.59  18
  -4  12  -7 1326.06 764.448  19
   4  12   7 3435.51 586.403  22
  -4  12  -8 2986.72 810.956  19
  -4 -12   8 2317.65 997.737  18
   4  12   8 4924.92 593.772  22
  -4  12  -8 5164.40 748.103  11
  -4 -12   9 3454.54 1002.93  18
  -4  12  -9 1976.47 653.848  19
  -4  12  -9 5012.43 1163.33  13
  -4  12  -9 4350.04 662.588  11
  -4 -12  10 9436.18 1179.28  18
  -4  12 -10 11994.8 1431.80  13
  -4  12 -10 8615.35 741.244  11
  -4  12 -11 2098.97 447.671  11
  -4 -12  11 3225.86 850.477  18
  -4  12 -11 3997.65 1016.68  13
  -4  12 -12 302.593 421.773  21
  -4 -12  12 3032.83 662.091  18
  -4  12 -13 179.379 335.678  21
  -4  13  12 1571.05 384.580  22
   4  13 -12 1538.31 335.344  15
  -4 -13 -12 1240.84 302.731  12
  -4  13  11 1421.41 465.609  22
   4  13 -11 243.181 380.582  15
  -4  13  10 1730.53 532.660  22
  -4 -13  -9 3085.18 503.332   8
  -4  13   9 2716.96 645.127  22
  -4  13   8 2370.61 634.218  22
   4  13  -7 1245.05 536.531  11
   4  13  -6 1919.53 536.517  11
  -4  13   6-692.859 656.434  22
  -4  13   5 15.7665 663.730  22
  -4  13   4 3634.92 806.023  22
   4  13  -4 7989.92 969.075  22
   4  13  -3 1498.53 660.283  22
  -4  13   3-89.1027 595.639  22
  -4  13   2 1973.06 679.503  22
  -4 -13  -2 389.175 625.576  18
  -4 -13  -2 2382.95 614.342  12
   4  13  -2 3979.94 762.756  22
  -4  13   1 3223.13 735.065  22
  -4  13   1 2695.40 691.042  19
  -4 -13  -1 3739.50 660.901  12
   4  13  -1 3968.23 774.898  22
   4  13   0 1074.53 593.778  22
  -4  13   0 751.517 581.829  19
  -4 -13   0 931.978 546.641  12
  -4  13  -1 3146.46 770.518  19
  -4 -13   1 4893.02 664.127  12
   4  13   1 4390.81 803.612  22
  -4  13  -2 2211.25 691.095  11
  -4  13  -2 2134.31 714.053  19
   4  13   2 3285.95 734.733  22
   4  13   3 162.002 513.782  22
  -4  13  -3-254.678 652.879  11
  -4  13  -3 372.835 549.946  19
  -4  13  -4 2726.87 757.179  19
  -4 -13   4 3174.59 966.308  18
   4  13   4 5957.00 796.354  22
  -4  13  -4 5894.39 880.303  11
   4  13   5 1550.79 550.037  22
  -4  13  -5 1774.01 658.298  11
  -4  13  -5 126.695 615.660  19
  -4 -13   5 183.044 1054.18  18
   4  13   6 864.047 444.726  22
  -4  13  -6 977.840 623.964  11
  -4  13  -6 42.2077 606.796  19
  -4 -13   6-983.643 1067.17  18
   4  13   7 559.841 405.058  22
  -4  13  -7 1094.92 597.738  11
  -4  13  -7-431.395 657.441  19
  -4 -13   8 2605.35 947.611  18
   4  13   8 3278.23 464.178  22
  -4  13  -8 3664.90 630.069  11
  -4  13  -9 2608.28 543.786  11
  -4 -13   9 3121.99 912.454  18
  -4 -13  10 3093.19 823.602  18
  -4  13 -10 1848.16 444.561  11
  -4  13 -11 844.974 325.093  11
  -4 -13  11 1698.50 598.940  18
   4  14 -10 4440.50 427.189  15
  -4 -14 -10 5573.38 438.315  12
  -4  14  10 4220.58 489.951  22
  -4  14   9 2080.02 472.638  22
  -4 -14  -9 2406.55 414.877  12
  -4 -14  -8 6148.24 580.462  12
  -4  14   8 4684.49 655.305  22
  -4  14   7 799.899 444.608  22
  -4  14   7 1645.98 400.172  11
  -4 -14  -7 1272.35 461.771  12
  -4  14   6 3379.92 531.012  11
  -4  14   6 2970.66 607.681  22
  -4  14   5 713.542 475.206  22
  -4 -14  -5 959.562 483.341  12
  -4 -14  -4 4908.96 648.484  12
  -4  14   4 3544.63 679.321  22
  -4  14   3 523.000 505.998  22
  -4 -14  -3 848.887 488.137  12
   4  14  -3 2095.16 645.334  22
  -4  14   2 443.889 467.292  22
   4  14  -2 1151.06 595.185  22
  -4 -14  -2 418.507 499.333  12
  -4  14   1-1124.27 669.296  11
   4  14  -1 1394.20 597.331  22
  -4  14   1-67.7185 435.427  22
  -4 -14  -1-434.977 674.958  18
  -4 -14  -1 340.581 476.308  12
   4  14   0 1949.66 651.571  22
  -4  14   0-67.2984 593.762  11
  -4 -14   0-112.593 761.381  18
   4  14   1 1039.29 543.142  22
  -4  14  -1-237.918 585.024  11
  -4 -14   1-1092.09 885.088  18
   4  14   2 799.279 515.040  22
  -4  14  -2-4.06991 587.573  11
  -4 -14   2-1139.98 914.779  18
   4  14   3 1612.61 574.012  22
  -4  14  -3 1742.29 662.993  11
  -4 -14   3-172.840 921.800  18
   4  14   4 6087.27 720.678  22
  -4  14  -4 6856.76 866.582  11
   4  14   5 1186.88 464.141  22
  -4  14  -5 1849.42 641.838  11
  -4 -14   6 5329.73 1034.47  18
   4  14   6 6065.14 606.244  22
  -4  14  -6 7698.69 836.247  11
   4  14   7 1582.51 366.922  22
  -4  14  -7 919.130 503.144  11
  -4 -14   8 8395.49 1058.28  18
  -4  14  -8 6895.77 676.958  11
  -4 -14   9 5031.81 810.845  18
  -4  14  -9 3120.06 465.536  11
  -4  15   6-261.388 338.747  22
  -4 -15  -6 604.737 327.944  12
  -4  15   5 970.032 323.308  11
  -4 -15  -5 1314.23 376.903  12
  -4  15   4 95.6605 354.290  22
  -4  15   4 556.383 356.975  11
  -4 -15  -4 1201.40 395.271  12
  -4  15   3-136.523 370.958  22
  -4  15   3 188.828 363.798  11
  -4 -15  -3 798.073 386.458  12
  -4  15   2-365.182 424.924  11
  -4  15   1 6583.29 756.745  11
  -4  15   0 304.835 462.120  11
  -4 -15   0 246.152 533.465  18
   4  15   0 1406.29 527.968  22
  -4 -15   1 8871.22 982.991  18
  -4  15  -1 10630.5 940.523  11
  -4  15  -2 431.828 504.929  11
  -4 -15   2-12.2950 650.405  18
   4  15   2 1166.95 464.427  22
  -4  15  -3 1739.99 572.552  11
   4  15   3 1812.59 480.066  22
  -4 -15   3 1315.54 714.031  18
   4  15   4 1447.12 411.048  22
  -4 -15   4 1022.72 742.005  18
  -4  15  -4 2421.63 593.961  11
  -4  15  -5 1324.79 496.763  11
  -4 -15   5 2630.77 796.436  18
   4  15   5 2452.70 402.739  22
  -4  15  -6-170.920 450.975  11
  -4 -15   6 992.501 663.461  18
  -4  15  -7 263.113 338.764  11
  -4 -15   7 967.353 595.949  18
  -5   0   0 247.930 403.555   2
  -5   0   1 15866.3 1328.05   2
  -5   0  -1 16232.2 1303.95   2
  -5   0   2 5782.09 867.503   2
  -5   0  -2 6245.55 854.274   2
  -5   0   2 6459.35 958.772   1
  -5   0   3 88650.7 3381.20   1
  -5   0  -3 85217.5 2906.13   2
  -5   0   4 22928.2 1825.33   1
  -5   0  -4 22870.2 1566.95   2
  -5   0   4 26375.8 2088.43   6
  -5   0   5 1274.15 657.183   1
   5   0  -5 1774.36 640.556   4
  -5   0  -5 1379.63 538.330   2
  -5   0  -6 11173.8 1223.59   2
  -5   0   6 11928.4 1480.60   1
   5   0  -6 15136.7 1409.61   4
  -5   0  -7 54846.3 2689.38   2
  -5   0   7 52118.7 3063.13   1
  -5   0   8 1463.00 795.248   1
  -5   0  -8 1763.74 715.083   2
  -5   0   9 48473.5 3247.16   1
  -5   0  -9 70404.9 5187.12   6
  -5   0  10 18219.9 2145.70   1
  -5   0 -10 19352.1 1527.00   7
  -5   0 -10 23606.3 3153.04   6
  -5   0 -11 44778.9 1622.05  20
  -5   0  11 39779.0 3211.93   1
  -5   0 -11 43897.0 2240.83   7
  -5   0  12 63483.6 4145.96   1
  -5   0 -12 60309.5 1922.91  20
  -5   0 -12 61046.9 2643.05   7
  -5   0 -13 36148.3 1477.62  21
  -5   0  13 31956.4 1978.21  22
  -5   0 -13 31877.7 2033.12   7
  -5   0 -13 30519.4 1423.95  20
  -5   0 -14-147.054 544.209  21
  -5   0 -14 73.6673 1262.16  10
  -5   0 -14 207.196 550.366  20
  -5   0  14 992.686 781.153  22
   5   0 -14 592.608 694.805  16
  -5   0 -14 681.809 1021.33   7
  -5   0  15 2243.95 785.257  22
  -5   0 -15 2686.25 646.223  21
  -5   0 -15 3488.80 1394.65  10
  -5   0 -15 2719.64 667.756  20
   5   0 -15 3034.99 795.322  16
  -5   0 -15 3170.26 1121.32   7
  -5   0  16-80.0441 609.582  22
  -5   0 -16-47.8908 555.483  20
  -5   0 -16-421.840 556.299  21
   5   0 -16-22.1354 675.738  16
  -5   0 -16 147.634 976.588   7
  -5   0 -17 7906.35 733.498  21
  -5   0 -17 8151.32 775.066  20
   5   0 -17 8570.55 895.002  16
  -5   0 -17 9608.90 1240.41   7
  -5   0 -18 2145.59 523.843  20
   5   0 -18 3670.16 675.596  16
  -5   0 -18 2390.78 876.273   7
  -5   0 -19 2197.59 455.030  20
   5   0 -19 2622.06 533.445  16
  -5   0 -19 3240.92 804.498   7
   5   0 -20 2950.95 442.686  16
  -5   0 -20 3307.06 606.776   7
   5   0 -21 183.803 226.680  16
   5   1 -21-100.646 222.888  16
   5   1 -20 7738.61 555.682  16
  -5  -1 -20 10465.6 805.311   7
   5   1 -19 5701.00 619.422  16
  -5  -1 -19 5666.85 895.091   7
  -5  -1 -18 13164.4 837.407  20
   5   1 -18 13166.7 901.412  16
  -5  -1 -18 14765.4 1287.48   7
  -5  -1 -17 828.295 527.470  20
   5   1 -17 1066.47 638.455  16
  -5  -1 -17 1298.46 871.052   7
  -5  -1 -16 507.438 519.441  21
  -5  -1 -16 1538.26 1194.80  10
   5   1 -16 1311.31 695.988  16
  -5  -1 -16 524.160 546.539  20
  -5  -1 -16 1529.53 991.880   7
  -5   1  16 486.724 624.603  22
  -5  -1 -15 6791.16 798.926  21
  -5  -1 -15 6674.32 813.094  20
  -5   1  15 5002.45 953.182  22
   5   1 -15 8127.44 988.292  16
  -5  -1 -15 7850.98 1242.34   7
  -5  -1 -14 1536.59 608.346  21
  -5  -1 -14 4367.78 1487.62  10
  -5  -1 -14 1538.98 620.293  20
   5   1 -14 2997.65 824.844  16
  -5  -1 -14 2574.81 1048.09   7
  -5   1  14 1619.10 807.169  22
  -5  -1 -13 284.234 545.502  20
  -5   1  13 748.085 778.879  22
  -5  -1 -13 408.343 559.805  21
  -5  -1 -13 3343.41 1562.26  10
   5   1 -13 1480.68 735.422  16
  -5  -1 -13 1009.76 981.696   7
  -5  -1 -12 9646.52 920.499  20
  -5   1  12 11336.1 1346.22  22
  -5   1  12 9995.59 1774.55   1
   5   1 -12 13222.1 1170.29  16
   5   1 -12 7434.48 815.882  15
  -5  -1 -12 10354.2 907.275  21
  -5  -1 -12 9330.65 1361.41   7
  -5   1  11 4887.97 1091.82  22
  -5  -1 -11 3710.46 678.245  21
  -5   1  11 3073.04 1161.06   1
  -5  -1 -11 3787.94 677.444  20
   5   1 -11 4505.81 673.957  15
  -5  -1 -11 4096.06 1036.45   7
  -5  -1 -11 4715.43 1663.28   6
  -5   1  10 41752.6 3083.14   1
   5   1 -10 46869.8 1606.26  15
  -5  -1 -10 41369.0 2792.58   2
  -5  -1 -10 46344.6 2231.92   7
  -5   1   9 7797.38 1393.60   1
  -5  -1  -9 7020.95 1201.26   2
  -5   1   8 7787.98 1339.23   1
  -5  -1  -8 7742.79 1188.63   2
  -5  -1  -7 4481.55 905.275   2
  -5   1   7 4043.71 969.171   1
  -5   1   6 7991.55 1198.04   1
  -5  -1  -6 6950.04 1016.72   2
   5   1  -6 9730.80 1154.07   4
  -5   1   5 3111.70 776.023   1
  -5  -1  -5 2533.29 678.236   2
  -5  -1  -4 23803.9 1670.59   2
  -5   1   4 25761.3 2094.89   6
  -5   1   4 25045.4 1843.63   1
  -5  -1  -3 12006.7 1211.93   2
  -5   1   3 11885.6 1247.92   1
  -5   1   3 12543.6 1612.31   6
  -5  -1  -2 15805.5 1351.31   2
  -5   1   2 15942.7 1377.96   1
  -5   1   2 17735.7 1990.43   6
  -5  -1  -1 1807.72 683.831   2
  -5   1   1 1733.57 545.508   2
  -5   1   1 2103.93 948.869   6
  -5   1   0 18990.0 1360.52   2
  -5  -1   0 18065.3 1454.66   2
  -5   1   0 21798.4 2458.24   6
  -5  -1   1 4685.89 866.745   2
  -5   1  -1 3883.53 677.183   2
  -5   1  -1 4674.19 1483.42   6
  -5  -1   2 20568.3 1602.69   2
  -5   1  -2 20871.1 1387.47   2
  -5   1  -3 9127.14 963.518   2
   5  -1  -3 13744.2 1584.66   4
  -5  -1   3 9174.55 1291.59   1
  -5   1  -3 11758.2 2263.65   6
  -5  -1   4 26508.6 2044.93   1
   5  -1  -4 32351.0 2266.14   4
  -5   1  -4 25761.4 1597.47   2
  -5   1  -4 31619.9 2478.85   3
  -5  -1   5 2136.83 784.556   1
  -5   1  -5 2935.81 1098.55   3
   5  -1  -5 3218.28 820.180   4
  -5   1  -5 3211.83 1511.75   6
  -5   1  -5 1964.38 564.511   2
   5  -1  -6 7691.02 1104.78   4
  -5   1  -6 5116.18 1256.40   3
  -5   1  -6 4661.29 817.057   2
  -5   1  -6 8640.72 2076.25   6
  -5  -1   6 4829.31 1061.80   1
  -5  -1   7 3547.53 1008.19   1
  -5   1  -7 4247.09 1260.54   3
   5  -1  -7 4931.67 875.932   4
  -5   1  -7 6518.39 1966.61   6
  -5  -1   8 10582.5 1594.31   1
  -5   1  -8 12203.1 1879.68   3
  -5   1  -8 13550.6 2547.87   6
  -5  -1   9 6159.49 1376.11   1
  -5   1  -9 6848.92 1590.68   3
  -5   1  -9 8852.47 2180.69   6
  -5  -1  10 34462.2 2948.17   1
  -5   1 -10 37918.8 2070.97   7
  -5   1 -10 43136.3 4157.29   6
  -5   1 -11 6447.00 754.640  20
  -5  -1  11 5487.96 1430.86   1
   5  -1 -11 7393.92 951.091  16
  -5   1 -11 5760.80 1122.46   7
  -5   1 -11 5106.94 891.438  13
  -5   1 -11 5332.37 1831.05   6
  -5   1 -12 6103.26 776.852  20
  -5  -1  12 5559.32 1505.32   1
  -5   1 -12 5852.20 1128.04   7
  -5   1 -12 6723.42 798.271  21
  -5   1 -13 874.263 570.574  21
  -5   1 -13 1253.38 1405.33  10
  -5   1 -13 735.353 570.398  20
   5  -1 -13 452.678 693.221  16
  -5   1 -13-69.2112 850.753   7
  -5  -1  14 3720.38 1004.38  22
  -5   1 -14 3402.13 695.204  21
  -5   1 -14 4223.34 1592.47  10
  -5   1 -14 2600.28 660.890  20
   5  -1 -14 2269.94 757.460  16
  -5   1 -14 2753.92 1109.12   7
  -5   1 -15 5557.69 754.155  21
  -5   1 -15 5615.93 763.641  20
  -5   1 -15 8866.13 1754.94  10
   5  -1 -15 6396.33 882.924  16
  -5  -1  15 5796.56 1018.20  22
  -5   1 -15 5752.81 1186.32   7
  -5   1 -16 776.247 544.790  21
  -5   1 -16 734.146 550.071  20
  -5  -1  16 741.958 608.775  22
   5  -1 -16 1632.85 728.167  16
  -5   1 -16 339.149 1013.17   7
  -5   1 -17 916.966 492.663  21
  -5   1 -17 1105.44 528.439  20
   5  -1 -17 2436.86 701.506  16
  -5   1 -17 2.18811 871.538   7
  -5   1 -18 10230.3 753.585  20
  -5   1 -18 10217.5 712.050  21
   5  -1 -18 13102.3 907.191  16
  -5   1 -18 14696.9 1278.02   7
  -5   1 -19 4024.41 500.386  20
   5  -1 -19 4462.46 586.240  16
  -5   1 -19 4979.75 828.616   7
   5  -1 -20 6361.59 524.659  16
  -5   1 -20 7465.24 683.036   7
   5   2 -20 2711.19 415.279  16
  -5  -2 -20 2506.99 549.762   7
   5   2 -19 5183.86 589.247  16
  -5  -2 -19 4019.98 758.364   7
   5   2 -18 2017.41 590.663  16
  -5  -2 -18 2316.27 829.617   7
  -5   2  17 6956.48 838.631  22
  -5  -2 -17 7514.74 750.353  20
   5   2 -17 10494.8 921.884  16
  -5  -2 -17 9471.85 1203.22   7
  -5  -2 -16 12650.3 963.781  20
   5   2 -16 18274.2 1202.73  16
  -5  -2 -16 16439.4 1467.23   7
  -5   2  16 13832.0 1183.29  22
  -5   2  15 2750.30 810.325  22
  -5  -2 -15 3536.59 694.161  20
  -5  -2 -15 9328.71 1631.49  10
   5   2 -15 7223.82 914.117  16
  -5  -2 -15 5006.84 1167.22   7
  -5   2  14 1032.13 740.824  22
  -5  -2 -14 1119.34 605.986  20
   5   2 -14 2691.07 770.526  16
  -5  -2 -14 949.994 560.734  21
  -5  -2 -14 1857.78 1020.91   7
  -5   2  13 11520.7 1349.26  22
  -5  -2 -13 11046.9 935.230  21
   5   2 -13 13209.7 942.862  15
  -5  -2 -13 10915.4 961.297  20
  -5  -2 -13 12587.2 1402.98   7
  -5   2  12 9587.22 1218.29  22
  -5  -2 -12 7264.82 837.994  20
  -5  -2 -12 8133.47 827.594  21
  -5   2  12 8161.32 1602.32   1
   5   2 -12 9710.05 841.645  15
  -5  -2 -12 8496.01 1276.06   7
  -5  -2 -11 756.766 794.285   2
  -5   2  11 1532.62 807.783  22
  -5  -2 -11 991.807 541.119  20
  -5  -2 -11 2362.36 1170.12   9
  -5  -2 -11 618.169 511.396  21
   5   2 -11 1875.57 554.742  15
  -5  -2 -11 1727.29 842.481   7
  -5   2  11 581.307 841.332   1
  -5   2  10 10376.2 1316.75  22
  -5  -2 -10 7130.47 771.299  20
  -5   2  10 6562.65 1356.90   1
   5   2 -10 7748.15 746.054  15
  -5  -2 -10 5599.29 1197.21   2
  -5  -2 -10 7626.22 1101.73   7
  -5   2   9 2952.37 1018.44   1
  -5  -2  -9 2805.97 888.537   2
  -5  -2  -8 31549.5 2291.31   2
  -5   2   8 35731.4 2564.10   1
  -5   2   7 32235.2 2334.63   1
  -5  -2  -7 28944.6 2136.64   2
   5  -2   6 37043.5 3259.68   4
  -5  -2  -6 33646.5 2208.38   2
  -5   2   6 38122.9 2402.24   1
  -5  -2  -5 14725.8 1446.01   2
  -5   2   5 15761.6 1508.01   1
  -5  -2  -4 3869.88 805.937   2
  -5   2   4 4087.47 804.115   1
  -5  -2  -3 36724.8 2131.62   2
  -5   2   3 37358.8 2736.90   6
  -5   2   3 40940.7 2162.69   1
  -5  -2  -2 10836.5 1194.36   2
  -5   2   2 11535.8 1128.47   1
  -5   2   2 11640.7 1686.82   6
  -5   2   1 51268.5 2157.52   2
  -5  -2  -1 49664.4 2447.88   2
  -5   2   1 51971.2 3593.72   6
   5  -2   0 544.056 658.792   4
  -5   2   0 67.1523 311.399   2
  -5  -2   0 152.462 445.423   2
  -5   2   0 661.478 801.589   6
  -5   2  -1 54916.4 2159.05   2
  -5  -2   1 55201.8 2647.05   2
   5  -2  -1 50804.8 3107.99   4
  -5   2  -1 57344.5 4163.36   6
  -5  -2   2 12099.2 1323.72   2
  -5   2  -2 13369.4 1076.60   2
   5  -2  -2 12066.2 1531.03   4
  -5   2  -2 15331.3 1652.70   3
  -5   2  -2 14410.5 2261.01   6
  -5  -2   3 40003.4 2366.62   2
   5  -2  -3 45021.7 2759.08   4
  -5   2  -3 42770.2 1879.16   2
  -5   2  -3 41656.6 3806.03   6
  -5  -2   4 6329.35 1045.28   2
   5  -2  -4 7627.73 1203.82   4
  -5  -2   4 6228.17 1115.18   1
  -5   2  -4 7863.39 1371.97   3
  -5   2  -4 7443.90 1837.66   6
   5  -2  -5 17342.4 1690.68   4
  -5  -2   5 11282.6 1505.97   1
  -5   2  -5 13447.3 1749.40   3
  -5   2  -5 14180.9 2532.89   6
  -5  -2   6 41317.3 2828.76   1
  -5   2  -6 49738.1 3205.07   3
  -5   2  -6 46864.8 4415.54   6
   5  -2  -6 47903.5 2649.21   4
   5  -2  -7 35812.7 2153.20   4
  -5   2  -7 35381.0 2792.54   3
  -5   2  -7 36275.4 3900.43   6
  -5  -2   7 30508.3 2559.86   1
  -5   2  -8 43376.5 3189.63   3
  -5   2  -8 44947.4 4350.47   6
  -5  -2   8 37563.9 2943.85   1
  -5  -2   9 4139.98 1273.54   1
  -5   2  -9 4360.00 1757.26   6
  -5   2  -9 4289.15 1333.53   3
  -5  -2  10 4299.69 1313.16   1
  -5   2 -10 4886.82 885.920  13
  -5   2 -10 4273.25 970.629   7
  -5   2 -10 6304.86 1507.19   3
  -5   2 -10 4904.06 1786.38   6
  -5   2 -11 3180.66 622.683  21
  -5   2 -11 3905.32 1605.73  10
  -5   2 -11 3097.74 638.739  20
  -5   2 -11 3651.24 1309.67   3
   5  -2 -11 1672.35 668.818  16
  -5  -2  11 2932.26 1338.31   1
  -5   2 -11 1694.47 838.253   7
  -5   2 -11 2125.52 788.710  13
  -5   2 -11 214.770 1340.82   6
  -5   2 -12 10187.8 896.078  21
  -5   2 -12 9079.46 883.236  20
   5  -2 -12 9209.00 980.575  16
  -5   2 -12 7876.76 1232.61   7
  -5   2 -12 6922.10 1047.56  13
  -5   2 -13 11222.3 919.197  21
  -5   2 -13 10606.9 921.031  20
  -5   2 -13 13517.8 2091.96  10
   5  -2 -13 11682.8 1069.45  16
  -5   2 -13 10359.4 1417.93   7
  -5   2 -13 9009.64 1151.54  13
  -5   2 -14 1630.32 608.819  21
  -5   2 -14 395.528 1563.44  10
  -5   2 -14 1149.19 589.200  20
   5  -2 -14 776.464 748.803  16
  -5   2 -14 197.633 1014.23   7
  -5   2 -14 1169.18 804.090  13
  -5  -2  15 12187.8 1193.91  22
  -5   2 -15 12921.5 1949.27  10
  -5   2 -15 6197.15 771.672  20
   5  -2 -15 9207.19 1014.25  16
  -5   2 -15 6404.60 768.246  21
  -5   2 -15 7210.96 1085.62  13
  -5   2 -15 5462.12 1194.97   7
  -5   2 -16 13911.3 918.440  21
  -5   2 -16 13012.3 935.078  20
   5  -2 -16 16999.2 1162.85  16
  -5   2 -16 16499.3 1560.81   7
  -5   2 -17 6780.88 705.030  20
  -5   2 -17 6918.93 694.971  21
   5  -2 -17 9276.73 895.404  16
  -5   2 -17 9831.34 1271.68   7
  -5   2 -18 1455.72 450.501  21
  -5   2 -18 1565.73 475.798  20
   5  -2 -18 2162.85 605.296  16
  -5   2 -18 2352.81 823.986   7
  -5   2 -19 3049.57 425.167  21
  -5   2 -19 3363.84 457.330  20
   5  -2 -19 3899.20 550.217  16
  -5   2 -19 3992.85 732.435   7
  -5   2 -20 2110.41 327.165  20
   5  -2 -20 1606.74 371.937  16
  -5   2 -20 2474.82 479.293   7
   5   3 -20 12158.1 611.402  16
  -5  -3 -20 11581.1 764.081   7
   5   3 -19 419.136 434.124  16
  -5  -3 -19 203.183 581.622   7
   5   3 -18 24936.6 1135.03  16
  -5  -3 -18 22230.0 1392.69   7
  -5   3  17 1360.38 571.359  22
   5   3 -17 1509.79 627.728  16
  -5  -3 -17 1922.57 845.672   7
  -5   3  16 1890.76 689.393  22
  -5  -3 -16 3873.91 1142.14  10
   5   3 -16 2246.38 691.309  16
  -5  -3 -16 2419.51 897.593   7
  -5   3  15 4772.33 925.632  22
  -5  -3 -15 3761.39 708.745  20
   5   3 -15 6122.19 858.082  16
  -5  -3 -15 5554.93 1146.78   7
  -5  -3 -14 1369.57 600.829  20
  -5   3  14 1289.56 745.534  22
   5   3 -14 2509.90 600.390  15
  -5  -3 -14 3095.40 1075.29   7
  -5   3  13 3590.29 948.811  22
  -5  -3 -13 3441.48 702.275  20
   5   3 -13 4431.48 686.455  15
  -5  -3 -13 5479.90 1131.96   7
  -5   3  12 4112.92 991.997  22
  -5  -3 -12 3281.17 687.093  20
   5   3 -12 5303.71 719.280  15
  -5  -3 -12 4858.25 1129.09   7
  -5   3  11 5854.28 1086.17  22
  -5   3  11 6664.95 1408.07   1
  -5  -3 -11 4684.16 1177.67   2
   5   3 -11 5750.28 695.494  15
  -5  -3 -11 5225.80 744.002  20
  -5  -3 -10 5881.99 763.132  20
  -5   3  10 6010.47 1298.82   1
  -5   3  10 7083.81 1157.01  22
   5   3 -10 5561.39 674.776  15
  -5  -3 -10 5407.21 1213.27   2
  -5   3   9 5110.05 1147.35   1
  -5  -3  -9 5397.62 1162.44   2
   5  -3   8 10365.3 1784.20   4
  -5   3   8 8765.07 1338.01   1
  -5  -3  -8 7887.39 1273.75   2
  -5   3   7 2461.50 787.838   1
   5  -3   7 1631.64 1025.99   4
  -5  -3  -7 1768.34 763.417   2
   5  -3   6 8077.06 1611.30   4
  -5  -3  -6 8417.68 1240.30   2
  -5   3   6 8763.68 1190.75   1
  -5   3   5 1038.66 550.132   1
   5  -3   5 533.106 811.486   4
  -5  -3  -5 936.887 609.502   2
  -5  -3  -4 17032.3 1591.16   2
  -5   3   4 20611.5 1585.19   1
  -5  -3  -3 22071.6 1754.88   2
  -5   3   3 26703.8 1690.16   1
  -5  -3  -2 18045.4 1591.73   2
  -5   3   2 21286.5 1440.42   1
  -5   3   1 39778.8 1850.69   2
  -5  -3  -1 38545.8 2299.81   2
  -5   3   1 35731.3 3049.03   6
  -5   3   0 31078.8 1585.99   2
  -5  -3   0 28722.0 2009.80   2
  -5   3   0 25068.9 2731.37   6
  -5   3   0 31833.7 1866.48   3
  -5  -3   1 33114.3 2186.89   2
   5  -3  -1 26534.3 2354.99   4
  -5   3  -1 29335.6 3018.67   6
  -5  -3   2 16833.6 1619.80   2
   5  -3  -2 14512.0 1757.27   4
  -5   3  -2 18743.8 1672.50   3
  -5   3  -2 13518.8 2216.43   6
  -5  -3   3 21440.1 1857.39   2
   5  -3  -3 21723.9 2075.92   4
  -5   3  -3 24309.7 1930.57   3
  -5   3  -3 17452.1 2583.51   6
  -5  -3   4 17721.0 1741.55   2
   5  -3  -4 20513.2 1975.46   4
  -5   3  -4 21031.5 1929.43   3
  -5   3  -4 14943.3 2455.15   6
   5  -3  -5 1241.07 661.213   4
  -5  -3   5 965.479 729.607   1
  -5  -3   5 1857.44 745.381   2
  -5   3  -5 1080.98 1105.95   6
  -5   3  -5 1355.11 826.245   3
   5  -3  -6 11273.4 1398.49   4
  -5  -3   6 11333.5 1631.75   1
  -5   3  -6 12789.7 1642.76   3
  -5   3  -6 9868.26 2240.95   6
   5  -3  -7 1952.34 699.426   4
  -5  -3   7 1749.40 914.760   1
  -5   3  -7 1285.12 1315.29   6
  -5   3  -7 2103.11 940.111   3
  -5  -3   8 12637.2 1867.12   1
  -5   3  -8 12730.2 1753.89   3
  -5   3  -8 10863.1 2381.08   6
  -5  -3   9 4909.13 1347.39   1
  -5   3  -9 2819.61 1504.34   6
  -5   3  -9 5045.48 1333.46   3
  -5  -3  10 4865.40 1431.66   1
  -5   3 -10 6855.37 1671.37  10
  -5   3 -10 5812.42 1410.69   9
  -5   3 -10 3952.55 927.494   7
  -5   3 -10 4810.95 966.939  13
  -5   3 -10 5593.01 1402.34   3
  -5  -3  11 6989.35 1677.95   1
  -5   3 -11 7113.01 782.539  21
  -5   3 -11 7021.88 1778.95  10
   5  -3 -11 5659.11 826.150  16
  -5   3 -11 4835.00 967.231   7
  -5   3 -11 4883.69 970.488  13
  -5   3 -11 6319.22 1478.69   3
  -5   3 -12 6178.57 758.777  21
  -5   3 -12 6114.95 1660.61  10
  -5   3 -12 3872.05 961.365   7
  -5   3 -12 4539.92 966.802  13
  -5   3 -13 5020.47 711.995  21
  -5   3 -13 4641.04 733.238  20
   5  -3 -13 9136.50 1038.21  16
  -5   3 -13 11260.8 2041.17  10
  -5   3 -13 4183.93 1136.13   7
  -5   3 -13 3603.15 936.726  13
  -5   3 -14 3701.18 678.352  21
  -5   3 -14 6544.97 1829.57  10
  -5   3 -14 3270.35 681.410  20
   5  -3 -14 6475.80 942.378  16
  -5   3 -14 5442.28 1186.58   7
  -5   3 -14 3086.74 1014.11  13
  -5  -3  15 6594.87 965.442  22
  -5   3 -15 5782.64 712.687  21
  -5   3 -15 5118.18 725.852  20
  -5   3 -15 9268.33 1751.96  10
   5  -3 -15 7194.41 926.049  16
  -5   3 -15 8127.06 1372.88   7
  -5   3 -15 5668.63 1054.43  13
  -5   3 -16 1616.31 556.328  20
  -5   3 -16 2131.44 576.830  21
   5  -3 -16 2670.58 720.819  16
  -5   3 -16 3214.16 1043.65   7
  -5   3 -16 1271.53 757.913  13
  -5   3 -17 620.324 466.343  21
  -5   3 -17 329.925 462.125  20
   5  -3 -17 1147.09 594.796  16
  -5   3 -17 968.162 867.228   7
  -5   3 -17 483.225 691.530  13
  -5   3 -18 19812.1 860.855  21
  -5   3 -18 19438.6 878.122  20
   5  -3 -18 23320.6 1087.91  16
  -5   3 -18 25360.8 1447.52   7
  -5   3 -19 275.298 316.475  21
  -5   3 -19 27.5960 328.935  20
   5  -3 -19-133.159 432.742  16
  -5   3 -19 148.803 528.484   7
  -5   3 -20 11104.4 478.618  20
   5  -3 -20 11479.2 574.023  16
   5   4 -20 1738.35 323.216  16
  -5  -4 -20 1157.74 399.101   7
   5   4 -19 1134.68 422.343  16
  -5  -4 -19 972.646 570.230   7
   5   4 -18 2319.21 553.135  16
  -5  -4 -18 2291.32 723.403   7
   5   4 -17 2737.73 622.574  16
  -5   4  17 1864.32 578.365  22
  -5  -4 -17 2903.80 858.724   7
  -5  -4 -16 955.716 980.016  10
  -5   4  16 87.1315 545.667  22
   5   4 -16 471.917 602.968  16
  -5  -4 -16 733.155 831.083   7
  -5   4  15 1320.60 744.179  22
   5   4 -15 608.444 635.982  16
   5   4 -15 815.576 522.006  15
  -5  -4 -15 752.574 856.746   7
  -5   4  14 6825.49 1097.58  22
   5   4 -14 5063.17 686.472  15
  -5  -4 -14 6835.61 1141.96   7
  -5   4  13 14226.5 1439.52  22
  -5  -4 -13 11606.3 774.008   8
   5   4 -13 11817.2 884.471  15
  -5  -4 -13 14449.8 1484.30   7
  -5   4  12 8444.28 1191.04  22
  -5  -4 -12 6919.45 639.160   8
   5   4 -12 6664.58 735.620  15
  -5   4  11 30492.1 2053.23  22
  -5   4  11 30278.5 2627.44   1
  -5  -4 -11 25721.1 1099.57   8
   5   4 -11 29037.4 1236.71  15
  -5  -4 -11 25668.2 2420.64   2
  -5   4  10 21350.7 1772.85  22
  -5   4  10 20637.0 2111.05   1
  -5  -4 -10 17873.5 936.543   8
   5   4 -10 20549.7 1059.20  15
  -5  -4 -10 18600.4 2038.33   2
  -5   4   9 14806.6 1497.39  22
  -5  -4  -9 12692.1 772.585   8
  -5  -4  -9 11724.1 1617.05   2
  -5   4   9 14071.6 1719.36   1
  -5   4   8 16468.6 1735.25   1
  -5  -4  -8 13756.6 1697.59   2
   5  -4   7-82.7502 908.437   4
  -5  -4  -7 324.725 638.196   2
  -5   4   7 595.429 598.453   1
   5  -4   6 2010.19 879.803   4
  -5   4   6 4916.11 950.207   1
  -5  -4  -6 3155.25 880.573   2
  -5   4   5 22476.9 1698.72   1
  -5  -4  -5 18728.1 1819.38   2
   5  -4   4 6412.56 1482.56   4
  -5  -4  -4 26174.9 2049.97   2
   5  -4   3 16251.8 2237.38   4
  -5  -4  -3 103856. 3930.26   2
  -5  -4  -2 3780.92 897.564   2
   5  -4   2 642.118 756.904   4
  -5  -4  -1 30528.9 2172.59   2
   5  -4   1 8641.24 1552.29   4
  -5  -4   0 42512.4 2567.31   2
   5  -4   0 18989.8 2163.40   4
  -5  -4   1 23203.5 1943.79   2
  -5   4  -1 25030.3 1778.37   3
   5  -4  -2 3992.48 1097.00   4
  -5   4  -2 5361.19 978.830   3
  -5  -4   2 4967.06 1013.44   2
  -5  -4   3 98853.7 4080.69   2
   5  -4  -3 98864.3 4474.36   4
  -5   4  -3 100052. 3753.46   3
  -5  -4   4 23792.5 2117.96   2
   5  -4  -4 26818.2 2263.88   4
  -5   4  -4 22882.2 1906.49   3
  -5  -4   5 23471.8 2176.60   2
   5  -4  -5 22493.3 2038.02   4
  -5   4  -5 22992.3 1999.38   3
   5  -4  -6 4185.10 965.503   4
  -5  -4   6 3633.35 1018.83   2
  -5   4  -6 3703.26 1018.38   3
   5  -4  -7 261.420 561.151   4
  -5  -4   7 563.816 745.564   2
  -5  -4   7 123.172 704.228   1
  -5   4  -7 108.777 687.585   3
  -5  -4   8 15800.8 1979.46   2
  -5  -4   8 16752.4 2219.69   1
  -5   4  -8 15858.7 1867.32   3
  -5  -4   9 13308.7 1913.28   2
  -5   4  -9 13669.3 1778.04   9
  -5   4  -9 15918.1 2186.31  10
  -5  -4   9 15358.9 1392.89  18
  -5  -4   9 11430.6 1923.70   1
  -5   4  -9 13324.6 1371.59   7
  -5   4  -9 11861.4 1296.83  13
  -5   4  -9 11040.1 1617.44   3
  -5   4 -10 23059.2 2197.49   9
  -5  -4  10 25867.4 1728.07  18
  -5  -4  10 24174.0 2776.10   1
  -5   4 -10 22591.8 1724.15   7
  -5   4 -10 19765.5 1634.84  13
  -5   4 -10 22129.1 2247.64   3
  -5   4 -11 33326.0 1379.23  21
  -5  -4  11 32665.7 3253.88   1
   5  -4 -11 26917.1 1430.30  16
  -5   4 -11 30861.3 2005.24   7
  -5   4 -11 26089.9 1863.36  13
  -5   4 -12 6703.67 770.566  21
   5  -4 -12 9298.83 989.973  16
  -5   4 -12 8103.45 1343.30   7
  -5   4 -12 5346.12 1095.81  13
  -5   4 -13 12914.7 935.935  21
   5  -4 -13 14330.4 1130.89  16
  -5   4 -13 14151.6 1616.95   7
  -5   4 -14 5203.66 700.770  21
  -5   4 -14 7626.27 1759.65  10
  -5   4 -14 5128.53 723.021  20
   5  -4 -14 6447.39 880.507  16
  -5   4 -14 6663.38 1316.64   7
  -5   4 -14 3614.79 1026.57  13
  -5   4 -15 549.538 498.773  21
  -5   4 -15 537.187 525.353  20
   5  -4 -15 168.507 629.030  16
  -5   4 -15 630.501 962.015   7
  -5   4 -15 371.725 739.056  13
  -5   4 -16 252.130 457.641  21
  -5   4 -16 7.94714 470.388  20
   5  -4 -16-173.092 634.138  16
  -5   4 -16 239.923 869.993   7
  -5   4 -16 127.003 765.051  13
  -5   4 -17 2724.38 505.352  21
  -5   4 -17 2710.77 517.184  20
   5  -4 -17 2560.35 611.483  16
  -5   4 -17 2520.92 826.282   7
  -5   4 -17 2397.24 797.385  13
  -5   4 -18 1502.98 408.443  21
  -5   4 -18 1949.46 453.787  20
   5  -4 -18 1144.80 487.701  16
  -5   4 -18 2437.35 714.397   7
  -5   4 -19 1014.19 314.577  21
  -5   4 -19 1201.11 322.542  20
   5  -4 -19 1116.92 401.906  16
   5  -4 -20 1064.80 278.455  16
   5  -4 -20 1387.54 301.563   8
   5   5 -19 1080.07 367.455  16
  -5  -5 -19 1044.30 499.321   7
   5   5 -18 14697.6 807.253  16
  -5  -5 -18 14928.3 1051.26   7
  -5   5  17 2169.60 561.455  22
   5   5 -17 3233.70 614.279  16
  -5  -5 -17 3747.00 847.022   7
   5   5 -16 5079.72 740.720  16
  -5  -5 -16 5571.64 976.796   7
  -5   5  16 4955.98 793.763  22
  -5   5  15 967.130 721.372  22
  -5  -5 -15 258.834 377.282   8
   5   5 -15 963.707 508.170  15
  -5  -5 -15 1020.73 868.005   7
  -5   5  14 10793.7 1215.06  22
  -5  -5 -14 9400.61 703.529   8
   5   5 -14 10072.0 811.007  15
  -5  -5 -14 12040.1 1366.39   7
  -5   5  13 6564.01 1105.18  22
  -5  -5 -13 5063.69 616.211   8
   5   5 -13 4989.68 679.397  15
  -5   5  12 9686.09 1266.38  22
  -5  -5 -12 7529.32 693.208   8
   5   5 -12 8582.86 769.715  15
  -5   5  11 3857.04 958.940  22
  -5  -5 -11 2598.51 520.102   8
   5   5 -11 2306.28 541.035  15
  -5   5  10 3584.97 919.402  22
  -5  -5 -10 5838.72 626.235   8
  -5  -5 -10 6668.24 1369.22   2
  -5   5   9 2323.30 764.995  22
  -5  -5  -9 3483.04 538.797   8
  -5   5   9 3920.48 839.817  14
  -5  -5  -9 3499.20 1071.84   2
  -5   5   8 1068.45 709.005  22
  -5  -5  -8 2938.79 503.684   8
  -5   5   8 2529.83 760.379  14
  -5  -5  -8 2648.67 950.641   2
   5  -5   7 7867.65 1583.35   4
  -5  -5  -7 8634.22 1398.91   2
   5  -5   6 4646.22 1395.27   4
  -5  -5  -6 6670.07 1231.62   2
   5  -5   5 9849.03 1745.00   4
  -5  -5  -5 15914.6 1749.21   2
  -5  -5  -4 3597.60 948.863   2
   5  -5   4 1378.94 825.474   4
  -5  -5  -3 14241.9 1640.35   2
   5  -5   3 2656.92 1061.42   4
  -5  -5  -2 15234.1 1668.91   2
   5  -5   2 3419.36 1109.67   4
   5  -5   1 1643.61 889.550   4
  -5  -5  -1 7001.44 1184.21   2
  -5  -5   0 8327.77 1290.51   2
   5  -5   0 3089.51 1039.88   4
  -5  -5   1 10862.6 1442.26   2
   5  -5  -1 4796.95 1212.36   4
  -5  -5   2 16254.5 1764.65   2
   5  -5  -2 11714.3 1716.99   4
  -5   5  -2 15945.4 1493.77   3
  -5  -5   3 10066.5 1448.49   2
   5  -5  -3 10142.7 1547.55   4
  -5   5  -3 9348.66 1248.13   3
   5  -5  -4 2480.53 895.965   4
  -5  -5   4 1967.62 879.726   2
  -5   5  -4 1909.76 763.230   3
  -5  -5   5 12994.5 1729.01   2
   5  -5  -5 14862.3 1722.67   4
  -5   5  -5 11793.8 1509.47   3
  -5  -5   6 4879.09 1230.75   2
   5  -5  -6 6674.57 1236.81   4
  -5   5  -6 4242.59 1015.19   3
  -5  -5   7 7525.78 1518.81   2
   5  -5  -7 8931.89 1325.63   4
  -5   5  -7 6589.43 1230.42   3
  -5   5  -8 2709.57 1285.92  10
   5  -5  -8 2353.14 831.356   4
  -5  -5   8 1451.01 811.217  18
  -5   5  -8 1262.08 513.155  17
  -5   5  -8 1554.32 734.425   7
  -5  -5   8 1774.83 995.045   2
  -5   5  -8 1756.13 850.950  13
  -5   5  -8 1138.49 876.031   3
  -5   5  -9 5772.32 1697.25  10
  -5  -5   9 4214.27 986.962  18
  -5   5  -9 3952.36 911.658   7
  -5  -5   9 4274.20 1328.76   2
  -5   5  -9 3385.83 945.096  13
  -5   5  -9 3232.66 1071.23   3
  -5  -5  10 7291.82 1624.31   2
  -5  -5  10 8425.90 1172.73  18
  -5   5 -10 9296.57 1935.66  10
  -5   5 -10 6947.66 1110.56   7
  -5   5 -10 7172.03 1196.92  13
  -5   5 -10 6306.39 1296.54   3
  -5   5 -11 3739.79 1649.47  10
   5  -5 -11 1949.97 599.478  16
  -5   5 -11 3114.54 988.766   7
  -5   5 -11 3114.03 970.737  13
  -5   5 -11 2838.61 566.832  21
  -5  -5  11 4267.79 1017.35  18
  -5   5 -12 8863.05 828.954  21
   5  -5 -12 7646.34 877.408  16
  -5   5 -12 10064.0 1359.97   7
  -5   5 -12 8261.86 1267.36  13
  -5   5 -13 3749.65 628.364  21
  -5   5 -13 4187.09 1589.55  10
   5  -5 -13 3885.09 745.793  16
  -5   5 -13 4569.44 1137.04   7
  -5   5 -13 2518.67 980.097  13
  -5   5 -14 13660.0 1938.87  10
  -5   5 -14 11464.4 863.119  21
  -5   5 -14 11548.0 898.179  20
   5  -5 -14 9802.14 953.688  16
  -5   5 -14 11915.9 1405.35   7
  -5   5 -14 10126.6 1350.69  13
  -5   5 -15 706.872 510.906  21
  -5   5 -15 398.716 503.568  20
   5  -5 -15-707.880 712.730  16
  -5   5 -15-541.484 956.219   7
  -5   5 -15 436.332 831.157  13
  -5   5 -16 3933.10 589.046  20
   5  -5 -16 3269.67 635.749  16
  -5   5 -16 4927.97 1003.91   7
  -5   5 -16 3751.91 949.961  13
  -5   5 -16 4271.17 583.307  21
  -5   5 -17 3324.96 504.060  21
  -5   5 -17 3714.04 511.079  20
   5  -5 -17 3517.76 603.139  16
  -5   5 -17 5594.43 901.552   7
  -5   5 -17 3883.80 853.770  13
  -5   5 -18 12811.2 647.716  21
  -5   5 -18 13442.0 638.839  20
  -5   5 -19 708.298 265.641  21
  -5   5 -19 706.239 242.109  20
   5  -5 -19 245.724 327.206  16
   5  -5 -19 1170.70 373.262   8
   5   6 -19 3312.79 375.801  16
  -5  -6 -19 3939.23 496.125   7
   5   6 -18 293.635 400.976  16
  -5  -6 -18 330.613 504.159   7
   5   6 -17 2653.89 560.254  16
  -5  -6 -17 2473.46 691.746   7
  -5  -6 -16 3889.17 464.435   8
   5   6 -16 4128.21 673.748  16
  -5  -6 -16 4982.93 912.740   7
  -5  -6 -15 5973.52 593.240   8
   5   6 -15 6896.39 676.060  15
  -5  -6 -15 7843.68 1079.74   7
  -5   6  15 7733.03 1057.00  22
  -5  -6 -14 3128.86 526.767   8
   5   6 -14 3413.17 604.903  15
  -5  -6 -14 4899.55 1055.43   7
  -5   6  14 5057.27 1051.06  22
  -5   6  13 6491.43 1104.93  22
  -5  -6 -13 5276.01 635.304   8
   5   6 -13 6017.01 683.738  15
  -5  -6 -12 15205.0 929.845   8
   5   6 -12 17099.3 981.609  15
  -5   6  11 1210.40 769.813  22
  -5  -6 -11 291.663 433.453   8
   5   6 -11-49.5500 538.371  15
  -5   6  10 9940.04 1318.07  22
  -5  -6 -10 8445.34 761.748   8
  -5   6  10 9299.44 1107.89  14
  -5   6   9 4995.82 1048.72  22
  -5  -6  -9 4303.23 604.419   8
  -5   6   9 4743.87 918.674  14
  -5  -6  -9 4245.43 1223.76   2
  -5   6   8 6906.65 1148.10  22
  -5  -6  -8 6412.41 670.118   8
  -5  -6  -8 6150.32 1287.13   2
  -5   6   8 6563.49 1026.31  14
  -5   6   7 4878.52 1024.24  22
  -5  -6  -7 7656.58 695.128   8
  -5  -6  -7 6389.57 1340.06   2
  -5   6   7 6824.64 1054.32  14
   5   6  -7 7188.30 770.230  11
  -5   6   6 10870.3 1338.86  22
   5  -6   6 14735.0 2119.80   4
  -5  -6  -6 22323.2 1053.47   8
  -5  -6  -6 20271.0 2110.43   2
  -5   6   6 18642.5 1588.11  14
   5  -6   5 1987.07 938.019   4
  -5  -6  -5 4587.81 1113.53   2
   5  -6   4 5664.34 1415.90   4
  -5  -6  -4 10095.1 1536.36   2
  -5  -6  -3 12960.9 1659.75   2
   5  -6   3 2314.64 1067.09   4
  -5  -6  -2 6658.62 1276.99   2
   5  -6   2 841.423 816.262   4
   5  -6   1 11827.2 1851.12   4
  -5  -6  -1 37612.9 2689.98   2
   5  -6   0-337.860 781.957   4
  -5  -6   0 118.184 594.156   2
   5  -6  -1 19913.0 2306.00   4
  -5  -6   1 38975.1 2769.95   2
   5  -6  -2 4615.70 1210.33   4
  -5  -6   2 6386.12 1262.68   2
   5  -6  -3 11419.0 1734.39   4
  -5  -6   3 15693.1 1880.96   2
  -5   6  -3 12898.3 1446.86   3
  -5  -6   4 10261.3 1606.89   2
   5  -6  -4 9694.27 1540.45   4
  -5   6  -4 9483.33 1319.79   3
  -5  -6   5 5412.60 1268.89   2
   5  -6  -5 5254.25 1170.95   4
  -5   6  -5 4120.87 982.787   3
  -5   6  -6 17822.6 1289.20  17
  -5   6  -6 14596.4 1871.43  10
  -5  -6   6 17857.6 2131.74   2
   5  -6  -6 19892.1 2103.28   4
  -5  -6   6 14051.1 1377.15  18
  -5   6  -6 18316.7 1449.45   7
  -5   6  -6 15460.5 1716.51   3
  -5   6  -6 20171.1 1759.37  13
  -5  -6   7 7611.51 1551.14   2
   5  -6  -7 7124.87 1345.46   4
  -5   6  -7 5250.90 1340.15  10
  -5  -6   7 5799.59 1024.96  18
  -5   6  -7 7006.39 890.392  17
  -5   6  -7 7456.80 1025.46   7
  -5   6  -7 6307.14 1205.86   3
  -5   6  -7 8299.21 1296.14  13
  -5   6  -8 3661.33 1352.47  10
  -5  -6   8 3128.32 939.221  18
   5  -6  -8 4355.87 1073.11   4
  -5   6  -8 3726.74 775.348  17
  -5   6  -8 3658.88 871.424   7
  -5  -6   8 4777.72 1389.38   2
  -5   6  -8 4696.88 1083.29  13
  -5   6  -8 3853.41 1096.94   3
  -5   6  -9 3479.26 1445.61  10
  -5  -6   9 5524.75 1054.74  18
  -5   6  -9 4987.10 970.562   7
  -5  -6   9 4752.80 1415.75   2
  -5   6  -9 5143.96 1126.49  13
  -5   6  -9 4640.60 1186.11   3
  -5   6 -10 8072.29 1872.91  10
  -5  -6  10 7745.82 1168.08  18
  -5   6 -10 6292.76 1080.71   7
  -5   6 -10 7243.83 1307.04  13
  -5   6 -11 813.885 1390.19  10
  -5   6 -11 400.882 546.760  21
  -5  -6  11 3019.54 936.423  18
  -5   6 -11 810.614 824.028   7
  -5   6 -11 2524.32 1203.93  13
  -5   6 -12 22755.6 2502.68  10
  -5   6 -12 19819.1 1069.81  21
  -5   6 -12 19423.9 1676.32   7
  -5   6 -12 18228.8 1729.53  13
  -5   6 -13 7198.45 733.383  21
  -5   6 -13 5685.05 1627.55  10
   5  -6 -13 3119.74 670.006  16
  -5   6 -13 7027.71 1276.03  13
  -5   6 -13 6727.48 1180.94   7
  -5   6 -14 3038.47 583.091  21
   5  -6 -14 3086.90 698.664  16
  -5   6 -14 2481.44 953.204   7
  -5   6 -14 2894.92 1017.32  13
  -5   6 -15 8405.10 715.875  21
   5  -6 -15 9212.50 884.000  16
  -5   6 -15 9792.00 1267.57  13
  -5   6 -16 4052.47 553.195  21
   5  -6 -16 3770.44 651.855  16
  -5   6 -16 3272.74 952.764  13
  -5   6 -17 2383.64 442.985  21
   5  -6 -17 2199.40 522.661  16
  -5   6 -17 3025.04 824.005  13
  -5   6 -18 221.653 288.379  21
   5  -6 -18 382.025 388.353   8
   5  -6 -19 2414.45 336.129   8
   5   7 -18 1395.68 377.989  16
  -5  -7 -18 1690.64 470.806   7
  -5   7  17 1042.78 395.781  22
  -5  -7 -17 565.397 255.660   8
   5   7 -17 842.599 456.507  16
  -5  -7 -17 865.746 563.922   7
  -5   7  16 1169.06 557.323  22
  -5  -7 -16 439.253 321.846   8
   5   7 -16 315.996 483.424  16
   5   7 -16 1088.55 414.636  15
  -5  -7 -16 985.317 636.411   7
  -5  -7 -15 2179.55 439.684   8
   5   7 -15 2997.05 526.657  15
  -5  -7 -15 2661.65 776.273   7
  -5  -7 -14 4044.46 549.542   8
   5   7 -14 4614.43 605.505  15
  -5  -7 -14 5405.20 1010.35   7
  -5   7  14 5935.80 991.556  22
  -5   7  13 750.131 724.097  22
  -5  -7 -13 636.817 456.882   8
   5   7 -13 306.026 482.870  15
  -5  -7 -13 1856.45 884.099   7
  -5  -7 -12 3286.32 580.945   8
   5   7 -12 2793.33 576.563  15
  -5   7  12 2503.26 852.540  22
  -5   7  11 797.644 736.006  22
  -5  -7 -11 987.033 503.555   8
  -5   7  10 2118.12 902.040  22
  -5  -7 -10 1086.65 499.305   8
  -5   7  10 1310.55 726.194  14
  -5   7   9 4597.63 1051.73  22
  -5  -7  -9 4212.59 627.866   8
  -5   7   9 4809.20 935.251  14
  -5   7   8 4793.62 1055.97  22
  -5  -7  -8 5878.48 683.061   8
  -5   7   8 5490.12 1035.28  14
   5   7  -8 5617.22 787.409  11
   5   7  -7 2029.04 562.788  11
  -5   7   7 1017.90 657.403  22
  -5  -7  -7 1938.16 525.521   8
  -5   7   7 1457.02 786.295  14
  -5  -7  -7 2128.72 965.425   2
   5  -7   6 15252.2 2113.04   4
  -5  -7  -6 21214.1 1086.20   8
  -5  -7  -6 20381.6 2208.26   2
  -5   7   6 15989.1 1545.69  14
   5   7  -6 19712.7 1110.26  11
  -5   7   5 779.722 656.742  22
   5  -7   5 1006.47 853.738   4
  -5  -7  -5 2789.70 517.907   8
  -5   7   5 1245.43 717.374  14
   5   7  -5 1792.06 779.052   3
  -5  -7  -5 1930.29 920.134   2
  -5   7   4 20928.5 1723.52  22
   5  -7   4 15241.0 2134.77   4
  -5  -7  -4 33112.7 1294.41   8
  -5  -7  -4 28507.1 2565.26   2
  -5   7   4 18980.0 1715.11  14
   5   7  -4 30183.5 1518.68  22
   5  -7   3 2870.95 1148.78   4
  -5  -7  -3 7447.19 1419.30   2
  -5  -7  -3 9357.47 729.568   8
  -5   7   3 4285.53 986.569  14
   5   7  -3 8146.11 798.403  22
  -5  -7  -2 9888.36 1582.90   2
   5  -7   2 3417.26 1109.96   4
   5  -7   1 745.863 884.827   4
  -5  -7  -1 1129.78 813.757   2
   5  -7   0 6325.26 1486.63   4
  -5  -7   0 13335.9 1816.09   2
   5  -7  -1 1263.41 998.701   4
  -5  -7   1 1457.83 818.526   2
   5  -7  -2 5513.05 1388.04   4
  -5  -7   2 7700.17 1449.38   2
   5  -7  -3 4893.03 1298.47   4
  -5  -7   3 5765.92 1299.93   2
  -5  -7   3 2021.76 707.895  18
  -5   7  -3 6250.43 850.839  17
  -5   7  -4 24345.9 2274.55  10
   5  -7  -4 23033.3 2410.38   4
  -5  -7   4 23416.7 2431.39   2
  -5   7  -4 24095.0 1502.20  17
  -5   7  -4 21792.6 1906.97   3
  -5   7  -4 28000.9 2071.89  13
  -5   7  -5 590.338 915.841  10
  -5  -7   5 756.221 766.248  18
   5  -7  -5 1534.84 944.987   4
  -5   7  -5 2256.20 646.907  17
  -5   7  -5 2853.61 982.816  13
  -5  -7   5 2746.46 1041.04   2
  -5  -7   5 1868.39 459.358  12
  -5   7  -5 2195.12 887.387   3
  -5   7  -6 11997.5 1778.22  10
   5  -7  -6 17334.4 2035.15   4
  -5  -7   6 17274.1 2181.52   2
  -5  -7   6 12138.0 1344.15  18
  -5   7  -6 17276.1 1343.21  17
  -5   7  -6 16254.9 1787.93   3
  -5   7  -6 21430.1 1914.99  13
  -5  -7   6 18027.1 945.343  12
  -5   7  -7 74.8451 1218.28  10
   5  -7  -7 1002.26 842.472   4
  -5  -7   7 876.733 762.148  18
  -5   7  -7 1743.28 632.760  17
  -5   7  -7 2102.63 1011.90  13
  -5  -7   7 1771.68 1003.14   2
  -5   7  -7 1337.14 894.817   3
  -5   7  -8 3307.04 1308.01  10
   5  -7  -8 6540.80 1308.63   4
  -5  -7   8 7088.97 1152.30  18
  -5   7  -8 7731.08 1001.22  17
  -5   7  -8 8618.14 1404.76  13
  -5  -7   9 3753.13 1008.27  18
  -5   7  -9 4796.02 1196.03  13
  -5   7 -10-2311.94 1882.90  10
  -5  -7  10 578.500 851.436  18
  -5   7 -10 388.631 925.927  13
  -5   7 -11 1553.38 995.825  13
  -5  -7  11 2688.28 938.915  18
  -5   7 -12 3837.06 623.124  21
  -5  -7  12 7331.26 1108.61  18
   5  -7 -12 1481.42 541.654  16
  -5   7 -12 5087.33 1217.10  13
  -5   7 -13 206.219 493.457  21
   5  -7 -13-388.551 616.496  16
  -5   7 -13 1015.07 932.199  13
  -5   7 -14 4536.82 609.969  21
   5  -7 -14 3398.88 617.699  16
  -5   7 -14 4922.28 1174.91  13
  -5   7 -15 3292.61 537.476  21
  -5   7 -15 4428.95 1121.18  13
  -5   7 -16 903.369 398.972  21
  -5   7 -16 536.641 749.206  13
  -5   7 -17 975.662 344.344  21
   5  -7 -17 1159.83 454.755   8
  -5   7 -18 1399.01 262.698  21
   5  -7 -18 1908.87 373.935   8
  -5   8  17 1340.77 308.018  22
  -5  -8 -17 1516.95 247.853   8
   5   8 -17 1336.35 403.295  16
  -5  -8 -17 1316.41 453.424   7
  -5   8  16 1562.39 472.263  22
  -5  -8 -16 1196.63 319.282   8
   5   8 -16 1339.55 486.414  16
  -5  -8 -16 2151.79 590.339   7
  -5   8  15 1051.35 569.867  22
  -5  -8 -15 616.394 362.552   8
   5   8 -15 1016.52 428.474  15
  -5  -8 -15 860.276 641.227   7
  -5   8  14 2306.74 755.716  22
  -5  -8 -14 1499.98 438.959   8
   5   8 -14 2212.44 516.125  15
  -5  -8 -14 2427.55 785.229   7
  -5  -8 -13 7220.09 683.685   8
   5   8 -13 7463.05 706.585  15
  -5   8  13 7827.19 1036.02  22
  -5   8  12 4388.74 929.778  22
  -5  -8 -12 4305.60 621.273   8
   5   8 -12 4419.53 614.850  15
  -5  -8 -11 12760.9 906.137   8
  -5   8  11 12660.8 1365.34  22
  -5   8  10 4426.77 1002.26  22
  -5  -8 -10 5778.07 716.190   8
  -5   8   9 3402.56 933.576  22
  -5  -8  -9 5396.89 688.356   8
  -5   8   9 4656.14 963.784  14
  -5   8   8 1836.96 793.315  22
  -5  -8  -8 4345.32 668.985   8
  -5   8   8 3759.78 921.470  14
   5   8  -8 4866.95 778.905  11
  -5   8   7 741.420 637.520  22
  -5  -8  -7 1684.88 530.194   8
  -5   8   7 1333.32 749.338  14
   5   8  -7 1992.08 576.721  11
  -5  -8  -6 5761.10 716.808   8
  -5   8   6 3638.11 951.896  14
   5   8  -6 5800.09 738.892  11
  -5   8   5 4414.41 992.078  22
   5  -8   5 7254.14 1657.31   4
  -5  -8  -5 10175.7 849.176   8
   5   8  -5 6632.38 1274.39   3
  -5  -8  -5 9535.46 1697.91   2
  -5   8   5 6205.41 1156.66  14
   5   8  -5 10208.9 821.092  11
   5   8  -5 9161.89 914.753  22
  -5   8   4 3712.51 913.859  22
  -5   8   4 4136.83 673.951  19
   5  -8   4 3223.85 1365.89   4
  -5  -8  -4 6133.85 705.692   8
   5   8  -4 6428.15 1232.40   3
  -5  -8  -4 6961.06 1487.00   2
  -5   8   4 3625.17 998.571  14
   5   8  -4 6532.48 761.695  22
   5  -8   3 10560.6 2018.72   4
  -5  -8  -3 27930.8 1237.56   8
  -5  -8  -3 26236.8 2555.56   2
  -5   8   3 12272.5 1521.15  14
   5   8  -3 27302.0 1440.32  22
  -5   8   3 18921.6 1701.12  22
  -5  -8  -2 4444.94 805.903  18
   5  -8   2 3350.21 1321.09   4
  -5  -8  -2 9982.19 1719.57   2
  -5   8   2 4945.87 1104.26  14
  -5  -8  -2 11778.2 836.861   8
   5   8  -2 10028.6 972.974  22
  -5   8   2 9097.66 1199.25  22
   5  -8   1 2206.82 1269.26   4
  -5  -8  -1 5937.51 1364.09   2
  -5  -8  -1 7247.74 700.392   8
  -5  -8  -1 1991.19 669.581  18
  -5   8   1 3657.37 941.077  14
   5   8  -1 5710.93 773.157  22
  -5  -8   0 6946.98 1481.24   2
   5  -8   0 3850.59 1311.99   4
  -5  -8   0 2320.27 681.588  18
  -5   8   0 4771.46 1034.34  14
  -5  -8   0 6881.46 710.515  12
   5   8   0 6980.53 832.940  22
   5  -8  -1 3696.70 1288.57   4
  -5  -8   1 1679.46 658.486  18
  -5   8  -1 5029.40 1191.62  14
  -5   8  -1 8419.46 1546.23  13
  -5  -8   1 5539.51 655.830  12
  -5  -8   1 4882.18 1265.75   2
   5   8   1 5666.65 726.865  22
  -5  -8   2 9709.93 1672.83   2
   5  -8  -2 5230.41 1489.90   4
  -5  -8   2 4408.81 870.339  18
  -5   8  -2 8405.45 1355.86  14
  -5   8  -2 11326.2 1503.13  13
  -5  -8   2 12482.6 853.779  12
   5   8   2 12199.4 984.134  22
  -5  -8   3 19836.8 2295.17   2
  -5  -8   3 10488.9 1194.75  18
  -5   8  -3 21876.8 1546.57  17
  -5   8  -3 21416.4 1818.10  14
  -5   8  -3 24220.3 2067.46  13
   5  -8  -3 15043.1 2173.88   4
  -5  -8   3 23976.8 1110.16  12
   5   8   3 24769.6 1305.25  22
  -5  -8   4 6746.42 1459.64   2
   5  -8  -4 4832.64 1342.84   4
  -5  -8   4 3713.18 887.634  18
  -5   8  -4 8580.20 1023.38  17
  -5   8  -4 8428.81 1382.37  13
  -5  -8   4 8565.44 750.437  12
   5   8   4 8992.52 814.866  22
  -5  -8   5 6486.98 1466.47   2
   5  -8  -5 5681.95 1416.55   4
  -5  -8   5 4007.43 959.779  18
  -5   8  -5 8189.24 1039.37  17
  -5   8  -5 8052.99 1320.77   3
  -5   8  -5 9957.84 1451.99  13
  -5  -8   5 8493.64 732.049  12
   5  -8  -6 4189.33 1246.15   4
  -5  -8   6 3632.80 962.984  18
  -5   8  -6 6465.90 965.557  17
  -5   8  -6 7604.37 1408.95  13
  -5  -8   6 8575.44 759.142  12
  -5   8  -7 1094.95 460.657  11
  -5  -8   7-149.553 922.205  18
  -5   8  -7 1154.14 650.210  17
  -5   8  -7 1477.72 999.579  13
  -5  -8   8 4300.72 1043.77  18
  -5   8  -8 6601.95 1371.47  13
  -5  -8   9 6064.50 1130.37  18
  -5   8  -9 7658.54 1405.36  13
  -5  -8  10 6897.57 1175.12  18
  -5   8 -10 7779.57 1364.07  13
  -5  -8  11 14369.1 1414.66  18
  -5   8 -11 14894.6 1691.97  13
  -5   8 -12 3491.10 586.162  21
  -5  -8  12 6289.05 1071.92  18
  -5   8 -12 5281.23 1201.38  13
  -5   8 -13 4927.05 622.461  21
  -5   8 -13 5685.22 1229.10  13
  -5   8 -14 1761.40 491.316  21
  -5   8 -14 2675.63 1029.07  13
  -5   8 -15 716.266 416.288  21
   5  -8 -15 516.539 499.444   8
  -5   8 -15 631.549 850.890  13
  -5   8 -16 2053.74 390.880  21
   5  -8 -16 2023.06 493.696   8
  -5   8 -16 1987.79 801.711  13
  -5   8 -17 941.884 276.468  21
   5  -8 -17 978.188 346.830   8
   5   9 -17 1802.38 317.295  16
  -5  -9 -16 4322.24 644.505  10
  -5  -9 -16 4649.70 370.540   8
   5   9 -16 4262.70 512.301  16
  -5   9  15 726.234 454.201  22
  -5  -9 -15 149.797 306.233   8
   5   9 -15 941.989 382.420  15
  -5  -9 -15 362.039 478.207   7
  -5  -9 -14 6390.34 571.688   8
   5   9 -14 7788.79 627.671  15
  -5  -9 -14 7567.44 803.525   7
  -5  -9 -14 6063.30 481.104  12
  -5   9  14 8054.99 894.801  22
  -5  -9 -13 120.679 400.918   8
   5   9 -13 336.871 449.720  15
  -5  -9 -12 2095.21 518.309   8
   5   9 -12 1931.40 516.324  15
  -5  -9 -11 9672.95 806.296   8
  -5   9  11 10760.1 1251.17  22
  -5   9  10 3881.25 900.636  22
  -5  -9 -10 6557.43 750.334   8
  -5  -9  -9 1335.77 557.331   8
  -5   9   9-878.127 893.175  22
  -5  -9  -8 2407.83 600.646   8
   5   9  -8 2572.02 648.572  11
  -5  -9  -7 3432.00 637.817   8
  -5   9   7 2558.57 877.924  14
   5   9  -7 4244.54 712.477  11
  -5  -9  -6 5781.12 731.809   8
  -5   9   6 3897.61 1005.07  14
   5   9  -6 5452.91 715.618  11
  -5   9   5 2562.72 842.060  22
  -5   9   5 3991.31 659.450  19
  -5  -9  -5 5483.80 710.764   8
  -5   9   5 3189.64 965.894  14
   5   9  -5 4755.97 766.476  22
   5   9  -4 1458.30 534.750  22
  -5   9   4 700.273 653.717  22
  -5   9   4 650.513 469.336  19
  -5  -9  -4 832.919 495.705   8
  -5   9   4 574.462 689.666  14
  -5  -9  -3 20146.1 1153.64   8
  -5   9   3 8197.43 1348.38  14
  -5   9   3 13171.3 1152.86  19
   5   9  -3 16764.9 1297.97  22
  -5   9   3 12317.2 1447.30  22
  -5   9   2 1298.31 701.290  22
   5  -9   2-13.1813 1126.35   4
  -5  -9  -2 2857.49 602.601   8
  -5  -9  -2 494.312 593.876  18
  -5   9   2 1588.07 843.755  14
   5   9  -2 2445.18 610.933  22
   5  -9   1 639.532 942.021   4
  -5  -9  -1 1784.01 662.973  18
  -5   9   1 2777.02 1015.52  14
  -5  -9  -1 4391.95 1325.21   2
   5   9  -1 4541.63 756.711  22
   5   9   0 1728.15 540.421  22
   5  -9   0-147.129 1029.71   4
  -5  -9   0 91.1047 710.534  18
  -5   9   0 1361.18 904.303  14
  -5  -9   0 1487.64 996.113   2
  -5  -9   0 1527.50 541.632  12
   5  -9  -1 772.972 1011.75   4
  -5  -9   1 581.856 809.822  18
  -5   9  -1 3078.91 997.682  14
  -5  -9   1 3124.55 610.546  12
  -5  -9   1 2926.01 1128.33   2
   5   9   1 2982.91 643.243  22
  -5  -9   2 792.893 784.228  18
  -5   9  -2 3422.12 829.010  17
  -5   9  -2 3323.22 1086.80  13
  -5  -9   2 4165.97 632.350  12
   5   9   2 3884.45 667.214  22
  -5   9  -3 15292.2 1401.88  17
  -5   9  -3 16101.0 1790.98  13
  -5  -9   3 16359.8 994.283  12
   5   9   3 15398.4 1126.33  22
   5   9   4 1845.36 504.607  22
  -5   9  -4 2138.64 757.433  17
  -5   9  -4 2800.75 1111.24  13
  -5  -9   4 2681.98 591.749  12
  -5   9  -5 4372.08 912.539  17
  -5   9  -5 5488.28 1304.97  13
  -5  -9   5 5296.37 657.263  12
   5   9   5 4601.38 641.971  22
  -5  -9   6 2289.01 934.432  18
  -5   9  -6 4655.49 915.182  17
  -5   9  -6 4934.60 1240.44  13
  -5  -9   7 2775.02 980.261  18
  -5   9  -7 5296.86 958.606  17
  -5   9  -7 5136.36 1245.35  13
  -5   9  -7 4389.49 640.663  11
  -5   9  -8 966.988 501.784  11
  -5  -9   8-159.342 890.771  18
  -5   9  -8 373.546 1029.60  13
  -5  -9   9 104.153 858.618  18
  -5   9  -9 534.393 956.425  13
  -5  -9  10 3879.85 1035.03  18
  -5   9 -10 4715.99 1293.09  13
  -5   9 -11 8222.26 1041.28  19
  -5  -9  11 11770.7 1307.54  18
  -5   9 -11 12934.7 1601.01  13
  -5  -9  12 3988.85 906.126  18
  -5   9 -12 1169.94 469.020  21
   5  -9 -12 1636.18 581.870   8
  -5   9 -12 3503.66 1095.91  13
  -5   9 -13 13.1982 420.793  21
   5  -9 -13 701.677 492.490   8
  -5   9 -13 1154.64 936.076  13
  -5   9 -14 5171.46 564.749  21
   5  -9 -14 5209.64 658.124   8
  -5   9 -14 6895.33 1177.78  13
  -5   9 -15 1004.67 359.827  21
   5  -9 -15 697.787 394.276   8
  -5   9 -15 1254.72 787.926  13
  -5   9 -16 2651.18 330.754  21
   5  -9 -16 3275.09 389.696   8
  -5  10  15 1135.85 366.848  22
  -5 -10 -15 931.764 275.062   8
   5  10 -15 646.111 394.845  16
   5  10 -15 1917.32 343.896  15
  -5 -10 -14 2962.86 416.802   8
   5  10 -14 3536.02 460.063  15
  -5 -10 -14 3063.79 370.126  12
  -5  10  14 3830.27 613.735  22
  -5  10  13 566.376 536.418  22
  -5 -10 -13 695.963 387.762   8
   5  10 -13 639.599 414.117  15
  -5 -10 -13 792.999 382.561  12
  -5 -10 -12 4170.87 594.430   8
   5  10 -12 3227.77 539.408  15
  -5  10  12 4850.10 875.025  22
  -5  10  11 1840.79 760.436  22
  -5 -10 -11 1291.02 489.999   8
  -5 -10 -10 11690.3 883.596   8
  -5  10  10 12108.5 1297.99  22
  -5 -10  -9 4342.36 668.971   8
  -5  10   9 3884.91 917.471  22
  -5  10   8 3205.44 887.784  22
  -5 -10  -8 6380.45 768.805   8
  -5 -10  -7 8634.67 846.029   8
   5  10  -7 9360.79 901.860  11
  -5 -10  -6 8318.91 849.435   8
   5  10  -6 9333.70 856.284  11
  -5  10   5 8300.66 865.483  19
  -5 -10  -5 10835.1 911.935   8
  -5  10   4 13666.0 1137.79  19
   5  10  -4 16677.1 1257.18  22
  -5  10   4 12258.3 1424.88  22
  -5  10   3 2803.56 844.508  22
  -5  10   3 2765.68 676.335  19
  -5 -10  -3 4171.27 678.471   8
   5  10  -3 4510.60 787.420  22
   5  10  -2 2077.05 635.762  22
  -5  10   2 892.980 682.729  22
  -5  10   2 625.329 533.205  19
  -5 -10  -2-2.01497 660.499  18
  -5  10   1 2334.94 690.624  19
  -5 -10  -1 1772.06 707.401  18
  -5 -10  -1 4910.93 734.177  12
   5  10  -1 5067.95 805.517  22
  -5  10   1 5438.26 953.516  22
  -5  10   0 11173.2 1216.78  19
  -5 -10   0 9632.96 1177.05  18
  -5  10   0 19871.7 1632.56  17
  -5 -10   0 22918.1 1225.35  12
   5  10   0 24069.9 1433.95  22
  -5  10  -1 4755.50 949.938  17
  -5 -10   1 4864.80 699.338  12
   5  10   1 4709.86 788.527  22
   5  10   2 959.469 539.187  22
  -5 -10   2 83.4017 807.466  18
  -5  10  -2 756.706 663.842  17
  -5 -10   2 2492.16 618.942  12
  -5 -10   3 3060.75 900.655  18
  -5  10  -3 3934.18 1039.25  17
  -5 -10   3 5799.41 763.899  12
   5  10   3 3648.26 674.793  22
  -5  10  -4 14908.0 1454.36  17
  -5  10  -4 14602.8 1799.03  13
  -5 -10   4 17493.1 1042.58  12
   5  10   4 13852.7 1054.05  22
  -5  10  -5 10911.3 1293.57  17
  -5  10  -5 9782.50 1537.10  13
   5  10   5 9789.64 880.197  22
  -5  10  -6 8025.80 1168.37  17
  -5  10  -6 7723.47 1408.57  13
   5  10   6 7213.17 737.236  22
  -5  10  -6 6234.25 790.577  11
  -5 -10   7 4811.67 1088.80  18
  -5  10  -7 7495.53 1418.63  13
  -5  10  -7 6016.76 754.325  11
  -5  10  -8 3484.76 944.231  19
  -5 -10   8 5299.81 1155.10  18
  -5  10  -8 6970.74 1364.17  13
  -5  10  -8 5572.52 713.004  11
  -5  10  -9 2993.08 893.111  19
  -5 -10   9 3373.10 1043.02  18
  -5  10  -9 4657.77 1212.37  13
  -5  10  -9 3629.34 591.568  11
  -5  10 -10 9053.71 1079.67  19
  -5  10 -10 13702.2 1735.10  13
  -5 -10  10 12864.5 1386.17  18
  -5  10 -11 2297.09 657.680  19
  -5 -10  11 4067.68 953.230  18
  -5  10 -11 3885.12 1128.58  13
  -5  10 -12 1489.05 474.451  21
  -5 -10  12 4665.32 833.962  18
  -5  10 -12 3874.08 1068.95  13
  -5  10 -13 737.131 422.843  21
  -5  10 -13 1554.56 896.015  13
  -5  10 -14 1694.21 379.429  21
  -5  10 -14 2100.07 824.933  13
  -5  11  14 1812.90 391.672  22
   5  11 -14 3343.60 372.388  15
  -5  11  13 1161.40 462.058  22
  -5 -11 -13 1470.44 359.422   8
   5  11 -13 2246.46 407.248  15
  -5 -11 -13 1317.24 332.056  12
  -5  11  12 3524.97 662.630  22
  -5 -11 -12 3340.48 485.611   8
   5  11 -12 4321.61 530.841  15
  -5 -11 -12 3384.64 453.199  12
  -5 -11 -11 1799.61 474.658   8
   5  11 -11 1380.27 465.658  15
  -5  11  11 1912.91 663.406  22
  -5  11  10 1785.20 673.914  22
  -5 -11 -10 1737.77 491.911   8
  -5  11   9 809.667 652.985  22
  -5 -11  -9 584.093 474.492   8
  -5  11   8 450.629 604.790  22
  -5 -11  -8 712.470 515.551   8
  -5  11   7 314.799 538.755  22
  -5 -11  -7 1694.67 576.018   8
  -5  11   6 1509.14 710.293  22
  -5 -11  -6 4645.95 708.969   8
  -5  11   5-68.4656 569.127  22
  -5  11   5 697.054 496.850  19
  -5 -11  -5 974.818 565.327   8
  -5  11   4 14452.7 1178.18  19
  -5  11   4 12822.8 1403.64  22
   5  11  -3 1290.13 632.745  22
  -5  11   3 964.196 653.131  22
  -5  11   3 486.693 526.080  19
  -5  11   2 13538.9 1261.48  19
  -5 -11  -2 10947.2 1137.13  18
  -5  11   2 16626.7 1554.67  17
  -5 -11  -2 19260.1 1176.53  12
   5  11  -2 19809.3 1446.17  22
  -5  11   2 19400.5 1544.22  22
   5  11  -1 1681.89 630.359  22
  -5  11   1 1557.79 671.028  22
  -5  11   1 675.141 546.186  19
  -5  11   1 832.430 692.390  17
  -5 -11  -1-250.575 737.062  18
  -5 -11  -1 1025.96 578.269  12
   5  11   0 1093.32 592.615  22
  -5 -11   0-366.953 768.257  18
  -5  11   0 86.9135 690.619  17
  -5  11   0-59.0215 601.033  19
  -5 -11   0 331.188 554.338  12
   5  11   1 1988.14 649.617  22
  -5  11  -1 328.259 573.554  19
  -5 -11   1-629.473 895.081  18
  -5  11  -1 1970.27 783.799  17
  -5 -11   1 2183.58 612.974  12
  -5  11  -2 8251.33 1147.66  19
  -5 -11   2 11397.8 1317.93  18
  -5  11  -2 22671.5 1770.06  17
  -5 -11   2 24828.9 1256.41  12
   5  11   2 20518.9 1365.98  22
   5  11   3 990.115 519.148  22
  -5  11  -3-197.681 712.229  19
  -5 -11   3-908.504 982.113  18
  -5  11  -3 1157.99 773.821  17
  -5 -11   3 1150.52 549.220  12
  -5  11  -4 17481.2 1563.80  17
   5  11   4 14926.1 1092.90  22
   5  11   5 768.481 462.564  22
  -5  11  -5 217.755 541.794  11
  -5  11  -5-26.7592 649.057  19
  -5 -11   5-724.054 1033.49  18
  -5  11  -5 923.704 694.877  17
  -5  11  -5-111.124 875.595  13
  -5  11  -6 2209.61 836.312  19
  -5 -11   6 2506.65 963.751  18
  -5  11  -6 5227.97 1201.87  13
   5  11   6 4431.23 625.123  22
  -5  11  -6 3849.78 713.712  11
  -5  11  -7 1102.89 540.910  11
  -5  11  -7 600.053 704.155  19
  -5 -11   7 494.667 956.410  18
  -5  11  -7 1530.09 1015.08  13
  -5  11  -8 1917.75 554.409  11
  -5  11  -8 850.129 733.819  19
  -5 -11   8 1810.19 959.112  18
  -5  11  -8 1929.53 1029.65  13
  -5  11  -9 643.910 466.658  11
  -5  11  -9 603.058 635.337  19
  -5 -11   9 1059.59 909.765  18
  -5  11  -9 1201.70 996.248  13
  -5  11 -10 1717.56 454.502  11
  -5  11 -10 1478.96 623.673  19
  -5  11 -10 2829.85 1059.31  13
  -5 -11  10 2744.25 905.215  18
  -5  11 -11 386.359 416.884  21
  -5 -11  11 3736.44 873.478  18
  -5  11 -11 2754.66 1013.06  13
  -5  11 -12 2225.16 427.882  21
  -5 -11  12 4375.42 755.702  18
  -5  11 -12 4925.40 1063.51  13
  -5  11 -13 1329.93 331.581  21
  -5  11 -13 3365.39 818.638  13
   5  12 -13 3529.62 342.744  15
  -5  12  13 2148.98 365.423  22
  -5 -12 -12 5143.04 419.197  12
  -5  12  12 5659.31 616.805  22
  -5  12  11 3080.62 598.388  22
  -5 -12 -11 3838.22 463.927  12
  -5 -12 -10 5586.44 571.877  12
  -5  12  10 4637.04 727.861  22
  -5  12   9 3915.55 734.511  22
  -5 -12  -9 5621.78 625.035   8
  -5  12   8-174.529 630.953  22
  -5  12   7 205.092 566.244  22
  -5  12   6 757.965 547.144  22
  -5  12   6 1222.64 508.495  17
  -5  12   5 701.048 573.995  22
  -5  12   5 1015.53 530.182  17
  -5 -12  -5 1772.49 644.234  12
  -5  12   4 2626.01 779.929  22
  -5  12   4 2544.88 723.766  17
  -5 -12  -4 4394.31 723.512  12
  -5  12   3 3397.03 682.601  19
  -5  12   3 3490.27 811.050  17
  -5 -12  -3 4042.78 722.075  12
   5  12  -3 5496.91 847.843  22
  -5  12   3 3933.44 822.738  22
  -5  12   2 3596.78 731.201  19
  -5 -12  -2 3012.84 731.553  18
  -5  12   2 4180.87 880.299  17
  -5 -12  -2 4563.80 742.289  12
   5  12  -2 5599.51 857.344  22
  -5  12   2 4497.34 832.144  22
   5  12  -1 1894.49 633.404  22
  -5  12   1 710.014 540.454  19
  -5 -12  -1-312.640 696.889  18
  -5  12   1 611.171 640.354  17
  -5 -12  -1 1082.38 588.363  12
  -5  12   0 1659.30 624.823  19
  -5 -12   0 1237.95 735.864  18
  -5  12   0 3220.83 849.865  17
  -5 -12   0 3314.42 675.931  12
   5  12   0 3286.40 738.967  22
   5  12   1 1238.07 552.023  22
  -5  12  -1 677.606 582.005  19
  -5 -12   1-275.463 883.308  18
  -5  12  -1 1033.76 670.140  17
  -5 -12   1 959.975 561.392  12
  -5  12  -2 1956.89 681.091  19
  -5 -12   2 2876.21 892.608  18
  -5  12  -2 5360.56 984.855  17
  -5 -12   2 5736.00 725.451  12
   5  12   2 4756.83 750.279  22
  -5  12  -3 1394.00 672.938  19
  -5 -12   3 1423.22 848.837  18
  -5  12  -3 5762.45 1076.75  17
   5  12   3 4265.65 732.231  22
  -5  12  -4 1963.97 719.174  19
  -5 -12   4 3078.02 997.628  18
   5  12   4 5370.45 735.385  22
  -5  12  -4 4668.33 801.136  11
   5  12   5 1729.94 507.613  22
  -5  12  -5 1450.40 590.092  11
  -5  12  -5 547.050 600.140  19
  -5 -12   5 162.853 945.699  18
  -5  12  -6 1328.20 707.542  19
  -5 -12   6 2826.99 1002.71  18
   5  12   6 3883.63 572.640  22
  -5  12  -6 3754.97 696.000  11
   5  12   7 1172.18 400.710  22
  -5  12  -7 1035.05 551.768  11
  -5  12  -7 70.2219 605.954  19
  -5 -12   7 197.970 860.542  18
  -5  12  -8 1322.07 517.702  11
  -5  12  -8 421.938 589.660  19
  -5 -12   8 1645.58 886.991  18
  -5  12  -8 2120.77 862.055  13
  -5 -12   9 8770.53 1129.23  18
  -5  12  -9 10054.5 1246.74  13
  -5  12  -9 6452.91 628.222  11
  -5  12 -10 1776.03 417.341  21
  -5  12 -10 2782.45 554.287  19
  -5 -12  10 6757.81 995.242  18
  -5  12 -10 6559.91 1045.62  13
  -5  12 -10 4742.06 493.396  11
  -5 -12  11 8816.33 885.108  18
  -5  12 -11 8046.36 1026.45  13
  -5  13  11 816.233 326.654  22
   5  13 -11 701.148 290.909  15
  -5 -13 -11 366.915 250.927  12
  -5  13  10 1323.10 445.550  22
   5  13 -10 108.019 359.646  15
  -5 -13 -10 504.811 326.389  12
  -5  13   9 1190.51 495.136  22
  -5 -13  -9 371.734 372.319  12
  -5  13   8 766.525 470.452  22
  -5 -13  -8 346.720 421.909  12
  -5  13   7 1025.61 514.452  22
  -5 -13  -7 810.549 462.456  12
  -5  13   6 404.958 469.113  22
  -5 -13  -6 472.567 467.481  12
  -5 -13  -5 5553.79 680.753  12
  -5  13   5 3685.62 707.142  22
  -5  13   4 2063.86 628.887  22
  -5 -13  -4 3576.91 641.360  12
  -5 -13  -3 10127.9 853.922  12
  -5  13   3 8328.53 954.143  22
  -5  13   2 791.709 520.376  22
  -5 -13  -2 1326.99 568.519  12
  -5  13   1 2007.89 710.362  19
  -5 -13  -1 1838.87 692.507  18
  -5  13   1 2752.86 721.683  17
  -5 -13  -1 2256.81 612.701  12
   5  13  -1 3286.98 720.896  22
   5  13   0 557.760 564.083  22
  -5 -13   0-152.981 668.166  18
  -5  13   0-67.8370 471.232  19
  -5  13   0 989.794 643.509  17
  -5 -13   0 144.674 504.967  12
  -5  13  -1 1784.37 591.573  19
  -5 -13   1 1050.94 725.409  18
   5  13   1 2681.31 684.641  22
   5  13   2 1706.50 584.060  22
  -5  13  -2 312.114 587.121  11
  -5  13  -2 445.126 497.082  19
  -5 -13   2 884.830 779.298  18
  -5 -13   3 5345.58 1033.32  18
   5  13   3 7888.26 829.233  22
  -5  13  -3 6084.64 826.103  11
  -5  13  -4 1956.94 623.514  11
  -5  13  -4 408.726 534.443  19
  -5 -13   4 1402.71 871.056  18
   5  13   4 2688.99 577.274  22
  -5 -13   5 5401.22 1090.95  18
   5  13   5 5796.55 643.109  22
  -5  13  -5 6238.48 796.650  11
   5  13   6 814.783 383.004  22
  -5  13  -6 955.983 524.973  11
  -5  13  -6-215.149 615.913  19
  -5 -13   6 339.957 790.286  18
  -5  13  -7 1071.86 494.365  11
  -5  13  -7-120.789 588.268  19
  -5 -13   7 1323.12 822.018  18
  -5  13  -8-444.412 453.840  11
  -5 -13   8 978.093 768.558  18
  -5  13  -9-251.726 352.048  11
  -5 -13   9 1448.37 710.301  18
  -5 -13  10 1702.08 596.223  18
  -5  14   8 626.990 329.542  22
   5  14  -8 134.356 340.133  15
  -5 -14  -8 1128.87 329.571  12
  -5  14   7 2035.91 432.605  22
  -5 -14  -7 2524.27 429.428  12
  -5  14   7 2335.99 382.088  11
  -5  14   6 2708.92 462.997  11
  -5  14   6 2272.93 461.545  22
  -5 -14  -6 3261.60 496.127  12
  -5 -14  -5 6297.25 611.582  12
  -5  14   5 4258.23 574.458  22
  -5  14   4 1072.53 416.424  22
  -5 -14  -4 1940.06 486.140  12
  -5  14   3 454.012 360.672  22
  -5 -14  -3 1337.54 482.948  12
  -5  14   2-1045.71 566.916  11
  -5 -14  -2 343.339 454.340  12
  -5  14   1-899.448 579.321  11
  -5 -14  -1 650.849 522.660  18
  -5 -14  -1 651.946 458.812  12
  -5  14   0 527.716 523.318  11
  -5 -14   0 1216.61 618.728  18
  -5 -14   0 1891.50 472.614  12
  -5  14  -1-205.756 543.148  11
  -5 -14   1 517.638 622.832  18
  -5  14  -2-169.045 515.509  11
  -5 -14   2 329.881 665.731  18
   5  14   2 505.021 480.215  22
  -5  14  -3 1362.77 564.060  11
  -5 -14   3 1649.14 760.808  18
   5  14   3 2058.81 514.797  22
  -5  14  -4 1994.05 575.452  11
  -5 -14   4 1749.10 775.863  18
  -5 -14   5 6900.98 1000.05  18
  -5  14  -5 5972.23 700.806  11
  -5 -14   6 5393.38 913.515  18
  -5  14  -6 5083.35 613.239  11
  -5  14  -7 891.022 380.916  11
  -5 -14   7 2611.05 742.631  18
  -5 -14   8 3056.71 658.476  18
  -5  15   3 1289.20 361.125  11
  -5  15   2 3922.71 495.218  11
  -5  15   1 799.755 394.290  11
  -5  15   0 610.290 397.187  11
  -5  15  -1 952.936 437.496  11
  -5 -15   2 7941.80 728.747  18
  -5  15  -2 7654.08 691.816  11
  -5  15  -3 1662.43 451.619  11
  -5 -15   3 1958.88 554.701  18
  -5 -15   4 6548.38 717.995  18
  -5  15  -4 5605.88 556.506  11
  -6   0   0 14682.4 1418.17   2
  -6   0   1 5553.87 957.259   2
  -6   0  -1 4879.65 864.559   2
  -6   0   1 6774.79 1703.76   6
  -6   0   2 25242.8 1913.42   2
  -6   0  -2 25842.2 1806.40   2
  -6   0   3 3872.70 921.050   2
  -6   0  -3 3161.46 752.929   2
  -6   0   3 4075.22 1209.74   6
  -6   0  -4 30380.0 1984.55   2
  -6   0   4 29366.2 2255.98   1
  -6   0   5 51152.7 3075.90   1
  -6   0  -5 52897.9 2664.08   2
  -6   0   6 13166.5 1698.88   1
  -6   0  -6 13247.7 1420.57   2
  -6   0   7 2522.90 973.259   1
  -6   0  -7 5142.13 2017.65   6
  -6   0  -8 17251.0 1403.67   7
  -6   0  -8 21472.4 3318.10   6
  -6   0   8 15737.9 1976.34   1
  -6   0   9 51795.0 2604.72  18
  -6   0  -9 42134.5 2149.37   7
  -6   0  -9 53875.7 4695.75   6
  -6   0   9 40234.4 3142.63   1
  -6   0 -10 165230. 5725.27  10
  -6   0 -10 134538. 4461.94   9
   6   0 -10 133249. 2845.49  16
  -6   0 -10 107443. 6487.14   6
  -6   0  10 86750.7 4661.73   1
  -6   0 -11 3440.85 613.919  20
  -6   0 -11 3715.23 1263.51   9
   6   0 -11 4786.07 866.420  16
  -6   0 -11 2366.13 941.101   7
  -6   0 -12 11737.5 912.395  20
  -6   0 -12 17446.0 1916.31   9
   6   0 -12 15570.5 1193.42  16
  -6   0 -12 10693.0 1468.86   7
  -6   0  12 13242.7 1533.95  22
  -6   0 -13 10565.0 871.363  20
  -6   0  13 12505.8 1361.99  22
   6   0 -13 14268.8 1141.28  16
  -6   0 -13 10282.4 1373.11   7
  -6   0 -14 1107.55 1378.42  10
  -6   0 -14 611.123 533.949  20
  -6   0  14 1032.27 750.936  22
   6   0 -14 420.926 666.383  16
  -6   0 -14 308.905 944.410   7
  -6   0  15 1555.23 789.687  22
  -6   0 -15 1821.57 511.448  21
  -6   0 -15 2797.85 1348.75  10
  -6   0 -15 1874.96 551.580  20
   6   0 -15 1950.32 699.484  16
  -6   0 -15 2035.11 976.049   7
  -6   0  16 885.821 629.345  22
  -6   0 -16 1266.48 1220.91  10
  -6   0 -16 1708.57 512.579  20
   6   0 -16 1544.26 644.007  16
  -6   0 -16 1074.80 891.550   7
  -6   0  17 1069.51 535.163  22
  -6   0 -17 652.263 415.443  20
  -6   0 -17 1905.13 1048.02  10
   6   0 -17 2158.08 604.208  16
  -6   0 -17 2080.27 958.100   7
   6   0 -18 870.364 469.167  16
  -6   0 -18 926.347 683.772   7
   6   0 -19 7602.36 535.560  16
  -6   0 -19 10142.2 852.151   7
  -6  -1 -20 717.208 321.844   7
   6   1 -19 6350.06 514.513  16
  -6  -1 -19 7162.40 738.202   7
   6   1 -18 1109.53 482.341  16
  -6  -1 -18 1152.42 668.113   7
   6   1 -17 16306.1 978.047  16
  -6  -1 -17 15109.4 1289.90   7
  -6   1  16 2093.61 695.947  22
  -6  -1 -16 2988.53 558.936  20
  -6  -1 -16 4672.51 1327.79  10
   6   1 -16 3608.27 717.427  16
  -6  -1 -16 2774.74 938.431   7
  -6  -1 -15 6117.62 1551.60  10
  -6  -1 -15 3092.71 606.158  20
   6   1 -15 4957.76 810.470  16
  -6  -1 -15 3910.61 1060.80   7
  -6   1  15 1835.85 802.214  22
  -6   1  14 17652.6 1510.12  22
  -6  -1 -14 17446.4 1060.33  20
  -6  -1 -14 18536.8 1605.46   7
  -6   1  13 1908.07 948.433  22
  -6  -1 -13 1092.75 561.573  20
   6   1 -13 3071.30 790.225  16
  -6  -1 -13 1148.66 970.611   7
  -6   1  12 9589.02 1306.50  22
  -6  -1 -12 7523.76 786.591  20
  -6  -1 -12 10171.0 1532.36   9
   6   1 -12 10738.6 1044.32  16
  -6  -1 -12 7332.77 1236.95   7
  -6   1  11 23142.8 1833.42  22
  -6  -1 -11 19074.8 1115.11  20
  -6  -1 -11 27247.2 2175.32   9
   6   1 -11 27579.7 1460.79  16
  -6  -1 -11 18542.8 1577.42   7
  -6   1  10 31186.8 2142.59  22
  -6  -1 -10 24817.3 1207.58  20
  -6  -1 -10 35773.5 2401.41   9
   6   1 -10 24996.9 1222.37  15
  -6   1  10 24008.5 1704.53  14
  -6  -1 -10 23303.3 1683.17   7
  -6   1  10 21357.1 2374.68   1
  -6  -1 -10 29365.5 3545.68   6
  -6  -1  -9 10371.4 841.495  20
   6   1  -9 11171.0 861.579  15
  -6   1   9 12003.3 1384.21  14
  -6  -1  -9 9902.29 1203.08   7
  -6   1   9 8645.65 1579.37   1
  -6  -1  -9 12269.9 2538.32   6
  -6  -1  -8 15342.5 1684.73   2
  -6  -1  -8 18663.9 1426.34   7
  -6   1   8 15863.2 1945.57   1
  -6  -1  -7 20038.6 1840.63   2
  -6   1   7 20392.1 2084.46   1
  -6   1   6 31105.9 2430.59   1
  -6  -1  -6 30357.0 2154.16   2
  -6   1   5 45264.1 2795.83   1
  -6  -1  -5 42994.3 2500.12   2
  -6  -1  -4 16863.8 1582.47   2
  -6   1   4 18993.0 1781.20   1
  -6   1   4 17969.4 1959.31   6
  -6   1   3 26115.3 1928.97   2
  -6  -1  -3 26372.2 1916.02   2
  -6   1   3 31961.1 2784.91   6
  -6   1   2 5212.12 943.423   2
  -6  -1  -2 4747.34 891.702   2
  -6   1   2 5965.92 1407.10   6
  -6   1   1 3444.90 769.549   2
  -6  -1  -1 3240.84 796.850   2
  -6   1   1 4695.36 1352.28   6
  -6  -1   0 12593.1 1378.41   2
  -6   1   0 13431.6 1326.11   2
  -6   1   0 16860.6 2394.48   6
  -6   1  -1 3398.65 718.544   2
  -6  -1   1 2846.99 766.028   2
  -6   1  -1 4593.92 1600.33   6
  -6  -1   2 4725.18 1126.03   2
  -6   1  -2 4301.89 796.159   2
   6  -1  -2 7868.42 1418.64   4
  -6   1  -2 5693.57 1701.71   6
  -6  -1   3 31274.3 2220.36   2
  -6   1  -3 32881.3 1954.39   2
   6  -1  -3 41385.8 2868.63   4
  -6   1  -3 39687.7 4105.20   6
   6  -1  -4 23799.9 2190.17   4
  -6  -1   4 19668.7 1859.37   2
  -6   1  -4 24980.0 3298.14   6
  -6  -1   5 33589.8 2423.60   2
   6  -1  -5 55638.4 3137.85   4
  -6  -1   5 35493.5 2681.46   1
  -6   1  -5 55767.7 4928.13   6
   6  -1  -6 40571.7 2634.86   4
  -6   1  -6 46147.6 4540.40   6
  -6  -1   7 24579.4 2399.29   1
  -6   1  -7 33985.3 3988.07   6
  -6  -1   8 15724.5 2106.14   1
  -6   1  -8 15879.6 1360.49   7
  -6   1  -8 20485.3 3208.45   6
  -6  -1   9 10080.8 1815.38   1
  -6   1  -9 13829.8 1748.67   9
  -6  -1   9 13385.0 1522.69  18
  -6   1  -9 9434.16 1168.76   7
  -6   1  -9 9698.78 1113.79  13
  -6   1  -9 12355.3 2566.74   6
  -6  -1  10 23231.7 2613.20   1
  -6   1 -10 30926.5 2366.61   9
  -6  -1  10 28082.2 1999.95  18
  -6   1 -10 20500.7 1636.31   7
  -6   1 -10 20925.7 1517.06  13
  -6   1 -10 25233.5 3413.80   6
  -6   1 -11 32490.3 2780.70  10
  -6   1 -11 28112.5 2254.84   9
   6  -1 -11 24803.3 1390.00  16
  -6   1 -11 15976.2 1526.89   7
  -6   1 -11 16113.3 1363.98  13
  -6   1 -12 15338.5 2617.30  10
  -6   1 -12 6744.45 782.253  20
  -6   1 -12 13824.4 1884.69   9
   6  -1 -12 8391.46 966.764  16
  -6   1 -12 5357.53 1129.18   7
  -6  -1  13 3818.16 988.114  22
  -6   1 -13 2510.14 1559.81  10
  -6   1 -13 2076.45 575.643  20
   6  -1 -13 1523.42 706.696  16
  -6   1 -13-33.7862 948.469   7
  -6   1 -14 17125.4 1007.94  20
  -6  -1  14 19432.6 1538.95  22
   6  -1 -14 20789.0 1242.34  16
  -6   1 -14 17586.3 1579.15   7
  -6   1 -15 3877.32 576.314  21
  -6   1 -15 2738.88 1375.17  10
  -6   1 -15 3680.45 616.287  20
   6  -1 -15 6627.51 845.139  16
  -6  -1  15 4115.94 889.708  22
  -6   1 -15 4511.76 1065.75   7
  -6   1 -16 6094.14 1494.73  10
  -6  -1  16 2463.34 740.636  22
  -6   1 -16 2677.05 505.071  21
  -6   1 -16 2610.76 521.364  20
   6  -1 -16 5324.63 764.610  16
  -6   1 -16 5104.90 1027.36   7
  -6  -1  17 11201.9 959.412  22
  -6   1 -17 13595.5 767.145  20
   6  -1 -17 15627.0 933.405  16
  -6   1 -17 17393.8 1339.24   7
   6  -1 -18 146.726 415.965  16
  -6   1 -18 219.435 616.317   7
   6  -1 -19 5226.50 468.656  16
  -6   1 -19 6016.73 680.811   7
   6   2 -19 2570.57 403.217  16
  -6  -2 -19 2412.62 549.979   7
   6   2 -18 15796.3 835.290  16
  -6  -2 -18 13206.2 1026.76   7
  -6   2  17 613.921 523.881  22
  -6  -2 -17 278.293 939.441  10
   6   2 -17 734.220 539.218  16
  -6  -2 -17 395.674 746.533   7
  -6   2  16 2836.24 742.248  22
  -6  -2 -16 4072.31 1241.67  10
   6   2 -16 3709.44 710.659  16
  -6  -2 -16 2198.05 896.973   7
  -6  -2 -15 3921.38 1354.01  10
  -6   2  15 1339.62 720.104  22
   6   2 -15 3538.96 754.440  16
  -6  -2 -15 2525.02 990.758   7
  -6   2  14-270.682 749.411  22
  -6  -2 -14 3092.12 1447.06  10
   6   2 -14 2733.61 777.655  16
  -6  -2 -14 1059.54 932.979   7
  -6  -2 -13 2236.39 596.593  20
   6   2 -13 4759.28 850.094  16
  -6   2  13 3056.27 983.903  22
  -6  -2 -13 3260.73 1021.29   7
  -6   2  12 2916.06 993.846  22
  -6  -2 -12 1938.05 591.533  20
  -6  -2 -12 3183.08 1141.90   9
   6   2 -12 3980.23 841.544  16
   6   2 -12 1927.51 617.697  15
  -6  -2 -12 2497.28 974.458   7
  -6   2  11 4146.14 1136.25  22
  -6  -2 -11 2474.30 614.879  20
  -6  -2 -11 4796.19 1295.28   9
   6   2 -11 2618.39 636.660  15
  -6  -2 -11 3164.91 988.478   7
  -6   2  10 23533.6 1947.83  22
  -6  -2 -10 20809.6 1142.02  20
   6   2 -10 22059.3 1163.17  15
  -6   2  10 18910.0 1538.57  14
  -6   2  10 20476.5 2231.13   1
  -6  -2 -10 20872.2 1597.93   7
  -6   2   9 14008.1 1619.89  22
  -6  -2  -9 10429.3 850.496  20
  -6  -2  -9 8550.37 1387.47   2
   6   2  -9 11176.1 874.188  15
  -6   2   9 10620.7 1318.66  14
  -6  -2  -9 11365.1 1245.33   7
  -6   2   9 9434.50 1581.06   1
  -6   2   8 13796.2 1595.92  22
   6  -2   8 11874.8 2110.10   4
  -6  -2  -8 6785.67 1226.59   2
   6   2  -8 9848.69 821.744  15
  -6   2   8 10341.9 1327.22  14
  -6  -2  -8 9235.53 1086.47   7
  -6   2   8 8018.75 1443.31   1
   6  -2   7 8569.63 1907.64   4
  -6  -2  -7 6110.23 1141.00   2
  -6   2   7 6601.69 1287.69   1
   6  -2   6 7180.95 1830.81   4
  -6  -2  -6 5272.36 1057.87   2
  -6   2   6 6201.54 1177.62   1
  -6   2   5 6059.58 1117.71   1
   6  -2   5 6076.20 1666.54   4
  -6  -2  -5 4741.97 983.834   2
  -6  -2  -4 3308.30 882.070   2
   6  -2   4 3026.59 1302.02   4
  -6   2   4 3707.01 860.202   1
  -6  -2  -3 29352.7 2098.91   2
   6  -2   3 26798.5 2827.16   4
  -6   2   3 36149.1 2252.97   1
  -6   2   3 33227.6 2849.38   6
  -6   2   2 17546.7 1495.29   2
  -6  -2  -2 15760.0 1554.94   2
   6  -2   2 17998.2 2261.39   4
  -6   2   2 17802.4 2303.64   6
  -6   2   1 4551.38 822.530   2
  -6  -2  -1 3962.29 906.080   2
   6  -2   1 4937.12 1305.36   4
  -6   2   1 4759.70 1373.88   6
   6  -2   0 1908.61 1024.04   4
  -6   2   0 1471.60 543.251   2
  -6  -2   0 1125.63 645.691   2
  -6   2   0 1550.36 1057.90   6
  -6  -2   1 3651.62 887.600   2
  -6   2  -1 4000.90 747.126   2
   6  -2  -1 5529.81 1351.90   4
  -6   2  -1 3911.10 1443.86   6
  -6  -2   2 15453.1 1641.28   2
   6  -2  -2 21073.4 2200.12   4
  -6   2  -2 17731.1 2736.88   6
  -6  -2   3 28410.1 2225.68   2
   6  -2  -3 37408.9 2873.73   4
  -6   2  -3 33260.4 3755.73   6
   6  -2  -4 3646.77 1031.07   4
  -6  -2   4 1187.11 753.180   2
  -6   2  -4 1527.83 1279.04   6
  -6  -2   5 5443.05 1155.08   2
   6  -2  -5 6737.44 1262.30   4
  -6   2  -5 6392.38 2025.74   6
  -6  -2   6 4983.90 1191.22   2
   6  -2  -6 6471.63 1237.91   4
  -6  -2   6 5148.34 1251.80   1
  -6   2  -6 7380.34 2081.68   6
  -6  -2   7 6474.56 1428.93   1
  -6   2  -7 7035.39 2180.36   6
  -6  -2   8 11667.9 1398.39  18
  -6  -2   8 8044.38 1612.13   1
  -6   2  -8 10247.7 1555.45   9
  -6   2  -8 7933.28 1118.46   7
  -6   2  -8 7398.96 1005.62  13
  -6   2  -8 9752.91 2426.37   6
  -6   2  -9 15254.5 2163.86  10
  -6  -2   9 8868.59 1731.93   1
  -6   2  -9 15316.8 1918.66   9
  -6  -2   9 12259.5 1405.82  18
  -6   2  -9 8534.48 1168.77   7
  -6   2  -9 8178.20 1108.52  13
  -6   2  -9 8025.97 2260.29   6
  -6   2 -10 34086.1 2919.17  10
  -6  -2  10 20839.3 2521.73   1
  -6   2 -10 31419.0 2546.70   9
  -6  -2  10 27529.9 1886.17  18
  -6   2 -10 18306.8 1595.87   7
  -6   2 -10 18330.9 1497.20  13
  -6   2 -10 20543.8 3135.31   6
  -6   2 -11 4689.20 1736.94  10
  -6   2 -11 4895.91 1507.97   9
  -6   2 -11 3792.64 1180.85  13
  -6   2 -11 2506.02 993.289   7
  -6   2 -12 817.317 1687.38  10
  -6   2 -12 1498.65 1184.75   9
   6  -2 -12 1176.54 692.486  16
  -6   2 -12 2268.73 1002.69   7
  -6   2 -12 1078.26 755.832  13
  -6   2 -13 2168.60 1650.94  10
  -6   2 -13 2880.74 585.260  20
   6  -2 -13 6143.12 891.430  16
  -6   2 -13 4644.89 1148.32   7
  -6   2 -13 2424.98 864.116  13
  -6  -2  14 4811.62 1087.53  22
  -6   2 -14 6519.57 1779.13  10
  -6   2 -14 2797.79 577.003  20
   6  -2 -14 5030.26 831.375  16
  -6   2 -14 4539.08 1189.60   7
  -6   2 -14 3233.25 848.099  13
  -6  -2  15 3519.92 932.971  22
  -6   2 -15 2695.72 538.683  21
  -6   2 -15 5780.79 1583.36  10
  -6   2 -15 2433.01 553.877  20
   6  -2 -15 4600.55 776.459  16
  -6   2 -15 4608.66 1074.58   7
  -6   2 -16 3390.72 514.648  21
  -6   2 -16 4931.14 1289.61  10
  -6  -2  16 4983.00 851.053  22
  -6   2 -16 3254.34 523.952  20
   6  -2 -16 3961.02 683.394  16
  -6   2 -16 5100.38 1022.81   7
  -6   2 -17 560.757 357.813  21
  -6   2 -17 737.857 392.734  20
   6  -2 -17 548.081 502.970  16
  -6   2 -17 716.995 739.514   7
   6  -2 -18 10552.0 684.000  16
  -6   2 -18 11523.5 984.829   7
   6  -2 -19 1329.17 334.246  16
  -6   2 -19 2004.75 527.032   7
   6   3 -19 8983.99 533.516  16
  -6  -3 -19 7266.29 656.509   7
   6   3 -18 3813.02 515.551  16
  -6  -3 -18 2743.67 669.319   7
  -6  -3 -17 23635.5 1563.59  10
   6   3 -17 21813.1 1025.11  16
  -6   3  16 9208.33 1004.42  22
  -6  -3 -16 10606.8 1157.28   7
  -6   3  15 2477.51 823.496  22
  -6  -3 -15 3467.33 1314.14  10
   6   3 -15 2475.79 707.429  16
  -6  -3 -15 2015.20 889.414   7
  -6   3  14 5622.16 1056.28  22
  -6  -3 -14 7603.14 1140.32   7
  -6   3  13 633.089 874.539  22
   6   3 -13 2378.16 729.244  16
   6   3 -13 1760.06 587.061  15
  -6  -3 -13 1338.41 942.132   7
  -6   3  12 3321.55 988.636  22
  -6  -3 -12 5322.35 1263.98   9
   6   3 -12 2870.13 628.895  15
  -6  -3 -12 3725.93 1046.62   7
  -6   3  11 43386.4 2548.49  22
   6   3 -11 44532.8 1541.62  15
  -6  -3 -11 46113.9 2225.11   7
  -6   3  10 18651.6 1776.61  22
   6   3 -10 17885.3 1043.66  15
  -6  -3 -10 14406.0 1816.34   2
  -6   3  10 14979.9 1380.72  14
  -6  -3 -10 17777.4 1484.88   7
  -6   3   9 33572.2 2309.76  22
  -6  -3  -9 23337.3 2187.50   2
   6   3  -9 31244.9 1280.81  15
  -6   3   9 27525.7 1878.86  14
  -6   3   9 26906.6 2421.27   1
  -6  -3  -9 29735.7 1774.77   7
  -6   3   8 5577.24 1156.50  22
  -6   3   8 3274.06 1038.71   1
   6   3  -8 3288.43 579.284  15
  -6   3   8 3883.72 950.640  14
  -6  -3  -8 4233.69 871.740   7
  -6  -3  -8 2728.32 983.280   2
   6  -3   7 22457.5 2784.62   4
  -6  -3  -7 18128.6 1881.94   2
  -6   3   7 24368.5 1896.84  14
  -6   3   7 22724.6 2102.80   1
   6  -3   6 7122.79 1742.55   4
  -6  -3  -6 6319.79 1173.01   2
  -6   3   6 8129.44 1278.42   1
   6  -3   5 37379.1 3567.17   4
  -6  -3  -5 49475.0 2887.39   2
   6  -3   4 9226.45 1956.54   4
  -6  -3  -4 17402.7 1736.41   2
   6  -3   3 8323.24 1685.29   4
  -6  -3  -3 14309.5 1587.41   2
  -6   3   2 12854.2 1264.64   2
  -6  -3  -2 10452.1 1386.47   2
   6  -3   1 519.751 791.178   4
  -6  -3  -1 1355.81 691.090   2
   6  -3   0 2635.94 1062.71   4
  -6  -3   0 3388.46 895.491   2
  -6   3   0 2902.50 1168.83   6
   6  -3  -1 953.825 838.271   4
  -6  -3   1 459.580 617.183   2
  -6   3  -1 200.234 938.699   6
  -6  -3   2 10272.8 1440.00   2
   6  -3  -2 11368.6 1761.37   4
  -6   3  -2 11671.4 2263.33   6
  -6  -3   3 16172.0 1779.34   2
   6  -3  -3 18881.7 2154.97   4
  -6   3  -3 14908.4 2581.57   6
  -6  -3   4 21243.6 2081.50   2
   6  -3  -4 24176.3 2408.52   4
  -6   3  -4 18953.9 2970.59   6
  -6   3  -4 26284.2 2317.88   3
  -6  -3   5 49221.2 3166.15   2
   6  -3  -5 61787.5 3513.89   4
  -6   3  -5 58787.8 3503.36   3
  -6   3  -5 48347.7 4726.68   6
  -6  -3   6 7549.71 1413.58   2
   6  -3  -6 8643.30 1365.99   4
  -6   3  -6 8876.55 1572.56   3
  -6   3  -6 6392.68 1997.45   6
  -6  -3   7 18832.1 2121.06   2
  -6   3  -7 28663.4 2556.10  10
   6  -3  -7 21283.9 1899.31   4
  -6   3  -7 28571.4 2461.71   9
  -6  -3   7 26519.6 1871.49  18
  -6   3  -7 18365.3 1482.45   7
  -6   3  -7 18446.7 1514.56  13
  -6   3  -7 21013.2 2254.35   3
  -6   3  -7 18289.2 3096.99   6
  -6   3  -8 2745.19 1455.45  10
  -6  -3   8 5776.00 1123.90  18
  -6  -3   8 3026.73 1184.49   1
  -6   3  -8 5085.23 1516.26   9
  -6  -3   8 3407.95 1216.45   2
  -6   3  -8 3631.17 901.081   7
  -6   3  -8 3263.23 909.721  13
  -6   3  -8 1411.00 1487.61   6
  -6   3  -8 3243.99 1272.58   3
  -6  -3   9 28242.2 2728.71   2
  -6   3  -9 40250.1 2866.22   9
  -6   3  -9 42617.9 3220.07  10
  -6  -3   9 36697.7 2220.60  18
  -6  -3   9 29683.7 2976.55   1
  -6   3  -9 26699.3 1840.71   7
  -6   3  -9 25993.1 1806.73  13
  -6   3  -9 30888.6 2821.82   3
  -6   3 -10 20858.7 2213.21   9
  -6  -3  10 19993.6 1664.16  18
  -6   3 -10 22395.4 2523.70  10
  -6   3 -10 15289.0 1578.65   7
  -6   3 -10 14513.9 1453.71  13
  -6   3 -11 65098.5 3876.75  10
  -6   3 -11 55971.2 3162.24   9
  -6  -3  11 50671.7 2337.68  18
  -6   3 -11 38712.9 2294.74   7
  -6   3 -11 37154.8 2122.11  13
  -6   3 -12 2228.35 1193.39   9
  -6   3 -12 3504.92 1082.54   7
  -6   3 -12 1945.53 848.870  13
   6  -3 -13 3234.67 759.253  16
  -6   3 -13 3045.98 1124.58   7
  -6   3 -13 1593.44 856.727  13
   6  -3 -14 10625.6 954.090  16
  -6   3 -14 10260.0 1356.27   7
  -6   3 -14 9002.26 1161.85  13
  -6  -3  15 2361.22 760.959  22
  -6   3 -15 2279.34 506.549  21
  -6   3 -15 3146.77 1388.89  10
  -6   3 -15 1785.14 481.145  20
   6  -3 -15 2659.95 666.737  16
  -6   3 -15 2942.39 1029.66   7
  -6   3 -15 2032.24 799.902  13
  -6  -3  16 8532.56 909.800  22
  -6   3 -16 10231.2 678.665  21
  -6   3 -16 9942.24 675.592  20
   6  -3 -16 11057.8 850.209  16
  -6   3 -16 11687.1 1248.99   7
  -6   3 -16 10911.6 1081.67  13
  -6   3 -17 14661.4 681.954  21
  -6   3 -17 15120.2 711.739  20
   6  -3 -17 15323.7 855.135  16
   6  -3 -18 1930.32 424.835  16
  -6   3 -18 3283.21 684.950   7
   6  -3 -19 5286.35 402.748  16
   6   4 -19 2150.78 333.540  16
  -6  -4 -19 4296.72 480.909   7
   6   4 -18 575.706 392.458  16
  -6  -4 -18 243.816 514.092   7
  -6   4  17 729.853 469.069  22
  -6  -4 -17 1310.95 784.594  10
   6   4 -17 1327.04 516.036  16
  -6  -4 -17 991.611 668.148   7
  -6   4  16 5603.62 831.126  22
   6   4 -16 6527.89 752.466  16
  -6  -4 -16 6600.46 980.904   7
  -6   4  15 9835.40 1120.54  22
   6   4 -15 10946.2 929.584  16
  -6  -4 -15 10193.7 1144.19   7
  -6   4  14 4827.01 974.726  22
   6   4 -14 4268.75 768.715  16
   6   4 -14 3420.39 630.480  15
  -6  -4 -14 3697.89 924.973   7
  -6   4  13 5164.93 1071.45  22
  -6  -4 -13 5139.62 1084.15   9
   6   4 -13 3352.81 634.378  15
  -6  -4 -13 4065.30 1036.92   7
  -6   4  12 16682.5 1622.50  22
   6   4 -12 20390.6 1089.75  15
  -6  -4 -12 19940.4 1573.92   7
  -6   4  11 6965.94 1215.07  22
   6   4 -11 7668.23 798.637  15
  -6  -4 -11 8206.42 1176.87   7
  -6   4  10 65253.5 3097.97  22
  -6  -4 -10 57182.9 1583.40   8
   6   4 -10 66199.4 1830.19  15
  -6   4  10 59601.2 2598.92  14
  -6  -4 -10 69837.6 2593.02   7
  -6   4   9 11978.6 1513.80  22
  -6  -4  -9 10800.7 759.229   8
  -6  -4  -9 10290.2 1563.28   2
   6   4  -9 12058.1 878.716  15
  -6   4   9 10467.8 1266.39  14
  -6  -4  -9 13890.7 1289.69   7
  -6   4   8 1573.50 885.890  22
  -6  -4  -8 1607.98 452.298   8
   6   4  -8 1232.87 503.825  15
  -6   4   8 1318.68 758.441  14
  -6  -4  -8 1949.89 765.454   7
  -6  -4  -8 1155.05 813.802   2
  -6   4   7 736.012 791.723  22
   6  -4   7 33.8598 1279.90   4
  -6  -4  -7 513.321 379.691   8
  -6   4   7 347.307 671.755  14
  -6  -4  -7 341.959 688.540   2
  -6   4   6 2236.01 890.191  22
   6  -4   6 740.583 1052.51   4
  -6   4   6 2026.25 815.161  14
  -6  -4  -6 1273.24 769.508   2
   6  -4   5 4832.19 1462.77   4
  -6  -4  -5 6746.98 1238.91   2
  -6  -4  -4 6600.53 1266.23   2
   6  -4   4 1773.25 1066.04   4
   6  -4   3 7062.46 1686.70   4
  -6  -4  -3 27992.4 2260.34   2
   6  -4   2 8198.76 1724.19   4
  -6  -4  -2 24637.1 2119.42   2
   6  -4   1 11050.2 1962.66   4
  -6  -4  -1 11025.0 1496.23   2
  -6  -4   0 20984.9 2004.26   2
   6  -4   0 12456.0 1983.28   4
  -6  -4   1 13066.4 1621.06   2
   6  -4  -1 8608.25 1667.27   4
  -6  -4   2 24472.6 2223.67   2
   6  -4  -2 24607.0 2614.49   4
   6  -4  -3 30504.7 2786.79   4
  -6  -4   3 28579.8 2441.44   2
  -6   4  -3 34983.7 2503.26   3
  -6  -4   4 10238.8 1559.73   2
   6  -4  -4 7379.15 1446.83   4
  -6   4  -4 12152.6 1624.78   3
  -6  -4   5 8566.00 1478.22   2
   6  -4  -5 9079.14 1485.63   4
  -6   4  -5 10046.6 1593.60   3
  -6   4  -6 4202.69 1244.05  10
  -6   4  -6 2733.44 1176.84   9
   6  -4  -6 2018.11 831.173   4
  -6  -4   6 3152.21 970.656  18
  -6   4  -6 2022.03 547.753  17
  -6   4  -6 2827.63 816.881   7
  -6  -4   6 2500.93 1029.32   2
  -6   4  -6 2443.85 829.672  13
  -6   4  -6 2361.40 1079.18   3
  -6   4  -7 3003.26 1283.81  10
  -6   4  -7-15.1173 1331.57   9
   6  -4  -7 648.139 761.967   4
  -6  -4   7 1606.26 902.141  18
  -6   4  -7 511.825 460.737  17
  -6   4  -7 1019.32 1047.90   3
  -6   4  -7 540.088 676.867   7
  -6  -4   7 560.569 842.276   2
  -6   4  -7 484.542 733.950  13
  -6   4  -8-137.132 1318.61   9
  -6  -4   8 1711.60 920.912  18
  -6   4  -8 600.024 517.170  17
  -6   4  -8 869.649 764.744   7
  -6  -4   8 652.245 922.902   2
  -6   4  -8 759.997 883.312  13
  -6   4  -8 743.795 1001.56   3
  -6  -4   9 10257.5 1829.18   2
  -6   4  -9 11537.2 1825.39   9
  -6  -4   9 13843.2 1500.57  18
  -6   4  -9 10648.9 1311.32   7
  -6   4  -9 10642.9 1305.60  13
  -6   4  -9 13091.9 1941.46   3
  -6   4 -10 77468.3 3770.51   9
  -6  -4  10 78418.2 2987.69  18
  -6   4 -10 58988.1 2732.33   7
  -6   4 -10 58431.8 2714.32  13
  -6  -4  11 7005.94 1119.03  18
  -6   4 -11 5203.16 1184.81   7
  -6   4 -11 5080.56 1069.19  13
  -6   4 -12 25779.0 1890.43   7
  -6   4 -12 21614.8 1737.37  13
  -6   4 -13 5503.22 1722.97  10
   6  -4 -13 3225.36 692.081  16
  -6   4 -13 3692.11 1099.36   7
  -6   4 -13 2499.56 860.839  13
  -6   4 -14 3548.35 1483.93  10
  -6   4 -14 2746.24 552.057  21
   6  -4 -14 3142.09 656.282  16
  -6   4 -14 2925.64 976.663   7
  -6   4 -14 2692.69 913.276  13
  -6  -4  15 8725.66 1049.31  22
  -6   4 -15 12854.5 1728.97  10
  -6   4 -15 9332.79 694.631  21
   6  -4 -15 10762.9 860.626  16
  -6   4 -15 10433.9 1253.86   7
  -6   4 -15 9347.87 1141.48  13
  -6  -4  16 3985.83 703.130  22
  -6   4 -16 5829.16 1194.13  10
  -6   4 -16 5138.94 524.649  21
   6  -4 -16 5452.91 644.632  16
  -6   4 -16 5914.21 983.572   7
  -6   4 -16 5331.07 909.642  13
  -6   4 -17 1089.32 345.526  21
   6  -4 -17 754.043 429.126  16
  -6   4 -17 1505.36 726.809   7
  -6   4 -17 1036.59 591.224  13
   6  -4 -18 1508.19 358.710  16
   6   5 -18 5846.77 493.096  16
  -6  -5 -18 5671.57 625.409   7
  -6  -5 -17 7748.78 955.055  10
   6   5 -17 6261.67 619.274  16
  -6  -5 -17 6313.31 789.028   7
  -6   5  17 4490.12 583.668  22
  -6  -5 -16 5627.56 1059.84  10
   6   5 -16 4663.32 642.482  16
  -6  -5 -16 4377.63 848.007   7
  -6   5  16 3777.69 700.559  22
  -6   5  15 1847.19 713.255  22
  -6  -5 -15 2683.74 1135.78  10
   6   5 -15 1611.77 601.509  16
  -6  -5 -15 1416.77 762.282   7
  -6   5  14 3721.77 940.274  22
   6   5 -14 2596.42 580.415  15
  -6  -5 -14 3244.37 907.803   7
  -6   5  13 2992.76 986.778  22
  -6  -5 -13 2717.56 933.015   9
  -6  -5 -13 1543.02 441.328   8
   6   5 -13 2090.56 577.911  15
  -6  -5 -13 2289.90 849.425   7
  -6   5  12 16859.3 1660.74  22
  -6  -5 -12 18883.3 1588.40   9
  -6  -5 -12 12462.5 798.045   8
   6   5 -12 13127.4 919.668  15
  -6  -5 -12 14941.6 1366.49   7
  -6   5  11 13655.6 1577.34  22
  -6  -5 -11 9356.73 751.207   8
   6   5 -11 11636.8 875.791  15
  -6   5  11 11207.0 1188.82  14
  -6  -5 -11 12881.1 1274.62   7
  -6   5  10 9801.11 1408.63  22
  -6  -5 -10 9494.03 753.823   8
   6   5 -10 9786.12 838.298  15
  -6   5  10 11294.8 1265.10  14
  -6  -5 -10 12624.1 1292.48   7
  -6  -5  -9 6340.56 662.516   8
   6   5  -9 7236.48 726.950  15
  -6   5   9 7317.85 1284.53  14
  -6  -5  -9 8541.63 1094.23   7
  -6   5   8 5070.68 1060.71  22
  -6  -5  -8 6093.99 649.624   8
  -6  -5  -8 6154.07 1327.19   2
  -6   5   8 5846.42 1075.49  14
  -6   5   7 16905.8 1696.04  22
  -6  -5  -7 20513.1 1016.88   8
  -6  -5  -7 19695.1 2088.75   2
  -6   5   7 18381.3 1673.56  14
  -6   5   6 7857.56 1197.56  22
   6  -5   6 8027.97 1790.31   4
  -6  -5  -6 10598.0 757.982   8
  -6  -5  -6 9768.00 1524.34   2
  -6   5   6 8716.74 1238.84  14
  -6   5   5 4764.43 930.325  22
   6  -5   5 4568.11 1412.87   4
  -6  -5  -5 8617.13 699.900   8
  -6  -5  -5 8438.18 1445.87   2
  -6   5   5 6144.89 1097.36  14
  -6  -5  -5 7770.46 708.354  12
  -6  -5  -4 64373.8 3536.17   2
  -6   5   4 51695.7 2827.38  14
  -6  -5  -3 7455.30 1311.47   2
   6  -5   3 159.526 905.327   4
  -6  -5  -2 23774.7 2199.68   2
   6  -5   2 4862.73 1450.37   4
   6  -5   1 373.044 814.945   4
  -6  -5  -1 3406.96 1014.68   2
  -6  -5   0 5719.88 1221.72   2
   6  -5   0 1760.84 991.560   4
   6  -5  -1 2196.45 1023.41   4
  -6  -5   1 3664.15 1072.35   2
  -6  -5   2 22276.9 2208.31   2
   6  -5  -2 17782.9 2241.34   4
  -6  -5   3 6868.92 1367.66   2
   6  -5  -3 5575.46 1336.88   4
  -6   5  -4 84556.0 3986.44  10
  -6  -5   4 65950.0 3850.80   2
   6  -5  -4 62235.6 3773.92   4
  -6   5  -4 53651.0 3079.31   9
  -6  -5   4 68271.4 2743.18  18
  -6   5  -4 57477.0 2098.04  17
  -6   5  -4 74866.9 3618.94   3
  -6   5  -5 14151.4 1894.47  10
  -6  -5   5 11988.6 1794.86   2
   6  -5  -5 9641.86 1533.61   4
  -6   5  -5 7820.16 1281.71   9
  -6   5  -5 10191.5 970.341  17
  -6   5  -5 11312.1 1214.78   7
  -6  -5   5 12827.1 1389.64  18
  -6   5  -5 12077.2 1655.85   3
  -6  -5   5 11037.6 815.920  12
  -6  -5   6 9416.13 1669.82   2
   6  -5  -6 9094.89 1499.69   4
  -6   5  -6 5895.90 1331.31   9
  -6  -5   6 9817.48 1314.00  18
  -6   5  -6 8468.75 910.871  17
  -6   5  -6 13784.9 1904.72  10
  -6   5  -6 9134.84 1147.34   7
  -6   5  -6 10618.6 1341.83  13
  -6   5  -6 9646.66 1574.50   3
  -6   5  -7 26609.4 2603.58  10
   6  -5  -7 20492.7 2071.52   4
  -6  -5   7 23825.9 2546.81   2
  -6   5  -7 18903.2 2137.46   9
  -6  -5   7 24922.0 1838.15  18
  -6   5  -7 19513.1 1320.03  17
  -6   5  -7 20964.8 1652.09   7
  -6   5  -7 22480.7 1850.71  13
  -6   5  -7 22955.7 2276.14   3
  -6   5  -8 8674.74 1915.76  10
  -6  -5   8 6749.88 1179.10  18
  -6   5  -8 4299.65 755.576  17
  -6   5  -8 4193.86 936.598   7
  -6  -5   8 5489.55 1431.12   2
  -6   5  -8 5189.55 1083.99  13
  -6   5  -8 4697.15 1313.59   3
  -6  -5   9 10305.8 1384.34  18
  -6   5  -9 7425.48 1184.11   7
  -6   5  -9 8573.09 1327.99  13
  -6  -5  10 9295.14 1292.39  18
  -6   5 -10 6932.94 1159.90   7
  -6   5 -10 8843.16 1305.91  13
  -6  -5  11 15992.3 1469.05  18
  -6   5 -11 11744.7 1386.79   7
  -6   5 -11 12346.9 1487.90  13
  -6  -5  12 13198.2 1265.59  18
  -6   5 -12 11585.1 1398.63   7
  -6   5 -12 9996.83 1321.85  13
  -6   5 -13 1752.92 1446.54  10
  -6   5 -13 2256.22 994.501   7
  -6   5 -13 2496.85 923.253  13
  -6   5 -14 2085.56 1371.44  10
  -6   5 -14 2049.25 935.987   7
  -6   5 -14 2493.17 920.592  13
  -6  -5  15 1707.06 696.631  22
  -6   5 -15 1206.05 430.121  21
   6  -5 -15 936.638 486.829  16
  -6   5 -15 1445.84 856.554   7
  -6   5 -15 1484.72 782.889  13
  -6   5 -16 3418.00 436.330  21
   6  -5 -16 3980.57 537.177  16
  -6   5 -16 3868.95 830.529  13
  -6   5 -17 5078.33 406.810  21
   6  -5 -17 5632.37 494.721  16
  -6   5 -17 5915.28 792.423  13
   6   6 -18 5797.24 424.290  16
  -6  -6 -18 6609.89 530.237   7
  -6  -6 -17 6309.64 759.895  10
   6   6 -17 6110.30 560.631  16
  -6  -6 -17 5433.40 660.827   7
  -6   6  17 4705.50 530.548  22
  -6   6  16 538.246 492.702  22
  -6  -6 -16 2129.06 846.480  10
   6   6 -16 1512.69 498.247  16
  -6  -6 -16 1120.11 658.870   7
  -6   6  15 1692.02 651.747  22
   6   6 -15 3038.05 613.719  16
  -6  -6 -15 2016.29 363.264   8
  -6  -6 -15 2476.45 772.501   7
  -6   6  14 1351.80 711.178  22
  -6  -6 -14 1780.30 403.809   8
   6   6 -14 1996.56 537.043  15
  -6  -6 -14 2130.13 835.318   7
  -6   6  13 600.073 710.463  22
  -6  -6 -13 539.036 795.763   9
  -6  -6 -13 131.983 378.616   8
   6   6 -13 490.845 506.438  15
  -6  -6 -13 813.220 804.869   7
  -6   6  12 8136.43 1266.15  22
  -6  -6 -12 8559.42 1203.43   9
  -6  -6 -12 6053.08 633.020   8
   6   6 -12 5787.25 714.609  15
  -6  -6 -12 7883.99 1093.88   7
  -6   6  11 10853.8 1431.54  22
  -6  -6 -11 8336.41 730.361   8
   6   6 -11 8831.63 800.243  15
  -6   6  11 8878.13 1069.71  14
  -6  -6 -11 10970.6 1219.02   7
  -6   6  10 2054.91 992.506  22
  -6  -6 -10 744.988 458.490   8
   6   6 -10 360.371 532.810  15
  -6   6  10 851.483 677.818  14
  -6  -6 -10 1396.88 785.340   7
  -6   6   9 9847.34 1400.63  22
  -6  -6  -9 7332.80 715.344   8
  -6   6   9 8092.69 1169.56  14
  -6   6   8 2033.16 980.090  22
  -6  -6  -8 127.762 423.918   8
  -6   6   8 995.004 854.325  14
  -6   6   7 4281.63 1112.20  22
  -6  -6  -7 3626.63 576.846   8
  -6   6   6 7746.63 1284.99  22
   6  -6   6 4985.09 1391.68   4
  -6  -6  -6 8800.10 753.323   8
  -6  -6  -6 7421.86 1477.66   2
  -6   6   6 8012.82 1267.30  14
  -6   6   5 531.929 668.340  22
   6  -6   5 184.999 1001.40   4
  -6  -6  -5 1012.34 429.962   8
  -6   6   5 613.770 682.486  14
  -6  -6  -5 477.473 750.075   2
  -6   6   4 8560.13 1231.15  22
  -6  -6  -4 9950.09 1582.37   2
  -6  -6  -4 10696.1 799.891   8
  -6   6   4 6438.63 1123.20  14
  -6  -6  -4 9715.10 800.150  12
  -6   6   3 6302.21 1096.00  22
  -6  -6  -3 7193.91 1400.43   2
   6  -6   3 918.762 845.262   4
  -6  -6  -3 8659.80 720.632   8
  -6   6   3 3297.34 880.844  14
  -6  -6  -3 7523.25 733.879  12
  -6  -6  -2 7448.00 1447.28   2
   6  -6   2 1348.66 909.692   4
  -6   6   2 3313.91 876.770  14
  -6  -6  -2 7221.20 720.986  12
   6  -6   1-91.7770 791.213   4
  -6   6   1-469.479 856.862  14
  -6  -6  -1 373.182 711.122   2
  -6  -6  -1 13.6925 424.488  12
   6  -6   0-2.10982 895.263   4
  -6   6   0-124.904 783.655  14
  -6  -6   0 383.890 638.844  18
  -6  -6   0 667.136 760.051   2
  -6  -6   0 592.615 455.908  12
  -6   6  -1 255.294 830.395  10
   6  -6  -1-2.00109 756.269   4
  -6  -6   1 340.121 649.921  18
  -6   6  -1-257.316 748.986  14
  -6  -6   1-78.1743 758.928   2
  -6  -6   1 220.982 436.477  12
  -6   6  -2 10543.0 1543.56  10
  -6  -6   2 8299.67 1499.20   2
  -6  -6   2 8225.55 1099.86  18
  -6   6  -2 7258.96 1190.39  14
  -6  -6   2 8808.76 764.333  12
  -6   6  -3 8455.27 1483.65  10
  -6  -6   3 6873.34 1077.89  18
  -6  -6   3 6658.25 1422.87   2
   6  -6  -3 5445.55 1396.01   4
  -6   6  -3 6018.28 810.529  17
  -6   6  -3 6704.22 1120.50  14
  -6  -6   3 6723.32 693.234  12
  -6   6  -4 11654.9 1641.95  10
   6  -6  -4 8096.75 1545.18   4
  -6  -6   4 10941.5 1749.88   2
  -6  -6   4 10004.8 1251.09  18
  -6   6  -4 8935.39 982.358  17
  -6  -6   4 10723.9 828.308  12
  -6   6  -5 1161.81 976.826  10
   6  -6  -5 801.378 838.990   4
  -6  -6   5 1443.27 820.000  18
  -6   6  -5 1329.39 571.966  17
  -6  -6   5 2075.62 1073.94   2
  -6   6  -5 2064.87 943.117  13
  -6  -6   5 1527.54 499.801  12
  -6   6  -5 1016.67 788.615   3
   6  -6  -6 7383.03 1460.06   4
  -6  -6   6 7428.02 1567.46   2
  -6   6  -6 6806.86 1512.26  10
  -6   6  -6 6542.09 884.942  17
  -6  -6   6 7598.71 1186.95  18
  -6   6  -6 7828.90 1355.58  13
  -6   6  -6 6118.75 1287.94   3
  -6   6  -7 2874.97 1219.20  10
  -6  -6   7 4937.54 1092.18  18
   6  -6  -7 3488.42 1088.30   4
  -6   6  -7 3794.03 785.056  17
  -6   6  -7 3885.22 1125.04  13
  -6   6  -8-468.854 1315.99  10
  -6  -6   8 1053.75 904.567  18
  -6   6  -8 93.5684 541.537  17
  -6   6  -8-771.415 853.456   7
  -6   6  -8 93.4237 845.052  13
  -6   6  -9 6841.22 1721.60  10
  -6  -6   9 8900.39 1269.21  18
  -6   6  -9 5555.35 1067.33   7
  -6   6  -9 7611.93 1308.46  13
  -6   6 -10-221.573 1650.10  10
  -6  -6  10 2021.46 927.769  18
  -6   6 -10-475.342 950.498   7
  -6   6 -10 1108.55 982.362  13
  -6   6 -11 7870.97 1882.17  10
  -6  -6  11 11119.2 1302.55  18
  -6   6 -11 6420.73 1154.62   7
  -6   6 -11 9896.41 1373.30  13
  -6   6 -12 2047.66 1468.51  10
  -6  -6  12 4083.00 940.516  18
  -6   6 -12 2290.13 969.027   7
  -6   6 -12 3733.60 1094.15  13
  -6   6 -13-1649.55 1697.99  10
  -6   6 -13 199.101 792.146  13
  -6   6 -14 1611.95 821.434  13
  -6   6 -15 3146.34 457.288  21
  -6   6 -15 3979.97 946.409  13
  -6   6 -16 1082.05 670.436  13
   6  -6 -18 6019.87 439.697   8
   6   7 -17 7755.25 523.183  16
  -6  -7 -17 7774.51 564.540   7
  -6  -7 -16 6276.20 884.930  10
   6   7 -16 4595.77 557.273  16
  -6  -7 -16 5187.60 650.997   7
  -6   7  16 5148.81 628.724  22
  -6   7  15 390.706 508.945  22
  -6  -7 -15 1332.61 355.457   8
   6   7 -15 398.273 501.158  16
   6   7 -15 977.370 406.561  15
  -6  -7 -15 1000.29 620.054   7
  -6  -7 -14 5021.90 507.411   8
   6   7 -14 5634.90 606.767  15
  -6  -7 -14 6273.40 858.437   7
  -6   7  14 4810.97 828.393  22
  -6   7  13 1097.27 694.217  22
  -6  -7 -13 2368.36 795.593   9
  -6  -7 -13 1677.99 447.759   8
   6   7 -13 2130.99 545.427  15
  -6  -7 -13 2225.80 769.331   7
  -6   7  12 676.845 775.639  22
  -6  -7 -12 427.694 420.371   8
   6   7 -12 702.825 511.585  15
  -6  -7 -12 884.497 742.220   7
  -6   7  11 18055.4 1651.05  22
  -6  -7 -11 15043.5 920.706   8
   6   7 -11 16806.3 985.093  15
  -6   7  11 17361.8 1370.35  14
  -6  -7 -11 16454.7 886.824  12
  -6   7  10 4193.73 1052.31  22
  -6  -7 -10 3993.37 617.690   8
   6   7 -10 4032.18 624.842  15
  -6   7  10 4615.00 935.708  14
  -6   7   9 1977.28 938.476  22
  -6  -7  -9 1177.34 506.401   8
  -6   7   9 885.297 720.070  14
  -6   7   8 2559.70 901.402  22
  -6  -7  -8 2095.48 567.579   8
  -6   7   8 1735.60 855.647  14
  -6   7   7 9341.55 1348.02  22
  -6  -7  -7 10718.9 842.259   8
  -6   7   7 10010.0 1372.33  14
  -6   7   6 4203.73 1009.84  22
  -6  -7  -6 5743.31 704.715   8
  -6   7   6 4581.48 1035.79  14
  -6   7   5 28793.1 2193.37  22
  -6   7   5 29821.6 2218.29  14
  -6   7   4 2671.16 912.927  22
   6  -7   4 544.250 882.197   4
  -6  -7  -4 3666.03 595.215   8
  -6   7   4 1978.43 794.454  14
  -6  -7  -4 3438.72 1194.83   2
  -6   7   3 7169.98 1137.51  22
   6  -7   3 1365.86 917.512   4
  -6  -7  -3 8401.69 780.726   8
  -6  -7  -3 7854.86 1500.54   2
  -6   7   3 3139.82 907.081  14
  -6  -7  -3 7767.09 778.087  12
  -6  -7  -2 6317.30 913.915  18
  -6  -7  -2 7354.89 1466.88   2
  -6   7   2 3372.48 925.769  14
  -6  -7  -2 7490.20 752.964  12
  -6   7   2 7425.52 1103.57  22
   6  -7   1 236.341 927.853   4
  -6  -7  -1 296.988 605.597  18
  -6   7   1 277.046 670.704  14
  -6  -7  -1 306.478 735.688   2
  -6  -7  -1 509.242 470.598  12
   6   7  -1 731.578 451.486  22
  -6  -7   0 6929.40 1439.25   2
  -6  -7   0 5560.74 914.439  18
  -6   7   0 4373.27 1088.83  14
  -6  -7   0 7333.88 757.326  12
   6   7   0 8515.23 890.940  22
   6   7   1 327.974 414.432  22
   6  -7  -1 64.9562 835.371   4
  -6  -7   1 335.410 649.261  18
  -6   7  -1 158.511 749.217  14
  -6  -7   1 755.910 864.708   2
  -6  -7   1 523.914 479.244  12
  -6  -7   2 6893.98 1465.92   2
  -6  -7   2 5094.52 970.035  18
   6  -7  -2 3198.55 1210.77   4
  -6   7  -2 5624.65 1165.57  14
  -6  -7   2 6735.04 724.148  12
   6   7   2 9037.12 832.362  22
   6  -7  -3 6429.51 1532.20   4
  -6  -7   3 9704.64 1702.74   2
  -6  -7   3 8197.23 1179.09  18
  -6   7  -3 8967.59 1030.57  17
  -6   7  -3 10062.2 1339.66  14
  -6   7  -3 12111.2 1587.35  13
  -6  -7   3 10391.9 851.824  12
   6   7   3 13946.9 971.087  22
  -6   7  -4 621.843 1233.44  10
   6  -7  -4 1594.54 1018.75   4
  -6  -7   4 1652.98 852.749  18
  -6   7  -4 1997.17 652.920  17
  -6   7  -4 2714.56 1079.90  13
  -6  -7   4 2424.02 1101.43   2
  -6  -7   4 2017.90 551.481  12
  -6   7  -5 28848.6 2556.13  10
  -6  -7   5 26889.9 1907.70  18
  -6   7  -5 29453.5 1722.53  17
  -6  -7   5 31257.1 1340.56  12
  -6  -7   6 5739.25 1135.02  18
  -6   7  -6 5515.77 919.432  17
  -6   7  -6 6907.65 1306.47  13
  -6  -7   7 6028.97 1166.32  18
  -6   7  -7 5591.62 910.015  17
  -6   7  -7 7556.26 1380.75  13
  -6  -7   8 3762.18 1036.73  18
  -6   7  -8 3383.40 1174.06  13
  -6  -7   9 4343.79 1113.73  18
  -6   7  -9 3105.29 1157.89  13
  -6  -7  10 5621.93 1177.93  18
  -6   7 -10 4517.67 1262.22  13
  -6  -7  11 17114.3 1456.93  18
  -6   7 -11 15245.1 1676.47  13
  -6  -7  12 1336.97 770.914  18
  -6   7 -12 1412.06 943.315  13
  -6   7 -13 2007.74 944.220  13
  -6   7 -14 5659.75 1093.76  13
  -6   7 -15 599.161 694.021  13
   6  -7 -16 4414.66 531.947   8
  -6   7 -16 4240.08 808.435  13
   6  -7 -17 7053.56 484.888   8
  -6   8  16 1950.99 396.318  22
  -6  -8 -16 1435.08 532.256  10
   6   8 -16 1253.59 383.238  16
   6   8 -15 7133.17 636.395  16
  -6   8  15 7477.53 750.642  22
  -6   8  14 1953.49 673.080  22
  -6  -8 -14 933.172 347.962   8
   6   8 -14 1219.57 440.247  15
  -6  -8 -13 9993.25 970.479   9
  -6  -8 -13 8006.39 620.446   8
   6   8 -13 9936.19 711.915  15
  -6   8  13 8359.55 1016.11  22
  -6  -8 -12 4741.15 575.122   8
   6   8 -12 6178.34 666.171  15
  -6  -8 -12 5292.20 555.812  12
  -6  -8 -11 7858.43 708.520   8
   6   8 -11 8715.98 762.897  15
  -6  -8 -11 8052.21 697.490  12
  -6   8  11 8187.62 1144.71  22
  -6  -8 -10 22029.5 1102.18   8
   6   8 -10 25544.0 1142.42  15
  -6   8  10 23924.8 1652.42  14
  -6   8  10 22453.8 1783.88  22
  -6  -8  -9 16716.2 1012.22   8
[truncated: 172,988 more chars]
