# Supplementary material for: Poly[tetrakis(μ-1,1,1,3,3,3-hexafluoropropan-2-olato)iron(II)dipotassium]
Source: Acta Crystallogr Sect E Struct Rep Online. 2014 Jan 8;70(Pt 2):m32–3. doi: 10.1107/S1600536813034946 (PMC3998246; doi:10.1107/S1600536813034946)
Supplement: Supplementary file 2 [file e-70-00m32-Isup2.hkl]

#
# h,k,l, Fc-squared, Fo-squared, sigma(Fo-squared), status flag
#
data_I
_shelx_title '    49w-2aCu in P2(1)2(1)2(1)'
_shelx_refln_list_code          4
_shelx_F_calc_maximum      439.11
_exptl_crystal_F_000      1552.00
_reflns_d_resolution_high  0.7957

loop_
 _space_group_symop_operation_xyz
 'x, y, z'
 '-x+1/2, -y, z+1/2'
 'x+1/2, -y+1/2, -z'
 '-x, y+1/2, -z+1/2'

_cell_length_a     9.7368
_cell_length_b    13.4345
_cell_length_c    18.3933
_cell_angle_alpha  90.000
_cell_angle_beta   90.000
_cell_angle_gamma  90.000

_shelx_F_squared_multiplier     1.000

loop_
 _refln_index_h
 _refln_index_k
 _refln_index_l
 _refln_F_squared_calc
 _refln_F_squared_meas
 _refln_F_squared_sigma
 _refln_observed_status
   2   0   0      10342.31      12511.11       289.33 o
   4   0   0      63392.33      69621.56       964.33 o
   6   0   0       2867.17       2561.32       247.40 o
   8   0   0       7008.24       6381.27       480.08 o
  10   0   0       4174.49       4176.74       231.57 o
   1   1   0       6001.05       7035.67        97.37 o
   2   1   0       1666.90       2008.00        86.99 o
   3   1   0      34515.77      40319.98       444.70 o
   4   1   0      36350.05      40231.95       520.65 o
   5   1   0       2837.65       3330.18       160.71 o
   6   1   0       2526.89       2389.01       186.29 o
   7   1   0        491.47        544.96        96.23 o
   8   1   0       1030.09       1154.42        95.88 o
   9   1   0        365.57        549.68       108.13 o
  10   1   0       1168.16       1247.98       110.04 o
  11   1   0        123.04         51.11        84.72 o
   0   2   0       6811.19       8207.37       162.99 o
   1   2   0        890.88        925.23        31.02 o
   2   2   0       2303.50       2693.66        94.78 o
   3   2   0         61.18         60.26        23.29 o
   4   2   0        411.45        402.19        46.26 o
   5   2   0          0.30         46.87        39.80 o
   6   2   0        194.22        255.58        63.14 o
   7   2   0         68.34        163.05        85.97 o
   8   2   0        407.59        533.14        81.06 o
   9   2   0        148.72         82.74        86.45 o
  10   2   0       3439.67       2641.72       285.18 o
  11   2   0         51.83        204.91        84.03 o
  12   2   0        253.89        157.40        71.12 o
   1   3   0      20737.42      18116.94       365.12 o
   2   3   0       1183.75       1159.25        55.07 o
   3   3   0         59.50         88.06        23.57 o
   4   3   0      20700.72      22422.11       557.10 o
   5   3   0       4983.02       5257.61       229.68 o
   6   3   0        580.47        529.94       103.07 o
   7   3   0         13.34         47.97        57.44 o
   8   3   0       1323.62       1661.91       207.20 o
   9   3   0        471.82        506.83       108.55 o
  10   3   0        343.33        148.09        87.31 o
  11   3   0        504.62        482.74        88.90 o
   0   4   0     192814.62     169112.91      6739.37 o
   1   4   0        143.36        136.01        26.28 o
   2   4   0       2022.17       2027.38        58.94 o
   3   4   0       4817.63       4088.88       191.69 o
   4   4   0         64.56         71.61        44.82 o
   5   4   0       7289.30       5831.67      2051.74 o
   6   4   0       4120.44       3099.25       743.93 o
   7   4   0        108.62         68.24        53.18 o
   8   4   0      11045.80      10506.10       336.09 o
   9   4   0         67.59          7.22        64.19 o
  10   4   0       3972.36       4096.51       208.12 o
  11   4   0        127.94        178.57        61.48 o
   1   5   0      10194.74       8418.14       195.98 o
   2   5   0        148.40        187.12        42.94 o
   3   5   0          2.47         13.97        37.67 o
   4   5   0      15615.53      13564.20      1062.62 o
   5   5   0       1615.49       1118.44       456.90 o
   6   5   0       1003.44        693.12       345.32 o
   7   5   0         17.72         27.14        51.75 o
   8   5   0       1339.61       1088.25       129.81 o
   9   5   0       1072.91       1070.50       133.98 o
  10   5   0       1290.44       1109.08       101.74 o
  11   5   0         17.67         36.63        53.62 o
   0   6   0      89752.88      83727.09      4351.26 o
   1   6   0        430.19        392.61        50.35 o
   2   6   0       1084.44       1024.70        77.45 o
   3   6   0         90.57        136.10        47.68 o
   4   6   0        172.46         70.12        70.40 o
   5   6   0         59.37        -13.73        82.53 o
   6   6   0         99.32         61.13        50.64 o
   7   6   0        186.28        164.42        62.17 o
   8   6   0       1241.92       1123.51       108.40 o
   9   6   0       1051.03        911.15       120.77 o
  10   6   0        698.67        663.49        62.64 o
  11   6   0        127.10        150.90        49.96 o
   1   7   0        163.63        159.27        43.21 o
   2   7   0       1895.65       1452.50        98.95 o
   3   7   0       1048.84        860.24        91.93 o
   4   7   0       4014.13       1922.78       233.46 o
   5   7   0       2580.75       1819.54       611.50 o
   6   7   0       1560.66       1225.95       104.90 o
   7   7   0       1197.74       1077.03        96.42 o
   8   7   0         22.23         49.42        67.46 o
   9   7   0        459.44        413.45        63.27 o
  10   7   0         59.89         40.23        47.80 o
  11   7   0        873.71        848.81       106.99 o
   0   8   0      35876.49      29194.56      1297.72 o
   1   8   0       4212.73       4307.39       268.60 o
   2   8   0        131.23        102.16        51.30 o
   3   8   0        872.84        666.97        96.97 o
   4   8   0       2989.69       1634.25       237.37 o
   5   8   0       1329.52       1029.09       128.29 o
   6   8   0       1053.38        848.41        98.52 o
   7   8   0       1107.79        999.56        95.70 o
   8   8   0       1185.78       1116.16        79.31 o
   9   8   0         40.08         15.66        52.30 o
  10   8   0       2633.59       2287.69       103.03 o
   1   9   0      13033.17      11822.65       402.16 o
   2   9   0       1204.10        870.68       117.51 o
   3   9   0       2452.57       1652.50       172.03 o
   4   9   0       5495.74       4648.82       575.89 o
   5   9   0        281.44        193.47        51.26 o
   6   9   0         11.62         24.61        47.13 o
   7   9   0          5.62        -16.58        56.58 o
   8   9   0       1939.00       1805.89       117.57 o
   9   9   0        999.13       1081.05        68.49 o
  10   9   0         65.22         54.61        58.31 o
   0  10   0        166.50        135.99        94.63 o
   1  10   0         34.30         19.90        44.27 o
   2  10   0        168.67        171.60        43.20 o
   3  10   0       1417.98       1188.40       113.40 o
   4  10   0       2912.31       2201.90       149.69 o
   5  10   0       4613.95       3319.71       471.42 o
   6  10   0         26.99         22.43        46.52 o
   7  10   0         75.71        121.24        54.76 o
   8  10   0       1861.33       1853.58        86.21 o
   9  10   0          8.30         40.97        42.23 o
   1  11   0        502.45        344.48        46.81 o
   2  11   0        418.49        266.25        57.69 o
   3  11   0       4633.85       4328.06       240.85 o
   4  11   0         48.76         58.35        49.53 o
   5  11   0         41.12         43.97        49.03 o
   6  11   0        307.79        425.28        56.51 o
   7  11   0        141.45        172.93        53.29 o
   8  11   0          6.83         -1.27        47.55 o
   0  12   0       2644.03       1588.38       337.22 o
   1  12   0       1393.26       1166.38       156.50 o
   2  12   0         36.73          9.32        60.83 o
   3  12   0         40.55         32.44        59.55 o
   4  12   0        186.12        101.12        45.49 o
   5  12   0        608.74        466.76        74.12 o
   6  12   0        275.09        291.02        55.58 o
   7  12   0       1909.86       2042.91       141.48 o
   8  12   0        722.62        888.66       110.48 o
   1  13   0          3.13         47.11        49.97 o
   2  13   0       1002.68        768.87       114.10 o
   3  13   0         87.32         72.05        55.61 o
   4  13   0         88.56        160.25        57.71 o
   5  13   0         10.67         47.70        43.31 o
   6  13   0        176.25        164.90        53.45 o
   7  13   0        808.84        643.17        94.21 o
   0  14   0        414.10        368.34        86.03 o
   1  14   0        115.49        175.84        75.02 o
   2  14   0        146.71        148.62        65.82 o
   3  14   0         98.22         90.72        62.83 o
   4  14   0        125.91        105.12       112.34 o
   5  14   0        192.03        228.41        59.89 o
   6  14   0        261.06        223.16        77.84 o
   1  15   0         45.55         20.76        72.30 o
   2  15   0        517.75        720.41        90.13 o
   3  15   0       2021.31       2657.85       524.74 o
   4  15   0         36.46        111.29        61.40 o
   5  15   0         65.43        106.46        69.29 o
   0  16   0        346.95        499.87       102.21 o
   1  16   0       1163.61       1418.48        86.01 o
   2  16   0         91.92        -71.18        71.18 o
   3  16   0        273.05        490.96       303.46 o
   1   0   1      22622.08      27002.94       238.21 o
   2   0   1       1424.90       1617.46        67.90 o
   3   0   1       5879.08       6485.35       183.23 o
   4   0   1         28.54         68.39        41.29 o
   5   0   1       2798.65       2800.71       162.31 o
   6   0   1       1064.84        950.72       104.75 o
   7   0   1       6778.41       6742.26       685.29 o
   8   0   1        303.42        272.09        61.41 o
   9   0   1         25.85         78.91       107.57 o
  10   0   1       2931.86       3021.78       172.23 o
  11   0   1        713.33        635.07        99.83 o
  12   0   1         45.47         69.11        56.26 o
 -12   1   1         40.17          3.85        61.52 o
 -11   1   1       3204.11       2808.45       167.94 o
 -10   1   1        470.78        555.47       109.79 o
  -9   1   1        929.24       1096.63       135.78 o
  -8   1   1       1354.22       1585.89       132.23 o
  -7   1   1       1258.08       1325.64       145.12 o
  -6   1   1        647.72        629.01        89.37 o
  -5   1   1        384.36        321.93        67.85 o
  -4   1   1      17046.50      19392.60       553.80 o
  -3   1   1      16453.88      19331.72       285.35 o
  -2   1   1       3077.20       3609.69        93.28 o
  -1   1   1       1252.62       1289.08        56.83 o
   0   1   1          5.55         12.18         5.32 o
   1   1   1       1027.98       1233.49        34.94 o
   2   1   1       2866.54       3545.44        93.61 o
   3   1   1      14196.74      16615.66       288.05 o
   4   1   1      17387.67      18920.05       356.46 o
   5   1   1        678.04        746.76        87.59 o
   6   1   1        580.77        587.18        86.88 o
   7   1   1        896.78        875.31       102.28 o
   8   1   1       1274.40       1313.67        98.13 o
   9   1   1        590.31        561.16       101.40 o
  10   1   1        504.30        491.89       113.01 o
  11   1   1       3198.51       2536.50       145.89 o
 -12   2   1         25.02        -32.31        63.79 o
 -11   2   1        329.60        217.50        69.33 o
 -10   2   1       1568.02       1577.95       246.72 o
  -9   2   1        470.91        521.64        98.66 o
  -8   2   1       1753.42       2173.79       169.32 o
  -7   2   1       1369.22       1421.35       199.32 o
  -6   2   1        750.68        781.64        89.34 o
  -5   2   1       8484.14       8865.41       257.45 o
  -4   2   1       4731.51       5348.70       189.06 o
  -3   2   1       8924.49       9702.90       180.76 o
  -2   2   1       1378.54       1463.18        54.12 o
  -1   2   1       3252.01       3234.66       149.41 o
   0   2   1         53.89         81.14        13.32 o
   1   2   1       3546.56       3783.29       105.09 o
   2   2   1       1492.96       1673.29        53.64 o
   3   2   1       8678.38       9556.11       223.97 o
   4   2   1       4627.29       5299.63       153.91 o
   5   2   1       9021.64       9509.96       242.28 o
   6   2   1        662.68        727.05        86.28 o
   7   2   1       1466.03       1569.27       166.01 o
   8   2   1       2014.54       2360.63       119.06 o
   9   2   1        422.43        377.00        93.93 o
  10   2   1       1330.86        935.11       131.46 o
  11   2   1        345.39        389.96        88.44 o
 -12   3   1        175.67         98.64        65.30 o
 -11   3   1       3212.64       2853.54       132.08 o
 -10   3   1       1787.00       1367.46       177.07 o
  -9   3   1       1552.84       1566.32       137.02 o
  -8   3   1        301.50        374.75        69.93 o
  -7   3   1        162.25        218.86       112.32 o
  -6   3   1        215.60        168.52        90.80 o
  -5   3   1       6620.89       6751.11       227.38 o
  -4   3   1       3634.70       3659.10       150.08 o
  -3   3   1      11727.46      12918.03       461.64 o
  -2   3   1      11926.42      11566.48       195.13 o
  -1   3   1       2916.79       2553.15       150.33 o
   0   3   1       6757.76       6582.92       128.64 o
   1   3   1       3192.11       2992.59       126.26 o
   2   3   1      11770.72      11090.97       271.58 o
   3   3   1      12542.43      12998.37       607.69 o
   4   3   1       3731.67       3624.62       243.66 o
   5   3   1       5902.83       5266.67       305.71 o
   6   3   1        117.99         94.27        76.62 o
   7   3   1         85.12         77.35        55.96 o
   8   3   1        239.19        307.37        78.73 o
   9   3   1       1065.07        851.08       104.55 o
  10   3   1       1888.92       1450.02       146.28 o
  11   3   1       3553.97       3119.14       126.32 o
 -11   4   1       2287.81       2063.92        98.82 o
 -10   4   1        980.57        772.24        82.86 o
  -9   4   1        234.68        201.11       110.00 o
  -8   4   1        975.44        932.96        95.80 o
  -7   4   1       6708.60       6529.06       311.07 o
  -6   4   1       2095.78       1924.91       207.57 o
  -5   4   1       5257.11       3963.77      1909.13 o
  -4   4   1       7168.88       6965.01       596.10 o
  -3   4   1       3720.33       3803.80       346.97 o
  -2   4   1       1182.95       1193.60        50.95 o
  -1   4   1       5931.46       5041.77       152.86 o
   0   4   1      11976.93      11651.06       198.91 o
   1   4   1       6706.60       6145.98       178.02 o
   2   4   1        962.43        952.74        63.69 o
   3   4   1       3700.12       3064.49       170.67 o
   4   4   1       6857.00       5973.20       285.24 o
   5   4   1       4079.96       4227.25       228.89 o
   6   4   1       2502.21       1980.94       388.86 o
   7   4   1       6918.75       6962.26       334.01 o
   8   4   1       1022.00       1178.69       119.42 o
   9   4   1        242.55        199.79        68.49 o
  10   4   1       1018.17        993.29       141.80 o
  11   4   1       2283.51       2004.34       100.98 o
 -11   5   1       3150.74       2840.29       108.71 o
 -10   5   1        204.97        189.07        56.94 o
  -9   5   1        247.65        285.43       105.38 o
  -8   5   1         24.61          1.30        80.03 o
  -7   5   1       1252.67       1249.44       144.28 o
  -6   5   1        614.59        315.62       264.63 o
  -5   5   1       1342.47        844.57       467.33 o
  -4   5   1       2225.66       1825.43       638.33 o
  -3   5   1       2701.19       1918.40       167.59 o
  -2   5   1       4809.04       4708.96       108.66 o
  -1   5   1        789.96        827.11        56.98 o
   0   5   1       5445.52       4822.30       146.34 o
   1   5   1        912.35        941.27        60.00 o
   2   5   1       4421.15       4079.53       132.96 o
   3   5   1       2448.36       1801.10       121.52 o
   4   5   1       1998.48       1698.10       137.71 o
   5   5   1       1971.40       1488.00       529.07 o
   6   5   1        613.73        516.52       129.15 o
   7   5   1        991.53        988.55        74.92 o
   8   5   1         24.83          1.58        69.72 o
   9   5   1        493.90        549.14        76.48 o
  10   5   1        175.34        142.83        59.24 o
  11   5   1       3227.67       2999.19       109.94 o
 -11   6   1         91.82         99.62        43.77 o
 -10   6   1       1170.02        912.76        71.87 o
  -9   6   1         34.50         90.44        63.94 o
  -8   6   1        204.88        132.09        77.12 o
  -7   6   1       1084.97       1001.44        94.00 o
  -6   6   1         11.97         -3.01        53.87 o
  -5   6   1       6752.29       4766.50      2249.13 o
  -4   6   1        278.13        127.09        85.45 o
  -3   6   1       2799.16       2119.26       142.05 o
  -2   6   1       3055.35       2712.30       118.55 o
  -1   6   1       1889.42       1692.10       103.11 o
   0   6   1       9148.20       9935.16       265.71 o
   1   6   1       2263.09       1941.64        93.83 o
   2   6   1       3342.64       2943.95       125.15 o
   3   6   1       2744.59       2287.90       125.55 o
   4   6   1        334.13        246.77        65.86 o
   5   6   1       7148.76       5388.01      1662.67 o
   6   6   1         40.67         17.19        46.08 o
   7   6   1        810.00        724.77        86.31 o
   8   6   1        348.91        328.13        65.51 o
   9   6   1         35.05         50.25        60.57 o
  10   6   1       1283.31       1049.45        76.11 o
  11   6   1         91.99        150.35        63.61 o
 -11   7   1        807.23        882.91       106.51 o
 -10   7   1       1353.17       1367.04        87.90 o
  -9   7   1        654.40        669.35        75.61 o
  -8   7   1       1007.78        955.46        93.34 o
  -7   7   1        351.22        381.13        83.50 o
  -6   7   1         69.78         75.22        41.84 o
  -5   7   1        210.64        165.00       104.49 o
  -4   7   1       2567.02       1238.65       194.85 o
  -3   7   1      10223.33       8303.60       613.24 o
  -2   7   1       3086.60       2664.06       129.01 o
  -1   7   1       3163.37       2843.76       180.63 o
   0   7   1         11.70         66.84        36.10 o
   1   7   1       3177.47       2797.54       131.07 o
   2   7   1       3277.09       2789.92       133.32 o
   3   7   1       9807.70       7790.07       239.37 o
   4   7   1       3249.33       2598.50       195.85 o
   5   7   1        292.09        239.04       110.44 o
   6   7   1         83.28         63.92        42.19 o
   7   7   1        284.54        264.85        74.22 o
   8   7   1       1251.33       1057.71        83.59 o
   9   7   1        386.05        317.56        68.39 o
  10   7   1       1327.53       1305.95        76.25 o
  11   7   1        848.23        888.66       108.20 o
 -10   8   1        219.61        235.43        56.93 o
  -9   8   1         24.81         29.54        54.76 o
  -8   8   1        248.23        209.02        72.25 o
  -7   8   1       4602.07       4099.15       171.89 o
  -6   8   1        764.83        672.89        69.60 o
  -5   8   1       1053.61        950.94       143.56 o
  -4   8   1       1731.52       1248.81       238.00 o
  -3   8   1       1071.55       1000.10       329.33 o
  -2   8   1       1884.72       1914.46       122.41 o
  -1   8   1       2409.32       2047.83       119.66 o
   0   8   1       7040.80       6400.53       229.88 o
   1   8   1       2720.34       2294.40       155.12 o
   2   8   1       1638.36       1683.83       116.18 o
   3   8   1       1012.47        821.83       105.62 o
   4   8   1       1592.79       1154.39       252.54 o
   5   8   1       1060.35        905.43        96.94 o
   6   8   1        788.52        723.12        65.23 o
   7   8   1       4721.08       4109.91       136.48 o
   8   8   1        360.73        292.72        60.22 o
   9   8   1         20.70         22.39        58.63 o
  10   8   1        169.44        199.45        43.76 o
 -10   9   1         70.05         76.95        60.44 o
  -9   9   1        532.11        588.25        54.14 o
  -8   9   1        263.01        214.57        50.30 o
  -7   9   1        813.07        779.73        79.81 o
  -6   9   1        573.82        488.14        65.08 o
  -5   9   1        844.58        540.13       119.13 o
  -4   9   1       1194.56       1365.36       139.66 o
  -3   9   1       9121.05       5798.90       430.58 o
  -2   9   1       1105.51        973.08       118.21 o
  -1   9   1       4448.11       4221.60       182.04 o
   0   9   1       9565.36       9276.05       318.26 o
   1   9   1       4527.83       4066.18       215.20 o
   2   9   1        965.34        913.09       120.02 o
   3   9   1       9103.70       6514.25       342.72 o
   4   9   1        863.31        813.77        99.26 o
   5   9   1        579.27        432.47        75.41 o
   6   9   1        588.15        570.62        58.20 o
   7   9   1        690.95        615.09        69.04 o
   8   9   1        216.76        175.97        60.54 o
   9   9   1        315.89        326.96        55.68 o
  10   9   1         30.16          9.05        75.51 o
  -9  10   1        127.47        153.66        46.56 o
  -8  10   1        415.48        442.01        56.25 o
  -7  10   1        299.91        258.97        57.29 o
  -6  10   1        734.30        602.55        59.85 o
  -5  10   1        999.19        739.41       123.36 o
  -4  10   1        635.23        427.90        68.71 o
  -3  10   1        151.37        105.59        37.38 o
  -2  10   1       1230.97       1000.92        70.40 o
  -1  10   1        667.56        618.89        56.64 o
   0  10   1        143.10        217.60        74.37 o
   1  10   1        453.79        366.64        55.49 o
   2  10   1       1440.86       1151.06        75.49 o
   3  10   1        170.00        111.55        49.54 o
   4  10   1        539.16        423.67        86.11 o
   5  10   1        964.19        835.26        79.95 o
   6  10   1        966.44        926.91        98.18 o
   7  10   1        287.31        290.63        56.39 o
   8  10   1        476.76        527.72        56.68 o
   9  10   1        170.51        300.78        47.42 o
  -9  11   1        110.69        172.49        65.96 o
  -8  11   1        396.16        484.36        57.45 o
  -7  11   1        257.77        270.64        53.74 o
  -6  11   1        155.22        147.99        54.19 o
  -5  11   1        231.57        163.81        45.03 o
  -4  11   1       2677.09       2426.82       132.00 o
  -3  11   1         57.55         55.99        44.76 o
  -2  11   1        475.51        414.14        62.04 o
  -1  11   1        217.40        200.90        44.08 o
   0  11   1        459.64        294.41        50.15 o
   1  11   1        220.86        182.53        47.65 o
   2  11   1        557.19        526.52        66.36 o
   3  11   1         34.21         13.91        53.54 o
   4  11   1       2790.85       2842.28       186.15 o
   5  11   1        317.81        222.16        90.18 o
   6  11   1        191.20        180.49        48.66 o
   7  11   1        228.35        306.40        58.14 o
   8  11   1        402.52        427.94        62.24 o
   9  11   1        143.80        112.10        50.25 o
  -8  12   1        872.56       1193.65        93.40 o
  -7  12   1       1840.86       2206.27       151.10 o
  -6  12   1       1249.02       1513.39        83.29 o
  -5  12   1        200.30        142.78        48.61 o
  -4  12   1         84.46         51.21        52.54 o
  -3  12   1        403.22        320.48        70.16 o
  -2  12   1        482.18        426.47        72.69 o
  -1  12   1        871.32        800.64       105.17 o
   0  12   1       1625.50       1322.72       119.01 o
   1  12   1        842.20        689.24        91.82 o
   2  12   1        516.55        557.05        77.62 o
   3  12   1        421.48        386.28        70.20 o
   4  12   1         67.60         66.05        50.18 o
   5  12   1        171.82        139.55        48.54 o
   6  12   1       1269.58       1521.83       180.19 o
   7  12   1       1759.20       2171.85       152.08 o
   8  12   1        846.11        760.83        92.84 o
  -7  13   1         93.95        114.20        59.05 o
  -6  13   1        560.72        732.72        68.07 o
  -5  13   1        310.21        435.52        53.64 o
  -4  13   1        559.84        603.74        62.07 o
  -3  13   1       2383.59       2660.37       161.23 o
  -2  13   1         15.64        -73.68        75.58 o
  -1  13   1         82.07         69.25        52.43 o
   0  13   1         59.90         82.35        51.04 o
   1  13   1         78.47        139.61        63.82 o
   2  13   1         19.56        -63.46        63.46 o
   3  13   1       2421.57       1652.00       138.37 o
   4  13   1        687.15        758.27        74.38 o
   5  13   1        353.55        335.75        72.80 o
   6  13   1        599.14        624.54       133.27 o
   7  13   1        113.66         32.14        48.77 o
  -6  14   1         58.41         57.44        70.94 o
  -5  14   1         24.74         33.39        82.68 o
  -4  14   1          8.96         10.98        59.74 o
  -3  14   1         33.50        -21.49        63.26 o
  -2  14   1        128.01        106.65        61.02 o
  -1  14   1        119.55         56.00        51.12 o
   0  14   1        830.37        888.35        81.95 o
   1  14   1         58.79         18.35        60.64 o
   2  14   1        181.80        114.25        73.78 o
   3  14   1         16.43        -48.85        71.42 o
   4  14   1         16.97         10.17        99.82 o
   5  14   1         48.35         22.89        71.41 o
   6  14   1        109.73         79.36        53.49 o
  -5  15   1        166.34        139.52        68.78 o
  -4  15   1       1169.06       1148.44       132.01 o
  -3  15   1         40.70        -25.32        58.22 o
  -2  15   1       1103.55       1125.93       101.55 o
  -1  15   1         81.89         55.65        69.19 o
   0  15   1        146.93         46.62        61.88 o
   1  15   1         72.13        115.84        69.64 o
   2  15   1       1034.05       1272.86        85.95 o
   3  15   1         76.42        201.88        74.02 o
   4  15   1       1314.39       1721.55       153.45 o
   5  15   1        123.38        166.24        76.32 o
  -3  16   1         55.05        -67.83        67.83 o
  -2  16   1         55.23        -31.31        48.25 o
  -1  16   1        201.64        455.44       190.15 o
   0  16   1       1323.72       1894.60       192.56 o
   1  16   1        221.68        409.06        79.05 o
   2  16   1         68.86         64.75       219.48 o
   3  16   1         58.65        265.68        80.10 o
   0   0   2      35191.14      35596.71       257.95 o
   1   0   2       1243.26       1450.38        58.82 o
   2   0   2        872.34        897.97        55.60 o
   3   0   2      12536.08      14351.70       275.78 o
   4   0   2      10431.66      12084.44       297.14 o
   5   0   2       1080.28       1074.09        89.64 o
   6   0   2       4447.49       4459.46       229.14 o
   7   0   2         73.17        109.36        57.48 o
   8   0   2       9814.17      11382.47       934.81 o
   9   0   2         43.85         64.05       138.13 o
  10   0   2        515.15        662.87       120.45 o
  11   0   2       1441.03       1158.83        88.34 o
  12   0   2       1815.15       1293.27       103.79 o
 -12   1   2        790.71        496.79       155.77 o
 -11   1   2         66.03         14.56        66.16 o
 -10   1   2       2343.88       2429.12       154.36 o
  -9   1   2        499.94        345.41       122.33 o
  -8   1   2       1912.70       2246.14       163.52 o
  -7   1   2        123.52        189.25        69.96 o
  -6   1   2        807.28        903.32       102.68 o
  -5   1   2       2831.66       2836.59       151.45 o
  -4   1   2      20702.56      23175.34       673.49 o
  -3   1   2        156.89        183.98        39.10 o
  -2   1   2       7484.17       8475.80       153.95 o
  -1   1   2       1894.63       2027.81        74.42 o
   0   1   2       5356.54       5019.20        57.05 o
   1   1   2       2265.01       2362.29        59.77 o
   2   1   2       6069.73       6585.68       132.34 o
   3   1   2        162.63        166.15        34.78 o
   4   1   2      20156.71      22152.00       396.18 o
   5   1   2       3551.81       3618.48       182.99 o
   6   1   2        672.84        944.79       114.19 o
   7   1   2         87.06        131.64        77.34 o
   8   1   2       1473.59       1740.67       171.50 o
   9   1   2        426.72        408.87       114.64 o
  10   1   2       2439.89       2590.12       216.46 o
  11   1   2         74.40         61.19        61.21 o
  12   1   2        647.21        417.00        74.53 o
 -12   2   2         97.41         45.10        65.19 o
 -11   2   2         12.62        -19.28        65.30 o
 -10   2   2         95.05         94.61        94.90 o
  -9   2   2       2422.70       2385.83       266.97 o
  -8   2   2        101.77        337.93       112.53 o
  -7   2   2        137.20        196.78        71.02 o
  -6   2   2       3027.68       2985.43       156.36 o
  -5   2   2       1881.47       1971.34       128.68 o
  -4   2   2      21921.66      24254.56       648.93 o
  -3   2   2       2642.16       2935.92       115.33 o
  -2   2   2       3931.99       3818.63       321.15 o
  -1   2   2      35426.15      37638.20       772.37 o
   0   2   2        144.12        162.14        17.07 o
   1   2   2      34695.29      35755.14       367.39 o
   2   2   2       3741.01       4096.01        91.01 o
   3   2   2       2445.44       2721.20        88.73 o
   4   2   2      22306.86      24542.10       802.31 o
   5   2   2       2120.01       2323.92       112.10 o
   6   2   2       2930.82       3113.93       235.99 o
   7   2   2        121.63        150.64        88.30 o
   8   2   2         26.71         76.78        65.88 o
   9   2   2       1938.88       2011.35       182.60 o
  10   2   2        103.90        -78.62        94.50 o
  11   2   2         26.64         96.44        63.25 o
 -11   3   2        319.89        377.32        76.42 o
 -10   3   2        594.81        441.72       125.82 o
  -9   3   2        468.57        405.08       104.36 o
  -8   3   2       2421.84       2509.30       131.69 o
  -7   3   2        150.81        214.36        64.42 o
  -6   3   2       2109.31       2073.30       209.52 o
  -5   3   2       3321.31       3481.71       282.70 o
  -4   3   2       3689.79       4148.15       321.97 o
  -3   3   2       2801.53       3145.00       136.26 o
  -2   3   2        248.64        265.98        27.35 o
  -1   3   2        195.85        197.18        28.72 o
   0   3   2      16156.32      15122.14       245.86 o
   1   3   2        105.44        114.52        23.09 o
   2   3   2        271.50        316.63        35.60 o
   3   3   2       2338.12       2445.36        93.31 o
   4   3   2       3028.36       3073.24       142.68 o
   5   3   2       2872.08       2875.25       190.02 o
   6   3   2       2067.29       1907.37       174.47 o
   7   3   2        253.47        260.42        59.66 o
   8   3   2       2747.70       2856.63       215.28 o
   9   3   2        646.24        610.33       100.81 o
  10   3   2        850.53        794.11       124.95 o
  11   3   2        226.67        216.14        61.67 o
 -11   4   2        392.03        423.61        64.11 o
 -10   4   2        371.31        313.77        68.09 o
  -9   4   2        406.84        246.29       101.44 o
  -8   4   2       5122.00       4917.81       170.54 o
  -7   4   2       1029.45       1084.24        83.60 o
  -6   4   2       4724.42       3338.42      1433.82 o
  -5   4   2        801.24        408.87       273.78 o
  -4   4   2       5223.82       5840.04       454.88 o
  -3   4   2      10383.78       9908.08       885.48 o
  -2   4   2        627.39        560.73        38.26 o
  -1   4   2        285.25        276.67        42.57 o
   0   4   2       3364.72       3452.94       117.71 o
   1   4   2        344.49        306.80        35.07 o
   2   4   2       1013.09        894.88        62.31 o
   3   4   2      10572.78       9707.05       568.17 o
   4   4   2       4882.17       4410.93       231.69 o
   5   4   2        990.84        853.45       103.36 o
   6   4   2       4710.29       4279.07       295.49 o
   7   4   2        854.16        830.20        67.36 o
   8   4   2       5090.73       4679.20       339.04 o
   9   4   2        673.06        553.33        79.59 o
  10   4   2        466.28        523.14       107.52 o
  11   4   2        515.32        620.85        94.04 o
 -11   5   2         28.90         57.41        42.56 o
 -10   5   2       2549.76       2215.00       193.62 o
  -9   5   2         94.53         99.77       102.56 o
  -8   5   2       1966.31       1860.49       127.23 o
  -7   5   2        396.82        330.25        63.53 o
  -6   5   2       4581.20       3091.91      1649.58 o
  -5   5   2       3046.26       1963.52      1030.53 o
  -4   5   2      17143.74      13131.75      5014.09 o
  -3   5   2       2296.28       1944.94       219.41 o
  -2   5   2      14052.95      13629.69       428.96 o
  -1   5   2        679.60        703.96        68.21 o
   0   5   2       1990.87       1707.30        62.05 o
   1   5   2        540.19        527.48        54.68 o
   2   5   2      15347.12      14248.28       286.80 o
   3   5   2       2001.74       1742.70       106.98 o
   4   5   2      17043.88      16471.70       430.39 o
   5   5   2       3196.82       2619.37       224.93 o
   6   5   2       4459.92       3543.89       391.99 o
   7   5   2        336.69        310.60        60.27 o
   8   5   2       1809.54       1618.44       127.52 o
   9   5   2         76.90         83.46        68.49 o
  10   5   2       2300.78       2016.68        97.21 o
  11   5   2         11.31         69.66        70.68 o
 -11   6   2         21.73         12.33        61.37 o
 -10   6   2        902.04        866.27       121.29 o
  -9   6   2       1284.66       1388.04       186.28 o
  -8   6   2        613.12        529.22        90.86 o
  -7   6   2        487.70        442.15        74.82 o
  -6   6   2       1252.18       1013.23       251.96 o
  -5   6   2       1212.87        680.87       507.40 o
  -4   6   2       7475.75       5299.08      1987.67 o
  -3   6   2       1027.86       1013.11       140.65 o
  -2   6   2       3895.13       3383.36       138.75 o
  -1   6   2        230.44        253.80        42.65 o
   0   6   2       1455.24       1462.21        64.87 o
   1   6   2        495.59        439.31        51.57 o
   2   6   2       3539.12       2993.79       141.67 o
   3   6   2        774.61        760.52        81.38 o
   4   6   2       7632.94       6082.55       367.25 o
   5   6   2       1168.77        978.06       154.42 o
   6   6   2       1490.93       1506.32        86.06 o
   7   6   2        415.97        374.90        72.64 o
   8   6   2        546.01        437.64        66.89 o
   9   6   2       1018.45        893.19        86.18 o
  10   6   2       1151.27       1142.57        77.08 o
  11   6   2          8.58         34.89        61.98 o
 -10   7   2        226.47        214.18        55.66 o
  -9   7   2       1064.80        988.88       121.39 o
  -8   7   2        349.55        365.94        74.87 o
  -7   7   2        684.96        521.85        78.26 o
  -6   7   2       1528.90       1174.48       102.02 o
  -5   7   2       1963.43       1259.08       564.44 o
  -4   7   2       4607.95       3255.25      1129.39 o
  -3   7   2       1024.34        829.47       115.60 o
  -2   7   2        244.76        220.01        51.12 o
  -1   7   2        821.32        661.42        83.66 o
   0   7   2       7849.06       7541.14       260.57 o
   1   7   2        960.35        681.78        68.40 o
   2   7   2         93.83        102.18        44.55 o
   3   7   2       1053.50        785.01        87.45 o
   4   7   2       3974.02       3054.28       183.54 o
   5   7   2       1586.29       1176.01       190.77 o
   6   7   2       1432.55       1210.10       120.11 o
   7   7   2        808.15        794.75       106.78 o
   8   7   2        182.35        155.49        58.10 o
   9   7   2       1026.17        853.74        82.06 o
  10   7   2        227.06        217.44        59.51 o
  11   7   2        357.41        413.16        57.16 o
 -10   8   2        118.67        136.35        52.57 o
  -9   8   2         85.00        102.80        51.41 o
  -8   8   2       2071.68       1966.04       111.25 o
  -7   8   2        367.89        247.22        71.46 o
  -6   8   2       1106.36        859.67        83.96 o
  -5   8   2       1974.23       1573.87       194.56 o
  -4   8   2       2580.99       1737.89       455.71 o
  -3   8   2        696.90        612.50       227.86 o
  -2   8   2        379.38        380.62        67.47 o
  -1   8   2        951.76        889.42        75.15 o
   0   8   2       2537.91       2661.28       189.87 o
   1   8   2        833.53        714.72        96.03 o
   2   8   2        305.90        293.07        79.08 o
   3   8   2        744.35        519.16        90.83 o
   4   8   2       2729.28       1646.79       174.19 o
   5   8   2       2229.85       1829.35       190.66 o
   6   8   2       1173.46        973.25        67.30 o
   7   8   2        641.23        612.91        68.32 o
   8   8   2       2067.33       1990.53        95.37 o
   9   8   2         25.86         22.68        64.73 o
  10   8   2         95.00         99.87        69.05 o
 -10   9   2        397.72        444.13        77.12 o
  -9   9   2        511.47        609.61        66.87 o
  -8   9   2       2380.31       2209.91        87.56 o
  -7   9   2         83.29         36.47        54.52 o
  -6   9   2        875.29        797.66        83.46 o
  -5   9   2        513.13        303.67        70.43 o
  -4   9   2       3498.01       2954.18       314.40 o
  -3   9   2        436.92        372.27       113.47 o
  -2   9   2       2068.91       1985.61       140.71 o
  -1   9   2        230.93        254.51        69.29 o
   0   9   2       6605.95       6166.31       284.99 o
   1   9   2        214.50        254.66        95.67 o
   2   9   2       2447.86       2022.49       166.58 o
   3   9   2        269.57        235.02        88.47 o
   4   9   2       3514.17       3225.33       349.91 o
   5   9   2        733.85        605.19        69.45 o
   6   9   2       1043.94       1039.52        72.43 o
   7   9   2         57.51        107.19        61.02 o
   8   9   2       2454.10       2502.08       139.69 o
   9   9   2        386.61        375.88        69.41 o
  10   9   2        373.77        341.63        59.67 o
  -9  10   2        580.72        658.68        84.53 o
  -8  10   2        802.46        926.66        75.65 o
  -7  10   2        118.68        115.13        52.07 o
  -6  10   2        602.23        559.95        65.19 o
  -5  10   2        223.70        160.33        60.40 o
  -4  10   2        893.88        650.81       108.27 o
  -3  10   2        587.62        496.15        49.06 o
  -2  10   2       1525.17       1097.78        63.30 o
  -1  10   2       1618.15       1483.23        85.59 o
   0  10   2         32.00         48.08        43.02 o
   1  10   2       2078.41       1548.58       130.28 o
   2  10   2       1377.57        898.34       100.54 o
   3  10   2        763.98        541.70        64.91 o
   4  10   2        959.60        893.03        93.41 o
   5  10   2        195.31        217.21        80.14 o
   6  10   2        385.11        390.11        61.47 o
   7  10   2         60.71        137.40        61.70 o
   8  10   2        659.75        780.46        74.66 o
   9  10   2        551.75        673.93        70.64 o
  -9  11   2        282.26        298.68        74.37 o
  -8  11   2         20.67        -15.76        43.40 o
  -7  11   2        460.56        490.16        68.57 o
  -6  11   2        384.53        429.12        63.53 o
  -5  11   2       3225.91       2947.75       225.69 o
  -4  11   2       1125.35        887.62        76.52 o
  -3  11   2       2055.89       1541.53       107.12 o
  -2  11   2        379.59        268.60        50.20 o
  -1  11   2         13.95         23.68        44.28 o
   0  11   2        146.31        161.02        45.65 o
   1  11   2         32.07         29.37        37.77 o
   2  11   2        543.52        483.43        67.48 o
   3  11   2       1529.87       1233.87       124.24 o
   4  11   2       1230.38       1196.07        87.20 o
   5  11   2       3499.56       3380.62       505.75 o
   6  11   2        292.94        283.47        50.62 o
   7  11   2        453.77        556.20        63.79 o
   8  11   2         52.58         57.03        40.36 o
   9  11   2        346.88        381.47        66.34 o
  -8  12   2        566.95        780.31        81.56 o
  -7  12   2        975.71       1330.02        79.14 o
  -6  12   2        579.36        690.74        73.48 o
  -5  12   2        770.29        753.37        56.16 o
  -4  12   2        461.13        413.11        70.77 o
  -3  12   2         97.78         83.90        56.48 o
  -2  12   2        141.36         25.09        60.63 o
  -1  12   2       1132.13        969.09       105.38 o
   0  12   2       1066.55        904.12       100.49 o
   1  12   2       1249.21        920.48       110.65 o
   2  12   2        110.07        109.86        53.41 o
   3  12   2        113.12         29.06        71.56 o
   4  12   2        551.33        508.77        67.26 o
   5  12   2        722.59        802.70       111.98 o
   6  12   2        727.20       1175.41        91.44 o
   7  12   2        846.86        857.67        83.81 o
   8  12   2        568.37        541.11        48.48 o
  -7  13   2         54.12         16.01        47.87 o
  -6  13   2       1314.01       1672.38       105.97 o
  -5  13   2        195.48        182.74        66.96 o
  -4  13   2        442.23        412.22       100.73 o
  -3  13   2         48.95         22.72        77.96 o
  -2  13   2        958.02        717.63        79.16 o
  -1  13   2        152.95        100.21        51.32 o
   0  13   2        219.56        169.98        64.50 o
   1  13   2        132.44        187.10        65.92 o
   2  13   2        956.99        692.70       106.56 o
   3  13   2         48.54         51.15        67.18 o
   4  13   2        565.01        458.46        71.77 o
   5  13   2        238.61        142.57        51.38 o
   6  13   2       1196.39        962.52       158.73 o
   7  13   2         78.81         16.10        57.69 o
  -6  14   2        126.69        154.66        85.52 o
  -5  14   2         25.78        -47.91       121.16 o
  -4  14   2        159.87        111.51        51.64 o
  -3  14   2         26.06        -45.99        61.81 o
  -2  14   2        864.56        730.62       117.79 o
  -1  14   2        118.69         53.75        55.05 o
   0  14   2         19.19        115.56        72.98 o
   1  14   2        241.42        189.44        85.13 o
   2  14   2        746.27        667.28        77.16 o
   3  14   2         38.38          2.59        70.66 o
   4  14   2        143.71         11.00        82.50 o
   5  14   2          7.52         38.50        54.21 o
   6  14   2        137.38        181.07        59.03 o
  -5  15   2        910.87        684.31        86.39 o
  -4  15   2         45.41        -63.71        74.13 o
  -3  15   2       1181.54       1127.25       152.90 o
  -2  15   2        435.90        656.18       103.76 o
  -1  15   2        168.46        194.79        60.61 o
   0  15   2          4.44        -60.53        60.53 o
   1  15   2        156.92        103.19        68.45 o
   2  15   2        512.87        866.80        99.77 o
   3  15   2        975.39       1341.88       109.43 o
   4  15   2         38.09        103.02        55.01 o
   5  15   2       1160.68       1359.49        87.53 o
  -2  16   2        150.74        287.85       211.58 o
  -1  16   2        599.23        962.60       356.27 o
   0  16   2        236.39        328.93        60.33 o
   1  16   2        663.08        914.28       213.49 o
   2  16   2        134.90        -65.33        79.52 o
   3  16   2        124.91        367.04        85.33 o
   1   0   3       3876.81       5141.70       459.25 o
   2   0   3      31421.68      36228.33      1326.24 o
   3   0   3        415.24        430.49        52.98 o
   4   0   3      12784.64      13815.88       473.38 o
   5   0   3      13890.53      15126.29       384.47 o
   6   0   3        680.73        629.67        91.61 o
   7   0   3       5912.70       6444.20       955.21 o
   8   0   3       2795.38       3291.45       241.84 o
   9   0   3          7.50         41.04       111.20 o
  10   0   3        287.79        441.12       106.69 o
  11   0   3        462.59        306.29        75.20 o
  12   0   3         90.32        114.16        63.22 o
 -12   1   3        143.60        116.98        60.72 o
 -11   1   3       1628.13       1510.84       135.64 o
 -10   1   3       1996.08       1926.75       139.12 o
  -9   1   3        630.69        914.79       131.28 o
  -8   1   3       5278.22       6418.92       481.20 o
  -7   1   3        996.82        872.02       126.88 o
  -6   1   3       4902.23       4802.69       288.00 o
  -5   1   3       1872.09       2108.64       133.50 o
  -4   1   3       5511.58       6074.97       194.69 o
  -3   1   3       5127.61       5688.98       158.68 o
  -2   1   3       6956.44       7570.16       149.04 o
  -1   1   3        909.99       1019.07        57.52 o
   0   1   3       1914.92       2125.02        85.12 o
   1   1   3        994.35       1309.83        49.88 o
   2   1   3       6803.75       7479.48       233.99 o
   3   1   3       4906.42       5636.78       226.75 o
   4   1   3       5327.07       6176.26       402.86 o
   5   1   3       1497.86       1830.63       181.31 o
   6   1   3       5571.23       6115.70       425.98 o
   7   1   3       1317.59       1459.69       163.68 o
   8   1   3       5158.69       6142.02       340.45 o
   9   1   3        493.32        614.76       108.84 o
  10   1   3       1953.71       1647.55       169.75 o
  11   1   3       1479.17       1302.98       119.05 o
  12   1   3        203.99         78.89        59.64 o
 -12   2   3        157.61         47.61        63.67 o
 -11   2   3        283.19        133.20        97.24 o
 -10   2   3        941.30        905.13       112.97 o
  -9   2   3       2486.05       2489.77       204.78 o
  -8   2   3      10029.87      11891.89       792.27 o
  -7   2   3      11974.76      12039.39       668.28 o
  -6   2   3       5681.26       5578.19       333.01 o
  -5   2   3       6305.84       6726.84       231.59 o
  -4   2   3       2703.16       2938.76       136.73 o
  -3   2   3       5365.40       5687.00       187.88 o
  -2   2   3      30029.91      29832.51       373.88 o
  -1   2   3       3701.11       3485.40       323.21 o
   0   2   3        266.99        271.99        20.56 o
   1   2   3       4463.03       4700.73       140.00 o
   2   2   3      30241.70      29162.01       901.34 o
   3   2   3       5580.91       5992.24       157.71 o
   4   2   3       3459.28       3798.31       126.17 o
   5   2   3       6818.94       7401.17       214.39 o
   6   2   3       5237.66       5677.49       399.41 o
   7   2   3      12675.98      15228.43       924.24 o
   8   2   3      10100.63      11728.62       396.27 o
   9   2   3       2636.24       2348.97       164.77 o
  10   2   3        805.24        785.48        80.73 o
  11   2   3        356.37        280.50        90.29 o
 -11   3   3        951.04        918.88       116.40 o
 -10   3   3        483.95        378.29       124.21 o
  -9   3   3       2092.91       2186.38       223.55 o
  -8   3   3         99.43        167.72        62.06 o
  -7   3   3        534.82        612.21        98.95 o
  -6   3   3       3011.36       2140.80       522.15 o
  -5   3   3       3886.32       4307.75       404.04 o
  -4   3   3       2849.17       3264.98       262.00 o
  -3   3   3      11367.72      11475.85       268.14 o
  -2   3   3      13558.21      12020.55       203.09 o
  -1   3   3      11284.89      10086.65       229.32 o
   0   3   3       1097.05       1115.29        47.99 o
   1   3   3      10499.67       9803.99       181.67 o
   2   3   3      14050.81      13764.04       277.18 o
   3   3   3      13423.89      13074.42       332.23 o
   4   3   3       2489.60       2536.95       196.85 o
   5   3   3       3630.91       3823.33       189.53 o
   6   3   3       3237.97       2946.40       211.36 o
   7   3   3        394.10        381.85        65.45 o
   8   3   3         38.65         56.66        59.55 o
   9   3   3       1958.03       2025.55       159.72 o
  10   3   3        463.03        413.17        91.29 o
  11   3   3       1237.59       1179.83       111.84 o
 -11   4   3        159.17        199.17        82.98 o
 -10   4   3        108.93         77.94        73.06 o
  -9   4   3        739.13        801.68       157.90 o
  -8   4   3        457.42        331.46        69.70 o
  -7   4   3       4123.22       4154.44       170.64 o
  -6   4   3       5395.98       3744.73      1825.59 o
  -5   4   3      18761.49      13141.03      7641.20 o
  -4   4   3        784.91        819.62        93.65 o
  -3   4   3         43.64         70.94        34.16 o
  -2   4   3        138.11        161.67        25.24 o
  -1   4   3       3464.37       3109.15       119.37 o
   0   4   3         67.54         72.14        18.80 o
   1   4   3       2821.41       2600.73        99.26 o
   2   4   3        176.89        172.51        36.13 o
   3   4   3         55.26         55.93        40.34 o
   4   4   3        879.30        760.45        88.10 o
   5   4   3      18295.57      17327.94       410.06 o
   6   4   3       5494.13       5513.87       308.66 o
   7   4   3       4468.84       4463.13       224.83 o
   8   4   3        634.43        531.47        90.50 o
   9   4   3        613.77        631.84        79.20 o
  10   4   3        229.23        207.81       105.86 o
  11   4   3        228.49        244.26        81.52 o
 -11   5   3        779.99        792.58        89.45 o
 -10   5   3        156.70        156.55        84.83 o
  -9   5   3        313.89        878.42       322.25 o
  -8   5   3       1532.52       1250.43       288.27 o
  -7   5   3        904.86        731.36        80.84 o
  -6   5   3       1233.94        749.14       636.37 o
  -5   5   3       2660.71       1780.95      1010.49 o
  -4   5   3        574.35        470.95       255.23 o
  -3   5   3       7849.95       7463.65       959.42 o
  -2   5   3       2846.18       2776.37        87.72 o
  -1   5   3       9635.99       8495.39       285.77 o
   0   5   3       7124.35       6647.57       209.94 o
   1   5   3      10162.37       8941.55       208.18 o
   2   5   3       2215.22       2228.28       103.78 o
   3   5   3       7320.17       6300.39       322.87 o
   4   5   3        456.44        463.72        78.16 o
   5   5   3       2074.23       1709.84       140.75 o
   6   5   3       1167.17       1094.63       166.77 o
   7   5   3       1181.36       1186.46        85.52 o
   8   5   3       1658.23       1460.51       106.02 o
   9   5   3        397.86        369.35        79.06 o
  10   5   3        115.67         60.23        57.59 o
  11   5   3        743.75        779.75        90.54 o
 -11   6   3        198.65        191.82        61.79 o
 -10   6   3        711.72        732.97        81.60 o
  -9   6   3        921.80       1038.86       202.26 o
  -8   6   3        793.82        884.21       390.34 o
  -7   6   3       3001.28       2951.99       156.39 o
  -6   6   3       1385.76       1201.68       167.20 o
  -5   6   3       2367.71       1566.33       928.61 o
  -4   6   3        690.01        449.70       168.68 o
  -3   6   3        737.05        612.03       101.11 o
  -2   6   3      22135.02      20230.44       557.86 o
  -1   6   3       2969.82       2687.26       134.21 o
   0   6   3          8.59         22.19        32.00 o
   1   6   3       2319.36       2057.67       157.78 o
   2   6   3      23054.60      19839.25       568.44 o
   3   6   3        867.22        759.05        80.82 o
   4   6   3       1029.87        770.23        96.83 o
   5   6   3       2857.85       2332.27       195.11 o
   6   6   3       1295.29       1161.83        67.29 o
   7   6   3       2881.71       2762.75       158.15 o
   8   6   3        881.82        783.30        95.82 o
   9   6   3        997.82        837.53        82.61 o
  10   6   3        725.10        686.63        75.99 o
  11   6   3        108.09        121.22        60.97 o
 -10   7   3        127.20        134.49        52.13 o
  -9   7   3        237.05        314.54        77.35 o
  -8   7   3        219.86        290.62       117.80 o
  -7   7   3        420.25        397.50        76.72 o
  -6   7   3       1542.83       1220.86       165.02 o
  -5   7   3       1321.52       1369.84       187.57 o
  -4   7   3        758.59        736.92       153.34 o
  -3   7   3        977.33        870.46       115.00 o
  -2   7   3       4887.80       4847.52       168.78 o
  -1   7   3       1916.40       1803.27        77.61 o
   0   7   3       2875.16       2502.88       133.09 o
   1   7   3       1595.99       1486.76       116.01 o
   2   7   3       4754.92       4280.79       257.19 o
   3   7   3       1489.91       1181.84       103.79 o
   4   7   3       1157.36       1067.07       119.04 o
   5   7   3       1099.70        876.58       128.45 o
   6   7   3       1929.13       1873.59       125.82 o
   7   7   3        328.16        306.41        62.14 o
   8   7   3        404.37        320.54        70.94 o
   9   7   3        182.83        165.67        62.61 o
  10   7   3         51.69         35.21        79.78 o
  11   7   3         79.87         32.87        42.21 o
 -10   8   3         89.86         78.11        48.26 o
  -9   8   3        563.14        590.30        80.98 o
  -8   8   3        766.38        581.15        87.80 o
  -7   8   3       2642.84       2379.05       141.71 o
  -6   8   3        748.97        586.48       108.60 o
  -5   8   3       4704.80       4165.39       516.40 o
  -4   8   3       2017.70       1685.47       367.96 o
  -3   8   3         15.97         49.46        90.77 o
  -2   8   3       2896.15       2650.58       149.46 o
  -1   8   3       4173.94       3948.25       144.74 o
   0   8   3       1291.41       1327.73       102.39 o
   1   8   3       4138.66       3793.26       228.28 o
   2   8   3       3114.50       2697.57       172.51 o
   3   8   3         30.24         25.52        52.96 o
   4   8   3       2228.51       1689.92       141.47 o
   5   8   3       4584.76       3766.46       231.25 o
   6   8   3        705.99        760.64        60.21 o
   7   8   3       3092.86       2885.38       112.68 o
   8   8   3        950.11        918.93        89.30 o
   9   8   3        570.72        645.20        84.27 o
  10   8   3         92.43         70.14        68.93 o
 -10   9   3         31.43         33.36        55.45 o
  -9   9   3        526.45        580.31        92.68 o
  -8   9   3        526.96        514.46        78.04 o
  -7   9   3        730.62        744.49        79.93 o
  -6   9   3       1820.66       1658.61       119.82 o
  -5   9   3       3103.77       2735.46       329.81 o
  -4   9   3        404.99        354.24        43.25 o
  -3   9   3       3056.29       2431.72       171.64 o
  -2   9   3       3745.09       3572.07       187.17 o
  -1   9   3       1491.13       1299.88       101.08 o
   0   9   3       1097.69       1116.43       103.75 o
   1   9   3       1377.48       1137.75       151.24 o
   2   9   3       3770.50       3341.76       210.58 o
   3   9   3       3811.51       3076.92       145.47 o
   4   9   3        273.81        224.81        65.07 o
   5   9   3       2799.34       2764.48       107.77 o
   6   9   3       1893.80       1955.96       133.29 o
   7   9   3        753.42        783.02        80.78 o
   8   9   3        672.34        696.76        92.16 o
   9   9   3        556.34        591.90        76.26 o
  10   9   3         82.83        123.20        61.03 o
  -9  10   3       1672.53       2066.03       126.59 o
  -8  10   3       1326.78       1347.03        80.08 o
  -7  10   3        745.60        704.50        87.15 o
  -6  10   3       1008.30        912.94        85.24 o
  -5  10   3        769.85        652.05        78.37 o
  -4  10   3       2127.05       1599.70       165.73 o
  -3  10   3         63.33         94.66        35.54 o
  -2  10   3        752.72        630.90        47.16 o
  -1  10   3       1867.55       1603.45        89.25 o
   0  10   3       1248.84       1190.25       102.38 o
   1  10   3       1384.41       1071.37       167.96 o
   2  10   3        931.86        653.04        70.26 o
   3  10   3        163.06        111.75        49.03 o
   4  10   3       2231.38       2263.65       152.60 o
   5  10   3        714.23        775.38       101.87 o
   6  10   3        922.44        960.50        70.53 o
   7  10   3       1007.77       1157.03        86.77 o
   8  10   3       1530.74       1762.35        97.01 o
   9  10   3       1488.99       1524.29       103.16 o
  -9  11   3        128.23        113.73        61.06 o
  -8  11   3        826.63       1040.36        86.42 o
  -7  11   3         76.73         84.78        52.37 o
  -6  11   3        373.34        262.28        55.18 o
  -5  11   3        133.35        154.54        59.99 o
  -4  11   3        938.49        674.65        80.82 o
  -3  11   3         44.87         17.61        38.46 o
  -2  11   3        152.20        130.70        40.53 o
  -1  11   3        115.65        152.68        49.34 o
   0  11   3         32.72         50.16        45.41 o
   1  11   3         74.92         45.78        38.53 o
   2  11   3        166.06        130.36        69.87 o
   3  11   3        124.77         95.61        59.06 o
   4  11   3        568.66        439.65        88.58 o
   5  11   3        154.91        100.44        66.80 o
   6  11   3        521.30        467.36        72.45 o
   7  11   3         76.66        183.84        69.15 o
   8  11   3        720.39        681.82       118.05 o
   9  11   3        235.98        191.51        58.38 o
  -8  12   3         65.84         65.09        55.22 o
  -7  12   3        461.00        522.00        75.74 o
  -6  12   3        977.99       1011.38        68.59 o
  -5  12   3        770.68        719.93        60.00 o
  -4  12   3        274.88        302.65        66.43 o
  -3  12   3         53.69        114.54        54.64 o
  -2  12   3        116.98         -8.35        56.30 o
  -1  12   3        800.19        677.61        91.32 o
   0  12   3        317.11        281.53        70.88 o
   1  12   3        701.03        730.37       136.56 o
   2  12   3        226.99        139.89        61.36 o
   3  12   3         68.06         22.30        59.14 o
   4  12   3        341.19        280.79        91.22 o
   5  12   3        742.17        615.64       181.57 o
   6  12   3        909.23       1068.28       150.22 o
   7  12   3        537.85        501.94        63.51 o
   8  12   3         57.64         59.63        49.37 o
  -7  13   3        337.03        462.19        56.58 o
  -6  13   3        265.71        359.44        69.36 o
  -5  13   3       1491.57       1642.14       156.95 o
  -4  13   3        104.05        115.81       138.48 o
  -3  13   3       1585.25       1431.31       366.49 o
  -2  13   3        544.21        489.98        71.51 o
  -1  13   3        110.19        -10.34        48.99 o
   0  13   3        108.82        150.64        61.38 o
   1  13   3        122.89         89.97        59.29 o
   2  13   3        474.08        374.86        88.68 o
   3  13   3       1710.97       1367.02       151.15 o
   4  13   3         42.40         19.87        56.78 o
   5  13   3       1144.27       1178.17       132.06 o
   6  13   3        198.54         93.43        60.89 o
   7  13   3        267.69        183.34        63.07 o
  -6  14   3        158.21        195.83        82.46 o
  -5  14   3        223.09        145.10        77.06 o
  -4  14   3        169.24        192.32        75.07 o
  -3  14   3       1063.58        586.38       158.57 o
  -2  14   3        888.00        784.45        92.19 o
  -1  14   3        895.39        832.24        93.33 o
   0  14   3        326.74        428.00        70.84 o
   1  14   3        791.85        976.80        87.72 o
   2  14   3        866.66        755.44       151.99 o
   3  14   3       1082.01       1274.57       185.28 o
   4  14   3        217.40        211.25        95.26 o
   5  14   3        255.29        304.69        59.33 o
   6  14   3        147.83        244.54        59.79 o
  -5  15   3        177.77        224.90        63.00 o
  -4  15   3         97.03         48.13        42.01 o
  -3  15   3        103.25        118.70        44.47 o
  -2  15   3       1135.45       1402.32       104.23 o
  -1  15   3        357.41        589.84        96.10 o
   0  15   3        477.96        216.51        74.15 o
   1  15   3        306.55        160.48        74.70 o
   2  15   3       1122.91       1565.56       220.56 o
   3  15   3        157.75        359.79        74.64 o
   4  15   3        142.61        291.37        57.05 o
   5  15   3        137.88        312.69        61.10 o
  -2  16   3         36.91        -73.54        73.54 o
  -1  16   3        140.24         64.54        74.46 o
   0  16   3        701.27       1078.42       107.06 o
   1  16   3        122.86        204.30        62.16 o
   2  16   3         60.40         13.28       215.81 o
   3  16   3          1.77         93.02        53.37 o
   0   0   4       7997.21       7948.45       536.60 o
   1   0   4        164.45        230.18        21.25 o
   2   0   4       1938.68       2098.52        52.12 o
   3   0   4       1359.80       1370.01        74.37 o
   4   0   4        555.88        615.13        63.89 o
   5   0   4       4021.23       4159.06       181.68 o
   6   0   4       5617.33       5224.05       259.94 o
   7   0   4         82.19        103.27        72.46 o
   8   0   4       1079.20       1274.03       108.68 o
   9   0   4        809.85        887.08       166.62 o
  10   0   4        304.85        466.75        93.21 o
  11   0   4       1281.56       1061.09        89.02 o
  12   0   4        174.52        224.93        65.20 o
 -12   1   4       1691.20       1345.20       101.08 o
 -11   1   4        115.44         42.64        95.71 o
 -10   1   4        610.17        665.49        95.27 o
  -9   1   4        233.41        363.56       118.63 o
  -8   1   4       5356.70       7736.08       665.52 o
  -7   1   4       2968.89       3276.80       352.24 o
  -6   1   4       3066.43       3121.52       176.67 o
  -5   1   4       4220.91       4317.94       185.92 o
  -4   1   4       2295.07       2395.69       122.85 o
  -3   1   4         69.88        126.51        35.40 o
  -2   1   4      14965.75      15700.79       464.06 o
  -1   1   4       7270.43       7724.41       138.41 o
   0   1   4        636.11        695.21        35.81 o
   1   1   4       8652.71       9410.50       350.88 o
   2   1   4      16192.10      16827.62       331.56 o
   3   1   4         53.98        110.39        32.96 o
   4   1   4       2188.98       2561.95       203.01 o
   5   1   4       4402.95       4972.05       294.62 o
   6   1   4       3167.49       3871.69       284.42 o
   7   1   4       2257.70       2806.81       212.50 o
   8   1   4       5692.59       6024.38       415.81 o
   9   1   4        253.75        370.57       128.92 o
  10   1   4       1019.26       1157.90       132.02 o
  11   1   4         70.39         76.72        73.77 o
  12   1   4       1494.10       1047.11        92.84 o
 -11   2   4        356.03        293.21        92.71 o
 -10   2   4        690.07        548.82       110.45 o
  -9   2   4       3552.79       4352.79       190.06 o
  -8   2   4       2071.33       3296.49       170.03 o
  -7   2   4        540.89        872.50       189.00 o
  -6   2   4        579.49        597.46        97.12 o
  -5   2   4        852.61        694.63        99.30 o
  -4   2   4         10.39         22.57        46.40 o
  -3   2   4       7591.39       7580.96       228.73 o
  -2   2   4       1650.96       1660.52       100.20 o
  -1   2   4      12002.58      12112.11       245.45 o
   0   2   4       3780.41       3503.30       150.12 o
   1   2   4      11966.05      12979.82       240.94 o
   2   2   4       1331.61       1405.46        60.96 o
   3   2   4       7811.16       8020.46       181.81 o
   4   2   4         22.00         42.08        31.94 o
   5   2   4       1187.61       1222.22        96.96 o
   6   2   4        268.82        372.20       126.04 o
   7   2   4        660.07        723.03        75.22 o
   8   2   4       2074.35       2782.18       192.45 o
   9   2   4       2888.65       2781.18       259.74 o
  10   2   4        771.63        732.08       103.74 o
  11   2   4        305.54        303.99        86.50 o
 -11   3   4        505.02        603.98        99.72 o
 -10   3   4         33.73       -120.87       120.87 o
  -9   3   4        323.75        220.38        89.39 o
  -8   3   4       2870.84       3213.83       148.69 o
  -7   3   4        244.22        331.43        75.27 o
  -6   3   4       3388.22       2615.71       713.17 o
  -5   3   4       3251.73       3314.29       312.19 o
  -4   3   4        739.69        743.17        92.56 o
  -3   3   4       2478.76       2454.74       135.61 o
  -2   3   4       8849.28       8554.38       197.46 o
  -1   3   4       3312.62       3008.10        80.20 o
   0   3   4       3896.70       3424.67        94.47 o
   1   3   4       3981.87       3528.88       116.67 o
   2   3   4       7327.38       7199.94       179.20 o
   3   3   4       2521.01       2660.16       201.42 o
   4   3   4       1038.57        945.93        90.37 o
   5   3   4       3458.98       3331.77       223.60 o
   6   3   4       3733.22       4052.02       258.42 o
   7   3   4        458.73        448.68        57.61 o
   8   3   4       3062.56       2860.94       362.07 o
   9   3   4        325.52        161.64       122.87 o
  10   3   4         72.33         38.82        89.10 o
  11   3   4        326.80        292.42        81.16 o
 -11   4   4         94.05        167.32        82.51 o
 -10   4   4         66.55        218.36       222.54 o
  -9   4   4       1367.41       1736.91       156.70 o
  -8   4   4       1236.16       1151.44       103.15 o
  -7   4   4       4147.06       4219.57       145.89 o
  -6   4   4       1068.41        809.53       421.06 o
  -5   4   4       4763.70       3466.46      1723.75 o
  -4   4   4       1123.59       1254.56       122.74 o
  -3   4   4      17604.45      18446.33       373.88 o
  -2   4   4       1043.35       1000.88        48.97 o
  -1   4   4       2827.47       2795.09       123.38 o
   0   4   4       3575.59       3136.43       166.01 o
   1   4   4       2492.88       2481.70       123.13 o
   2   4   4       1456.14       1382.65        80.99 o
   3   4   4      17088.13      17509.35       396.47 o
   4   4   4       1138.47       1091.49       105.95 o
   5   4   4       4388.68       4255.25       209.53 o
   6   4   4       1760.97       1768.17       200.51 o
   7   4   4       3888.58       3871.36       321.03 o
   8   4   4        964.42        779.79       133.61 o
   9   4   4       1539.87       1412.64       115.98 o
  10   4   4         61.42         43.92        96.48 o
  11   4   4         97.11        113.28        71.14 o
 -11   5   4         74.20         88.90        66.65 o
 -10   5   4        668.34        867.13       126.76 o
  -9   5   4        520.10       1019.47       132.77 o
  -8   5   4       2030.50       1906.05       135.12 o
  -7   5   4        978.19        875.47        80.60 o
  -6   5   4      11840.26       9998.50      1105.84 o
  -5   5   4        692.33        443.24       193.52 o
  -4   5   4       6374.41       5109.96      1417.54 o
  -3   5   4        104.12         85.61        40.64 o
  -2   5   4       8005.50       6879.19       164.08 o
  -1   5   4       4499.01       4358.18       126.49 o
   0   5   4       6885.54       6843.44       224.49 o
   1   5   4       3770.96       3853.01       177.06 o
   2   5   4       8624.49       7201.51       331.98 o
   3   5   4         65.15         61.08        43.72 o
   4   5   4       5920.32       5281.57       247.83 o
   5   5   4        423.79        367.56        84.57 o
   6   5   4      12212.61      11411.76       558.19 o
   7   5   4        733.91        718.05        73.64 o
   8   5   4       1785.48       1652.08       214.01 o
   9   5   4        496.22        427.12        78.37 o
  10   5   4        533.74        478.90       108.65 o
  11   5   4         47.63         73.45        64.46 o
 -11   6   4        107.33         98.37        45.40 o
 -10   6   4       1424.80       1393.91       129.59 o
  -9   6   4       2219.64       3075.29       234.89 o
  -8   6   4       1190.18       1462.01       198.36 o
  -7   6   4        862.97        837.29       185.25 o
  -6   6   4       1828.13       1672.66       100.73 o
  -5   6   4       1973.39       1453.58       386.47 o
  -4   6   4        511.40        303.96       172.61 o
  -3   6   4      14370.22       9940.42       654.83 o
  -2   6   4       1569.43       1490.43        85.55 o
  -1   6   4      10181.48       9428.09       324.88 o
   0   6   4         59.61         33.88        35.46 o
   1   6   4       9845.18       8741.94       288.91 o
   2   6   4       1224.62       1140.01        85.06 o
   3   6   4      14837.85      12536.28       420.91 o
   4   6   4        762.11        645.76        93.87 o
   5   6   4       2116.21       1705.42       148.35 o
   6   6   4       2009.17       1767.23        84.63 o
   7   6   4        903.40        817.46        78.69 o
   8   6   4        868.17        799.34        93.27 o
   9   6   4       2007.19       1755.80       118.87 o
  10   6   4       1499.10       1467.26       130.02 o
  11   6   4        112.02        108.89        55.75 o
 -10   7   4         54.95         69.36        50.95 o
  -9   7   4       1137.08       1164.54       132.72 o
  -8   7   4       1525.43       1544.96       107.06 o
  -7   7   4        120.04        144.05        68.92 o
  -6   7   4        513.89        483.73        81.71 o
  -5   7   4       5295.49       4823.59       476.59 o
  -4   7   4       1585.38       1567.28       183.40 o
  -3   7   4       2329.71       2108.87       215.56 o
  -2   7   4       2553.19       2416.48       131.76 o
  -1   7   4       3347.29       3110.00        99.84 o
   0   7   4          8.59         21.02        39.76 o
   1   7   4       3756.60       3192.78       197.36 o
   2   7   4       2362.46       2474.96       153.84 o
   3   7   4       2211.21       1836.34       148.39 o
   4   7   4       1458.77       1228.50       126.91 o
   5   7   4       4776.84       4232.38       143.12 o
   6   7   4        383.99        331.79        54.33 o
   7   7   4         38.41         59.18        57.86 o
   8   7   4       1470.93       1410.59       117.05 o
   9   7   4       1024.97        901.66        93.70 o
  10   7   4         41.87         60.18        78.85 o
 -10   8   4        123.82        140.68        48.93 o
  -9   8   4        456.72        430.71        98.13 o
  -8   8   4        153.79         92.03        65.71 o
  -7   8   4        111.22         50.88        67.14 o
  -6   8   4        262.38        221.38        53.52 o
  -5   8   4       1123.77        944.85        93.60 o
  -4   8   4        213.53        184.27        40.21 o
  -3   8   4        205.01        194.26        77.21 o
  -2   8   4       3129.20       3083.35       190.51 o
  -1   8   4        820.64        756.12        68.31 o
   0   8   4       1228.89       1157.33        99.26 o
   1   8   4        884.23        710.97       117.13 o
   2   8   4       2785.38       2742.35       175.92 o
   3   8   4        112.67         73.48        72.08 o
   4   8   4        320.81        249.00        65.92 o
   5   8   4       1479.13       1382.23       115.49 o
   6   8   4         85.75        154.88        50.03 o
   7   8   4        162.26        179.20        56.50 o
   8   8   4        104.09        135.22        78.09 o
   9   8   4        295.86        342.58        78.91 o
  10   8   4        191.36        218.74        73.05 o
 -10   9   4        193.52        165.24        57.78 o
  -9   9   4        357.85        406.44        95.71 o
  -8   9   4       1546.65       1466.42       276.02 o
  -7   9   4        513.53        518.01        71.01 o
  -6   9   4        954.27        665.13        81.24 o
  -5   9   4        187.84        149.24        42.88 o
  -4   9   4       1038.42        995.45        75.81 o
  -3   9   4        510.31        495.46        41.70 o
  -2   9   4       2405.31       2170.63       153.51 o
  -1   9   4       1456.34       1598.70       127.24 o
   0   9   4        380.77        298.39        87.09 o
   1   9   4       1576.45       1496.92       171.57 o
   2   9   4       2144.62       1966.15       166.59 o
   3   9   4        689.32        722.59        70.24 o
   4   9   4        717.88        668.84        68.50 o
   5   9   4        367.07        404.01        57.09 o
   6   9   4       1381.80       1383.82        83.83 o
   7   9   4        435.02        457.72        72.60 o
   8   9   4       1687.27       1813.10       130.02 o
   9   9   4        421.45        455.31        96.67 o
  10   9   4        324.58        279.57        48.69 o
  -9  10   4       1738.78       2180.43       150.38 o
  -8  10   4        979.93       1075.18        93.87 o
  -7  10   4        363.13        437.17        64.68 o
  -6  10   4       1162.14        893.35        82.12 o
  -5  10   4       3050.39       2533.57       216.94 o
  -4  10   4        835.24        834.12        83.51 o
  -3  10   4       2203.76       1986.25       138.97 o
  -2  10   4        379.76        405.53        41.96 o
  -1  10   4       1382.59       1109.18       103.02 o
   0  10   4        110.42         96.31        39.01 o
   1  10   4       1531.45        997.22        78.29 o
   2  10   4        567.38        447.17        63.74 o
   3  10   4       1732.41       1255.52       107.58 o
   4  10   4        852.16        743.61       100.30 o
   5  10   4       2736.69       2718.36       133.32 o
   6  10   4       1443.99       1529.48        80.62 o
   7  10   4        278.08        418.24        90.77 o
   8  10   4        764.67        940.26        80.00 o
   9  10   4       1818.07       1991.15       111.32 o
  -9  11   4       1110.02       1348.77       105.75 o
  -8  11   4        275.98        278.85        63.39 o
  -7  11   4        120.16         74.89        53.27 o
  -6  11   4       1010.89       1081.79        83.59 o
  -5  11   4       2872.15       2411.88       157.42 o
  -4  11   4       1102.63        993.86       112.01 o
  -3  11   4       1716.36       1298.47        85.27 o
  -2  11   4        490.63        478.64        65.90 o
  -1  11   4        472.29        484.62        69.36 o
   0  11   4        252.60        208.53        53.18 o
   1  11   4        255.43        190.76        55.82 o
   2  11   4        499.50        288.43        63.71 o
   3  11   4       1400.15       1147.02       117.59 o
   4  11   4       1263.81       1177.91       131.59 o
   5  11   4       2650.98       2766.02       222.87 o
   6  11   4       1006.67       1377.61       180.65 o
   7  11   4         99.92        141.80        56.53 o
   8  11   4        277.49        334.66        64.28 o
   9  11   4       1042.90        910.72        83.39 o
  -8  12   4        366.27        492.72        47.99 o
  -7  12   4        363.48        487.85        72.29 o
  -6  12   4        402.10        339.90        59.85 o
  -5  12   4        849.36        601.57       109.86 o
  -4  12   4         66.55         84.87        70.60 o
  -3  12   4        451.64        429.49        58.04 o
  -2  12   4         18.30         -6.02        76.40 o
  -1  12   4        124.77        109.33        59.27 o
   0  12   4        490.16        360.59        68.69 o
   1  12   4         65.44         22.20        69.79 o
   2  12   4         23.90         47.79        57.82 o
   3  12   4        342.99        143.78        61.84 o
   4  12   4        117.77         22.32        57.85 o
   5  12   4        948.33        748.60       125.82 o
   6  12   4        532.77        436.84        85.36 o
   7  12   4        260.49        257.63        53.94 o
   8  12   4        346.33        370.62        61.95 o
  -7  13   4         24.34        203.54        69.97 o
  -6  13   4       1360.89       1631.02        78.59 o
  -5  13   4        525.72        524.99       131.97 o
  -4  13   4        955.94       1092.43       379.86 o
  -3  13   4        562.26        691.98        89.72 o
  -2  13   4        354.05        212.60        87.30 o
  -1  13   4        335.60        195.59        87.44 o
   0  13   4       1088.68       1063.55       109.90 o
   1  13   4        460.91        492.02        96.58 o
   2  13   4        542.15        602.16        98.08 o
   3  13   4        459.96        338.90        70.01 o
   4  13   4        923.30        863.74       149.82 o
   5  13   4        372.67        304.44        71.37 o
   6  13   4       1396.73       1867.71       248.83 o
   7  13   4         22.33        -20.94        57.00 o
  -6  14   4         56.50         81.86        41.85 o
  -5  14   4        267.19        267.70        75.67 o
  -4  14   4        793.30        761.90       119.00 o
  -3  14   4        596.56        252.65       110.09 o
  -2  14   4       3103.06       3240.48       485.98 o
  -1  14   4        486.43        583.98        85.79 o
   0  14   4          2.51         76.20        66.74 o
   1  14   4        550.48        819.31       110.24 o
   2  14   4       3130.58       3309.63       362.91 o
   3  14   4        607.10        671.98        92.34 o
   4  14   4        900.18       1120.69        96.66 o
   5  14   4        241.48        331.15        80.63 o
   6  14   4         56.02         59.62        51.55 o
  -4  15   4        171.39        104.58        47.24 o
  -3  15   4        107.63         49.64        40.06 o
  -2  15   4        484.67        543.73        75.30 o
  -1  15   4       1071.48       1355.99       128.74 o
   0  15   4         15.53        -77.54        77.54 o
   1  15   4       1011.01        844.09        97.06 o
   2  15   4        457.75        754.31       190.67 o
   3  15   4         62.16        141.77        94.75 o
   4  15   4        151.34        297.00        68.02 o
   5  15   4        744.09       1045.74        82.21 o
  -2  16   4        114.21        -72.26        72.26 o
  -1  16   4        134.79        -43.77        79.92 o
   0  16   4          5.48         42.98       100.74 o
   1  16   4        187.24        177.74        58.31 o
   2  16   4        114.37         48.34        85.39 o
   3  16   4        219.57        289.37        75.15 o
   1   0   5      17835.36      19363.84       806.87 o
   2   0   5       2432.62       2441.21        97.05 o
   3   0   5        980.45       1125.63        63.05 o
   4   0   5        940.65       1255.12        75.58 o
   5   0   5        240.25        256.77        60.91 o
   6   0   5       9441.03       9099.94       351.30 o
   7   0   5        609.97        974.90       123.13 o
   8   0   5        753.38       1136.98       114.65 o
   9   0   5       1298.99       1566.64       183.58 o
  10   0   5        293.26        322.84        72.80 o
  11   0   5         67.89         -3.25       114.22 o
 -11   1   5        141.69         60.06        92.38 o
 -10   1   5        250.52        237.35        86.18 o
  -9   1   5        392.24        510.35       105.40 o
  -8   1   5         19.60        131.22        82.53 o
  -7   1   5       3032.40       3902.96       470.23 o
  -6   1   5       8059.41       7681.26       325.11 o
  -5   1   5        433.21        490.77        89.09 o
  -4   1   5       9604.91      10547.26       314.28 o
  -3   1   5        773.99        821.66        54.50 o
  -2   1   5      10893.01      11197.49       331.65 o
  -1   1   5       6967.86       7578.68       133.70 o
   0   1   5       1311.23       1348.26        52.37 o
   1   1   5       7915.05       8453.68       363.48 o
   2   1   5       9363.27      10248.21       390.38 o
   3   1   5        852.86       1000.32        68.54 o
   4   1   5       9354.52      11620.84       763.49 o
   5   1   5        324.10        448.19        63.63 o
   6   1   5       6651.75       7593.81      1065.66 o
   7   1   5       3209.44       3939.81       229.65 o
   8   1   5         48.45        -47.61        89.90 o
   9   1   5        758.54        822.38       144.54 o
  10   1   5        302.50        362.82        76.31 o
  11   1   5        104.36         73.47        67.76 o
 -11   2   5        180.84        155.75        88.94 o
 -10   2   5       3706.69       3669.58       165.39 o
  -9   2   5         11.40         65.70        89.67 o
  -8   2   5        922.24       1261.26       131.74 o
  -7   2   5       2950.76       4122.53       446.88 o
  -6   2   5        943.60        963.28       117.78 o
  -5   2   5       2615.73       2658.51       182.07 o
  -4   2   5       2207.20       1939.37       143.24 o
  -3   2   5      11438.23      11805.19       304.99 o
  -2   2   5       1420.60       1340.44        55.82 o
  -1   2   5       3842.06       3782.74       215.02 o
   0   2   5        232.86        319.90        46.70 o
   1   2   5       3627.96       3323.78       275.99 o
   2   2   5       1776.51       1832.96        73.68 o
   3   2   5      12008.06      13897.67       301.48 o
   4   2   5       2771.59       2846.24       117.55 o
   5   2   5       2048.86       2489.05       175.45 o
   6   2   5        914.51       1072.46       137.03 o
   7   2   5       2960.67       3583.79       194.89 o
   8   2   5       1286.67       1186.43       130.77 o
   9   2   5         14.49         92.44       125.54 o
  10   2   5       4254.82       4392.19       291.97 o
  11   2   5        255.07        213.17        75.70 o
 -11   3   5        451.92        556.02        96.59 o
 -10   3   5        589.58        830.93       124.93 o
  -9   3   5       2167.58       2180.62       202.44 o
  -8   3   5       2175.88       2366.53       131.88 o
  -7   3   5       1113.09       1326.02       151.94 o
  -6   3   5       9629.38       7932.16      1055.05 o
  -5   3   5        171.69        151.81        63.64 o
  -4   3   5       3311.49       3353.80       186.67 o
  -3   3   5        533.55        515.87        65.71 o
  -2   3   5       3362.22       3010.23       148.05 o
  -1   3   5      14748.87      14336.27       237.31 o
   0   3   5       2359.68       2196.69        79.65 o
   1   3   5      14479.85      14074.09       286.39 o
   2   3   5       2730.48       2717.05       122.05 o
   3   3   5        416.96        457.96        61.24 o
   4   3   5       3116.93       3098.18       161.00 o
   5   3   5        251.45        228.68        60.74 o
   6   3   5       9091.61       9691.22       579.29 o
   7   3   5       1112.79       1068.15        84.11 o
   8   3   5       2484.64       2730.17       225.22 o
   9   3   5       2274.29       2167.51       160.11 o
  10   3   5        570.11        493.49        97.23 o
  11   3   5        516.52        448.59        60.16 o
 -11   4   5        425.93        485.54        87.46 o
 -10   4   5        122.03         62.12       111.75 o
  -9   4   5        256.45        520.44       130.52 o
  -8   4   5        530.25        514.24        83.29 o
  -7   4   5        164.41         92.60        57.97 o
  -6   4   5       1357.24       1063.63       167.02 o
  -5   4   5       3515.86       3645.90       326.99 o
  -4   4   5       1479.69       1664.41       138.21 o
  -3   4   5      25133.05      25173.89       512.00 o
  -2   4   5       4156.19       3929.21       244.44 o
  -1   4   5       1994.04       2147.41        74.22 o
   0   4   5       3528.63       3487.03       105.06 o
   1   4   5       2258.11       2122.09       105.90 o
   2   4   5       3307.98       3382.75       177.55 o
   3   4   5      25611.98      26182.11       721.43 o
   4   4   5       1228.61       1278.54       100.55 o
   5   4   5       4354.51       4007.43       208.21 o
   6   4   5       1561.43       1610.26       152.74 o
   7   4   5        246.03        296.46        59.44 o
   8   4   5        354.89        344.96       114.79 o
   9   4   5        189.74        166.46        69.42 o
  10   4   5         31.84         -5.10        90.86 o
  11   4   5        516.56        446.86        56.40 o
 -11   5   5        784.38        768.92        83.81 o
 -10   5   5        209.81        251.55       112.75 o
  -9   5   5        262.72        635.53        96.09 o
  -8   5   5         25.34        -83.95       206.15 o
  -7   5   5       7316.64       6748.02       197.38 o
  -6   5   5       1409.13       1304.68       121.55 o
  -5   5   5       2663.19       2370.56       529.06 o
  -4   5   5       1765.11       1850.46       220.12 o
  -3   5   5        415.03        355.71        50.61 o
  -2   5   5       2408.30       2458.31        98.61 o
  -1   5   5       8512.42       8045.77       245.37 o
   0   5   5       2550.58       2292.75        98.04 o
   1   5   5       9339.12       7139.20       623.87 o
   2   5   5       2841.58       2536.95       115.89 o
   3   5   5        360.81        315.17        59.69 o
   4   5   5       1609.78       1512.55       128.27 o
   5   5   5       2321.72       2304.55       165.55 o
   6   5   5       2069.66       1937.16        86.08 o
   7   5   5       7498.16       7162.20       535.83 o
   8   5   5         84.08         72.09        69.07 o
   9   5   5        205.04        135.99        68.23 o
  10   5   5        164.22        106.67        92.63 o
  11   5   5        618.85        565.64        76.47 o
 -11   6   5         26.68        -31.36        68.19 o
 -10   6   5       1762.85       1719.50       188.73 o
  -9   6   5       2280.71       3186.33       138.22 o
  -8   6   5        592.54        644.19       151.64 o
  -7   6   5        606.03        626.59        85.45 o
  -6   6   5        184.90        111.53        49.20 o
  -5   6   5        889.59        589.99       226.85 o
  -4   6   5       2338.94       2035.63       266.59 o
  -3   6   5       1515.44       1313.04        89.57 o
  -2   6   5       3848.41       3688.96       171.17 o
  -1   6   5       3281.44       3352.66       108.19 o
   0   6   5       1045.21       1030.20        78.01 o
   1   6   5       3347.97       3108.21       181.95 o
   2   6   5       3336.10       3289.58       171.14 o
   3   6   5       1431.89       1054.72        95.78 o
   4   6   5       2226.28       1946.22       147.16 o
   5   6   5       1119.08        851.09       112.94 o
   6   6   5        286.56        245.56        45.63 o
   7   6   5        455.23        380.94        78.39 o
   8   6   5        983.16        857.21        93.79 o
   9   6   5       1879.84       1722.51       138.11 o
  10   6   5       1965.22       2074.52       145.10 o
  11   6   5         68.11         95.90        50.82 o
 -10   7   5        107.06         78.02        49.44 o
  -9   7   5        456.09        491.19        68.90 o
  -8   7   5       1882.99       1852.29       145.47 o
  -7   7   5        102.41        117.74        69.83 o
  -6   7   5       7245.34       5113.17       272.08 o
  -5   7   5        423.60        319.39        49.96 o
  -4   7   5       1997.81       1710.59       148.18 o
  -3   7   5         85.84        119.77        64.62 o
  -2   7   5       2367.66       2374.48       112.65 o
  -1   7   5       1946.59       1921.81        92.62 o
   0   7   5       6677.50       6923.52       281.47 o
   1   7   5       1770.58       1631.98       149.12 o
   2   7   5       2456.44       2503.45       204.52 o
   3   7   5        129.74        124.32        57.51 o
   4   7   5       1986.56       1478.01       141.54 o
   5   7   5        388.69        321.48        46.02 o
   6   7   5       6377.61       5181.62       151.76 o
   7   7   5        127.61        129.13        77.86 o
   8   7   5       1976.99       1838.79       154.27 o
   9   7   5        582.46        626.80       119.41 o
  10   7   5        119.26        114.65        78.33 o
 -10   8   5         32.00         63.40        51.57 o
  -9   8   5         18.99         82.33        64.94 o
  -8   8   5         49.22        -67.65        67.65 o
  -7   8   5        299.97        222.77        69.44 o
  -6   8   5        643.75        492.34       121.88 o
  -5   8   5       1500.24       1542.50       120.13 o
  -4   8   5        276.22        232.13        37.24 o
  -3   8   5       4023.01       3627.11       194.35 o
  -2   8   5       3908.09       3699.64       200.57 o
  -1   8   5        778.63        972.99        98.57 o
   0   8   5       1309.04       1368.54       107.50 o
   1   8   5        878.77        802.69       124.50 o
   2   8   5       3826.34       3453.87       199.86 o
   3   8   5       4449.37       3686.66       221.88 o
   4   8   5        293.70        276.38        51.22 o
   5   8   5       1380.30       1356.02       109.31 o
   6   8   5        844.41        789.66        77.95 o
   7   8   5        354.77        465.46        94.05 o
   8   8   5         77.10         84.14        75.75 o
   9   8   5         16.24        -17.80        89.41 o
  10   8   5         42.08         51.87        63.19 o
  -9   9   5        776.90        971.24       142.33 o
  -8   9   5        369.34        399.13       106.53 o
  -7   9   5       2682.49       2688.53       145.44 o
  -6   9   5        827.12        702.73       164.20 o
  -5   9   5        844.83        768.15        85.47 o
  -4   9   5        810.08        720.43        47.71 o
  -3   9   5        277.00        188.62        35.61 o
  -2   9   5       1316.68       1029.71       139.39 o
  -1   9   5       2814.39       2879.81       190.61 o
   0   9   5        918.99        617.53       131.67 o
   1   9   5       3005.95       2564.97       219.62 o
   2   9   5       1014.60        992.51       129.34 o
   3   9   5        206.42        185.81        51.48 o
   4   9   5        858.04        728.55        94.47 o
   5   9   5        822.29        858.35        68.27 o
   6   9   5        712.32        663.52        75.61 o
   7   9   5       2609.79       2740.35       184.94 o
   8   9   5        502.55        659.39       109.19 o
   9   9   5        911.13       1223.90       118.42 o
  -9  10   5       1571.29       1948.49       111.07 o
  -8  10   5        586.11        647.42        64.00 o
  -7  10   5        104.08        126.06        73.24 o
  -6  10   5        380.51        286.54        81.36 o
  -5  10   5       1585.43       1686.95       221.06 o
  -4  10   5       1774.77       1926.23        96.88 o
  -3  10   5       5424.11       4196.44       192.40 o
  -2  10   5       2797.02       2573.56       227.83 o
  -1  10   5        503.09        508.20        50.06 o
   0  10   5        900.55        657.67        61.48 o
   1  10   5        311.87        215.26        49.45 o
   2  10   5       2385.52       1728.34       185.62 o
   3  10   5       6068.51       5410.21       213.74 o
   4  10   5       1608.91       1478.61       107.16 o
   5  10   5       1733.01       1762.33       114.74 o
   6  10   5        349.47        357.77        65.52 o
   7  10   5        128.69        159.54        70.42 o
   8  10   5        576.71        903.89       117.47 o
   9  10   5       1443.85       1655.46       101.12 o
  -8  11   5       1257.96       1685.07        94.74 o
  -7  11   5        218.31        184.79        55.57 o
  -6  11   5       1657.00       1449.60       116.25 o
  -5  11   5        118.37         94.71        54.44 o
  -4  11   5        232.71        279.65        46.45 o
  -3  11   5        150.74        127.54        46.90 o
  -2  11   5       1093.55        886.34       103.54 o
  -1  11   5       1313.80       1142.66        89.94 o
   0  11   5       1748.43       1328.80       168.07 o
   1  11   5       1040.43        663.88        77.93 o
   2  11   5       1283.53        774.66        91.22 o
   3  11   5        176.30         72.98        55.83 o
   4  11   5        127.47         38.27        52.40 o
   5  11   5         80.91         48.40        45.40 o
   6  11   5       1744.90       1731.91       112.41 o
   7  11   5        302.05        430.28        73.23 o
   8  11   5       1122.50       1468.53        97.91 o
  -8  12   5         94.21         80.50        41.42 o
  -7  12   5         26.10         30.33        34.56 o
  -6  12   5         56.29        -42.21        54.61 o
  -5  12   5        338.18        198.27        58.14 o
  -4  12   5         91.68        160.88        48.72 o
  -3  12   5       1246.57       1409.40        88.47 o
  -2  12   5        433.41        380.38        59.00 o
  -1  12   5        144.33         91.49        60.08 o
   0  12   5         95.07         73.70        57.09 o
   1  12   5         80.13         78.45        72.83 o
   2  12   5        320.11        206.60        63.87 o
   3  12   5       1575.75       1338.52       115.30 o
   4  12   5        124.11        101.45        57.21 o
   5  12   5        303.79        194.28        62.20 o
   6  12   5         91.68         79.94        58.04 o
   7  12   5         42.58         57.94        45.59 o
   8  12   5        120.00        118.89        51.59 o
  -7  13   5        913.56       1143.44        87.47 o
  -6  13   5        307.55        401.04        61.44 o
  -5  13   5        854.62        844.74       162.95 o
  -4  13   5        198.86          2.75       115.79 o
  -3  13   5         55.55        202.28        55.03 o
  -2  13   5       2282.35       2607.45       195.13 o
  -1  13   5        838.39        390.57        90.06 o
   0  13   5        949.14       1084.98       106.79 o
   1  13   5        813.64        723.34       105.04 o
   2  13   5       2260.67       2347.27       148.63 o
   3  13   5         82.16         65.72        57.73 o
   4  13   5        251.54        173.97        75.92 o
   5  13   5        899.96       1026.87        79.35 o
   6  13   5        227.12        324.37        84.50 o
   7  13   5        955.53       1106.83       276.38 o
  -6  14   5        411.11        548.39       111.50 o
  -5  14   5        689.95        944.21       177.85 o
  -4  14   5        188.05        145.75        59.11 o
  -3  14   5       2855.02       1910.31       123.81 o
  -2  14   5       2826.06       3868.68       159.29 o
  -1  14   5        892.64        783.11       108.22 o
   0  14   5         41.94        -68.28       172.55 o
   1  14   5        978.14       1202.19       212.69 o
   2  14   5       2749.36       2842.01       504.75 o
   3  14   5       2902.73       3388.57       465.18 o
   4  14   5        136.48        255.55        65.61 o
   5  14   5        582.55       1100.50       100.12 o
   6  14   5        409.13        583.67       114.31 o
  -4  15   5        224.07        199.20        42.81 o
  -3  15   5         92.70         63.71        50.10 o
  -2  15   5        322.49        551.86       215.76 o
  -1  15   5        197.34        331.67        82.66 o
   0  15   5       1494.29       1631.55       147.44 o
   1  15   5        161.12        -66.62        83.24 o
   2  15   5        308.74        122.86       122.20 o
   3  15   5         72.42        -10.44       116.57 o
   4  15   5        291.28        386.01        63.57 o
  -2  16   5        159.26        -41.33        61.90 o
  -1  16   5        173.19         -5.89        74.66 o
   0  16   5         43.61        130.42       120.07 o
   1  16   5        132.35        168.43        70.82 o
   2  16   5        122.33        152.86        81.47 o
   0   0   6        805.51       1001.53        65.91 o
   1   0   6        220.15        163.07        43.95 o
   2   0   6      16584.96      18819.13       403.04 o
   3   0   6       1412.95       1949.10       162.11 o
   4   0   6        865.36       1195.50        92.06 o
   5   0   6       1993.68       2240.77       200.63 o
   6   0   6       2442.14       2305.23       190.11 o
   7   0   6         13.59        122.67        71.38 o
   8   0   6       2208.87       2469.37       172.21 o
   9   0   6       2187.24       2273.61       179.24 o
  10   0   6       1977.94       2018.84       126.16 o
  11   0   6        753.55        601.37        63.99 o
 -11   1   6         55.63        -43.27        70.30 o
 -10   1   6        264.40        276.06        84.50 o
  -9   1   6       1995.69       2562.91       157.26 o
  -8   1   6        796.65       1129.61       143.42 o
  -7   1   6        777.23       1056.87       121.22 o
  -6   1   6       5684.15       5353.98       281.23 o
  -5   1   6       1312.74       1444.89       126.31 o
  -4   1   6       2307.47       3240.87       268.55 o
  -3   1   6       3364.51       4115.20       148.57 o
  -2   1   6       4399.07       6174.12       683.42 o
  -1   1   6      24570.37      26482.86       632.51 o
   0   1   6      10250.84      11941.33       274.89 o
   1   1   6      27688.55      27658.95       318.69 o
   2   1   6       4898.51       7125.34       238.45 o
   3   1   6       3552.82       4560.41       271.82 o
   4   1   6       2175.24       2706.19       188.60 o
   5   1   6        828.62       1036.92       133.78 o
   6   1   6       5616.40       7347.06       486.35 o
   7   1   6        618.50        627.30        83.30 o
   8   1   6        680.75        560.16       102.96 o
   9   1   6       2067.60       2049.48       174.62 o
  10   1   6        302.46        359.91        74.58 o
  11   1   6        178.96         40.65        56.00 o
 -11   2   6       3272.65       2920.87       153.81 o
 -10   2   6        681.50        582.44        87.20 o
  -9   2   6       5337.09       6208.49       279.56 o
  -8   2   6       1304.04       2119.42       150.62 o
  -7   2   6        484.59        719.30       124.99 o
  -6   2   6        981.13       1046.74       126.13 o
  -5   2   6       6229.21       6294.77       253.80 o
  -4   2   6        731.16        796.47       102.89 o
  -3   2   6       8396.25       7863.81       185.89 o
  -2   2   6      17386.34      17213.41       224.30 o
  -1   2   6        677.07        690.85        41.10 o
   0   2   6      15440.67      16014.04       484.25 o
   1   2   6        786.05        804.99        89.30 o
   2   2   6      17268.86      19798.09       412.97 o
   3   2   6       8085.50       8965.79       271.84 o
   4   2   6        554.51        666.61        81.34 o
   5   2   6       6658.23       8106.17       270.44 o
   6   2   6        927.44       1018.94       116.92 o
   7   2   6        769.75        799.32        82.10 o
   8   2   6       1174.83       1317.90       129.80 o
   9   2   6       5612.81       6345.99       351.64 o
  10   2   6        634.44        693.30        81.70 o
  11   2   6       3059.54       2202.50       153.57 o
 -11   3   6        502.38        531.88        91.50 o
 -10   3   6        212.55        295.69        81.70 o
  -9   3   6        323.64        354.41        97.17 o
  -8   3   6       2094.92       2482.16       206.78 o
  -7   3   6       1140.89       1284.10       163.51 o
  -6   3   6       1212.38       1261.87       135.07 o
  -5   3   6       1478.88       1481.20       132.23 o
  -4   3   6       4504.24       4250.13       161.92 o
  -3   3   6       1050.52       1029.06        71.73 o
  -2   3   6       4043.05       3709.82       198.45 o
  -1   3   6        151.28        132.34        25.63 o
   0   3   6       4811.66       4847.38       132.88 o
   1   3   6        213.83        224.81        42.93 o
   2   3   6       3658.66       3722.40       166.23 o
   3   3   6       1017.04       1080.79        88.74 o
   4   3   6       4588.12       4707.97       190.51 o
   5   3   6       1981.84       2015.45       144.54 o
   6   3   6       1319.34       1419.31       134.14 o
   7   3   6        749.04        682.24        79.06 o
   8   3   6       1761.73       1729.36       148.22 o
   9   3   6        300.81        287.02        97.52 o
  10   3   6        206.71        177.38        85.22 o
  11   3   6        487.33        341.73        55.37 o
 -11   4   6         83.99         94.43        68.06 o
 -10   4   6       1090.12       1264.57        95.29 o
  -9   4   6       1072.05       1577.38       138.82 o
  -8   4   6       2110.60       2264.97       124.87 o
  -7   4   6        198.34        155.88        60.90 o
  -6   4   6        302.87        278.97        75.36 o
  -5   4   6        669.76        627.14       137.57 o
  -4   4   6       6774.25       6754.19       236.67 o
  -3   4   6       3401.33       3572.22       174.80 o
  -2   4   6      12429.36      12679.08       320.59 o
  -1   4   6       1346.80       1417.21        69.17 o
   0   4   6        148.32        147.87        26.76 o
   1   4   6       1246.84       1178.23        97.45 o
   2   4   6      13210.84      12003.90       361.62 o
   3   4   6       2718.63       2737.48       222.63 o
   4   4   6       6408.42       6725.61       361.44 o
   5   4   6        642.20        674.98       100.71 o
   6   4   6        403.06        453.52        50.43 o
   7   4   6        262.25        291.81        57.52 o
   8   4   6       2001.49       1776.11       115.19 o
   9   4   6        896.94        796.44       121.33 o
  10   4   6       1258.92       1108.19       108.19 o
  11   4   6         31.80         18.60        43.04 o
 -11   5   6         99.97         78.96        56.76 o
 -10   5   6        599.99        762.81        74.56 o
  -9   5   6       2378.00       3185.24       147.09 o
  -8   5   6        571.72        512.76       107.67 o
  -7   5   6       1183.06       1197.05       166.59 o
  -6   5   6       1773.44       1677.66        93.86 o
  -5   5   6       1239.57       1039.37       176.53 o
  -4   5   6       1184.85       1095.94        89.00 o
  -3   5   6       2241.74       2065.38       108.30 o
  -2   5   6       3560.80       3602.50       123.30 o
  -1   5   6       3583.18       3544.52       122.62 o
   0   5   6         80.48         71.11        26.85 o
   1   5   6       3441.16       2693.74       306.32 o
   2   5   6       3878.12       3298.08       183.48 o
   3   5   6       2438.03       1997.21       119.15 o
   4   5   6       1095.36        988.45       107.91 o
   5   5   6       1009.64        928.88       118.32 o
   6   5   6       1677.62       1650.91        77.58 o
   7   5   6       1093.60       1099.33       110.61 o
   8   5   6        530.51        509.89        83.65 o
   9   5   6       2235.47       2150.39       150.91 o
  10   5   6        477.98        420.29       102.65 o
  11   5   6        195.95        165.35        54.48 o
 -10   6   6        892.69       1077.02        93.43 o
  -9   6   6       3101.25       3640.76       193.58 o
  -8   6   6       1114.47       1341.92       184.78 o
  -7   6   6       1506.12       1468.22       108.05 o
  -6   6   6       1420.72       1404.30        87.61 o
  -5   6   6       3620.40       3342.75       305.43 o
  -4   6   6       2892.28       2508.45       161.04 o
  -3   6   6       4005.69       3935.63       153.27 o
  -2   6   6       4860.64       4505.44       196.64 o
  -1   6   6       1466.11       1333.87        79.76 o
   0   6   6       1170.68       1010.19        96.81 o
   1   6   6       1550.00       1334.11       128.86 o
   2   6   6       5058.73       4375.13       299.39 o
   3   6   6       3884.82       3246.15       246.65 o
   4   6   6       3004.90       2450.23       167.54 o
   5   6   6       3466.48       3024.88       125.88 o
   6   6   6       1289.18       1230.82        82.72 o
   7   6   6       1719.31       1583.97       118.15 o
   8   6   6        992.57        853.75        91.99 o
   9   6   6       3280.58       3170.59       196.08 o
  10   6   6        882.33        920.66       110.63 o
 -10   7   6        337.70        338.13        70.22 o
  -9   7   6        279.59        277.11        56.92 o
  -8   7   6        606.01        569.86        80.92 o
  -7   7   6       2949.41       2593.99       156.87 o
  -6   7   6       1028.23        903.07        88.04 o
  -5   7   6       3555.67       3401.38       184.38 o
  -4   7   6        559.45        506.03        96.00 o
  -3   7   6        578.01        760.49       121.46 o
  -2   7   6        199.81        260.71        59.71 o
  -1   7   6       2641.19       2689.68       149.29 o
   0   7   6       6710.51       6743.42       272.67 o
   1   7   6       3530.93       2875.80       194.84 o
   2   7   6         98.97        173.43        68.86 o
   3   7   6        570.19        457.52        87.67 o
   4   7   6        511.13        446.45        93.39 o
   5   7   6       3437.43       2954.42       140.77 o
   6   7   6       1122.87       1039.17       109.35 o
   7   7   6       2054.34       1691.90       130.87 o
   8   7   6        416.92        360.10        86.01 o
   9   7   6        319.26        386.17       110.54 o
  10   7   6        370.95        376.37        82.96 o
 -10   8   6        670.59        704.10        68.62 o
  -9   8   6        225.16        276.73        79.09 o
  -8   8   6        807.98        758.48        80.74 o
  -7   8   6        633.36        502.04        78.03 o
  -6   8   6         14.29        -10.90        60.28 o
  -5   8   6        989.44        950.29       101.80 o
  -4   8   6         88.17        102.73        35.87 o
  -3   8   6       2774.40       1971.07       288.73 o
  -2   8   6       1291.64       1155.95       131.95 o
  -1   8   6        158.00        198.40        60.10 o
   0   8   6       3006.36       2778.97       146.20 o
   1   8   6        146.15        805.21       720.56 o
   2   8   6       1500.74       1426.42       190.49 o
   3   8   6       2212.66       2038.09       195.95 o
   4   8   6         54.18         66.64        58.60 o
   5   8   6       1301.64       1228.06       155.81 o
   6   8   6         23.37         33.23        73.24 o
   7   8   6        776.77        969.88       111.59 o
   8   8   6        664.88        873.12       137.64 o
   9   8   6        138.74        124.97        91.14 o
  10   8   6        831.52        958.15       106.54 o
  -9   9   6       1542.17       1783.21       107.12 o
  -8   9   6         82.57        176.13       150.57 o
  -7   9   6        355.25        314.32       102.25 o
  -6   9   6       1091.49        504.31       158.36 o
  -5   9   6        881.13        934.30        81.44 o
  -4   9   6       4977.68       5393.58       174.04 o
  -3   9   6        984.85       1015.03        65.39 o
  -2   9   6       1885.14       1951.67       179.94 o
  -1   9   6       1649.20       1280.26       202.55 o
   0   9   6       6040.45       6005.03       273.58 o
   1   9   6       2252.40       1681.81       115.20 o
   2   9   6       1722.00       1490.24        94.50 o
   3   9   6       1066.48       1019.29        76.07 o
   4   9   6       4789.16       5412.97       272.56 o
   5   9   6        770.67        714.51       131.79 o
   6   9   6        895.26        924.12       112.39 o
   7   9   6        375.73        526.12        95.86 o
   8   9   6        188.57        170.42       101.37 o
   9   9   6       1500.72       1786.07       176.39 o
  -9  10   6       1067.44       1126.78        85.58 o
  -8  10   6        328.12        327.18        62.69 o
  -7  10   6       1682.07       1731.38       118.08 o
  -6  10   6        113.32         81.61        69.49 o
  -5  10   6       1292.87       1544.11       105.20 o
  -4  10   6       2070.61       2168.77       191.25 o
  -3  10   6       5763.18       5532.27       573.38 o
  -2  10   6       4659.87       4007.73       361.34 o
  -1  10   6        236.53        181.01        43.87 o
   0  10   6        257.17        231.11        43.61 o
   1  10   6        213.72        110.23        46.41 o
   2  10   6       4816.97       3550.40       208.09 o
   3  10   6       5265.03       4009.52       165.42 o
   4  10   6       1777.58       1644.98        92.10 o
   5  10   6       1323.49       1242.47        80.67 o
   6  10   6         66.22         32.40        74.77 o
   7  10   6       1756.72       2292.42       177.03 o
   8  10   6        390.73        589.24       105.66 o
   9  10   6       1164.69       1314.73        87.78 o
  -8  11   6        213.90        297.77        57.21 o
  -7  11   6       1387.19       1530.62        86.97 o
  -6  11   6        108.99         86.46        68.57 o
  -5  11   6        696.68        638.85       273.61 o
  -4  11   6         81.81        117.02        49.34 o
  -3  11   6        173.21        190.03        51.30 o
  -2  11   6         70.49         64.99        47.58 o
  -1  11   6       2079.44       2329.45       132.63 o
   0  11   6         28.50         19.53       116.42 o
   1  11   6       2400.11       1369.03       193.26 o
   2  11   6        150.59        105.57        58.13 o
   3  11   6        179.49        172.68        59.16 o
   4  11   6        120.24         86.53        53.80 o
   5  11   6        733.05        680.64        87.13 o
   6  11   6        165.28        239.70        60.74 o
   7  11   6       1216.81       1431.08       156.38 o
   8  11   6        151.41        200.74        55.57 o
  -8  12   6        204.00        190.88        77.87 o
  -7  12   6        103.29        145.42        42.02 o
  -6  12   6        175.59        108.48        61.26 o
  -5  12   6        414.86        174.24        64.98 o
  -4  12   6        271.06        261.26        71.54 o
  -3  12   6       1496.16       1755.98        94.77 o
  -2  12   6        209.82        216.32        52.05 o
  -1  12   6        220.55        133.40        68.58 o
   0  12   6        100.16        102.64        89.40 o
   1  12   6        263.37        217.66        79.08 o
   2  12   6        154.61         85.25        60.52 o
   3  12   6       1184.78        858.81       133.13 o
   4  12   6        177.58        111.81        58.29 o
   5  12   6        539.92        579.99        87.71 o
   6  12   6        140.48        170.46        72.96 o
   7  12   6         98.91         98.49        46.19 o
   8  12   6        178.32        227.33        75.15 o
  -7  13   6        120.59        143.65        50.13 o
  -6  13   6        841.81       1000.43        75.04 o
  -5  13   6        154.08         76.55        57.77 o
  -4  13   6        112.67        149.54       227.86 o
  -3  13   6        920.61       1254.47        97.12 o
  -2  13   6        238.54        293.78        58.89 o
  -1  13   6        291.74        209.28        99.13 o
   0  13   6       2428.55       2299.65       269.18 o
   1  13   6        407.44        424.53       127.63 o
   2  13   6        312.82        347.29        84.49 o
   3  13   6       1007.16       1072.21       188.17 o
   4  13   6        137.88         72.04        70.08 o
   5  13   6         95.53         94.92        45.53 o
   6  13   6        824.34       1303.94       161.48 o
   7  13   6         65.42        144.95        82.02 o
  -6  14   6        177.36        211.40        51.12 o
  -5  14   6        381.58        485.31        47.62 o
  -4  14   6        719.46        560.95        69.75 o
  -3  14   6       1124.02        803.21       115.50 o
  -2  14   6       1747.70       1911.42       626.22 o
  -1  14   6        329.66        296.18        80.48 o
   0  14   6         94.76         32.55       104.86 o
   1  14   6        304.58        211.78       140.31 o
   2  14   6       1803.93       1951.80       464.71 o
   3  14   6       1079.89       1304.12       250.96 o
   4  14   6        722.24       1134.94       115.53 o
   5  14   6        453.14        904.28        88.82 o
   6  14   6        153.11        161.51        82.94 o
  -4  15   6        102.92         31.17        75.55 o
  -3  15   6        251.25         85.94        46.46 o
  -2  15   6          6.52         88.42        65.04 o
  -1  15   6       1091.48       1423.38       523.42 o
   0  15   6        176.24        144.50        74.76 o
   1  15   6       1174.06       1221.15       159.02 o
   2  15   6         14.85        -95.82       122.41 o
   3  15   6        258.86        201.07        62.28 o
   4  15   6        101.06         52.31       101.48 o
  -2  16   6        133.44         -1.47        49.12 o
  -1  16   6         35.32        -31.88        63.72 o
   0  16   6         49.56        168.70       179.40 o
   1  16   6         46.47        167.56       104.10 o
   2  16   6        156.40        237.07       162.22 o
   1   0   7      24478.16      29919.84      1170.48 o
   2   0   7       4266.64       5245.61       213.70 o
   3   0   7        783.32        913.14       109.43 o
   4   0   7        121.73        158.56        60.59 o
   5   0   7       8487.34       9366.66       352.56 o
   6   0   7        469.88        588.80       228.46 o
   7   0   7       1132.62       1456.80        92.93 o
   8   0   7       2102.65       2288.68       128.41 o
   9   0   7       1861.22       2126.90       167.56 o
  10   0   7        420.00        514.31        91.71 o
  11   0   7        505.17        410.73        62.34 o
 -11   1   7        134.15         97.23        49.62 o
 -10   1   7       1667.13       1649.16       114.96 o
  -9   1   7        451.60        511.30        87.03 o
  -8   1   7       1448.86       1921.18       184.11 o
  -7   1   7       1314.98       1997.07       284.93 o
  -6   1   7       3626.56       3522.98       240.69 o
  -5   1   7        686.34        748.15       115.41 o
  -4   1   7        667.38        772.65       108.72 o
  -3   1   7       9970.22      10531.98       323.09 o
  -2   1   7       5118.60       5477.56       161.54 o
  -1   1   7       5733.79       6933.80       206.74 o
   0   1   7      34615.62      37184.02       511.87 o
   1   1   7       6183.64       6317.21       264.06 o
   2   1   7       5500.42       8223.46       259.84 o
   3   1   7      10220.20      12209.05       369.01 o
   4   1   7        420.44        632.13        71.33 o
   5   1   7        550.75        811.61        97.90 o
   6   1   7       4110.41       4835.11       820.42 o
   7   1   7       1595.21       1660.64       112.53 o
   8   1   7       1885.31       2040.77       122.59 o
   9   1   7        484.93        343.95       124.52 o
  10   1   7       1734.55       1694.11        96.51 o
  11   1   7         89.23         43.03        55.62 o
 -11   2   7        243.38        214.52        63.01 o
 -10   2   7       2433.08       2294.47       153.60 o
  -9   2   7         48.19         50.98        90.67 o
  -8   2   7       2805.97       3377.47       166.40 o
  -7   2   7        405.99        650.63       104.10 o
  -6   2   7       1143.78       1188.47       135.97 o
  -5   2   7       5855.74       5326.37       287.02 o
  -4   2   7      13102.30      12793.05       428.39 o
  -3   2   7        788.74        785.57        55.95 o
  -2   2   7      39225.27      39890.39       435.76 o
  -1   2   7       6293.45       6780.02       147.43 o
   0   2   7       4042.49       4035.94       144.43 o
   1   2   7       6107.01       7065.26       228.70 o
   2   2   7      37528.41      45649.58       693.09 o
   3   2   7       1013.36       1073.31        73.28 o
   4   2   7      13881.63      15398.76       527.37 o
   5   2   7       5597.84       6016.53       232.65 o
   6   2   7       1103.63       1160.61       208.49 o
   7   2   7        352.97        491.87        72.37 o
   8   2   7       2945.50       2634.69       181.28 o
   9   2   7         56.85         64.28        90.30 o
  10   2   7       2690.05       2560.51       161.11 o
  11   2   7        265.88        180.14        46.23 o
 -11   3   7        434.44        488.22        81.52 o
 -10   3   7       3213.96       3323.81       131.91 o
  -9   3   7        952.04        948.43       147.64 o
  -8   3   7        949.62       1225.48       139.02 o
  -7   3   7        373.84        475.24        61.80 o
  -6   3   7       3618.83       3849.01       183.66 o
  -5   3   7        308.87        346.36        84.35 o
  -4   3   7       1683.43       1641.59       129.57 o
  -3   3   7        510.85        509.40        56.89 o
  -2   3   7       1183.03        997.41        96.62 o
  -1   3   7      15988.92      15789.36       393.88 o
   0   3   7      18145.31      17744.22       284.30 o
   1   3   7      16163.91      15647.60       327.02 o
   2   3   7       1392.79       1416.92        97.01 o
   3   3   7        512.49        534.91        69.99 o
   4   3   7       1471.71       1552.19       117.07 o
   5   3   7        332.28        317.76        78.42 o
   6   3   7       3274.43       3862.13       232.60 o
   7   3   7        435.89        399.33        64.85 o
   8   3   7       1285.47       1341.16       114.79 o
   9   3   7        992.62        781.96       108.98 o
  10   3   7       3236.07       3153.26       195.83 o
  11   3   7        393.99        294.88        49.57 o
 -11   4   7        454.71        469.48        71.88 o
 -10   4   7       1001.48       1059.34        87.73 o
  -9   4   7         95.86        290.45       127.84 o
  -8   4   7        286.10        308.26       140.18 o
  -7   4   7       1709.67       2027.56       114.93 o
  -6   4   7         96.30         76.05        47.54 o
  -5   4   7        106.75         56.80        68.64 o
  -4   4   7        244.83        182.40        65.74 o
  -3   4   7        473.08        493.22        61.33 o
  -2   4   7       3778.20       3785.02       128.91 o
  -1   4   7      10284.85       9394.23       409.36 o
   0   4   7      13068.02      13660.18       324.68 o
   1   4   7       9981.22       8223.52       525.67 o
   2   4   7       4392.93       4019.76       167.38 o
   3   4   7        431.37        457.03        74.37 o
   4   4   7        669.78        661.87        91.85 o
   5   4   7         99.14         45.23        57.81 o
   6   4   7         98.99        144.02        44.76 o
   7   4   7       1509.33       1487.87        98.24 o
   8   4   7        122.70        211.81       124.64 o
   9   4   7        140.43        106.62       100.47 o
  10   4   7        946.63        724.96        95.86 o
  11   4   7        512.72        459.58        57.73 o
 -11   5   7       1078.81        904.93        71.00 o
 -10   5   7       1259.45       1292.99        83.35 o
  -9   5   7        378.23        731.08        96.73 o
  -8   5   7        475.60        735.17       201.85 o
  -7   5   7        390.80        300.79        72.97 o
  -6   5   7       3628.18       3394.11       126.53 o
  -5   5   7       1555.43       1450.64       182.88 o
  -4   5   7       1368.10       1400.64       102.33 o
  -3   5   7        467.36        474.08        62.62 o
  -2   5   7       6608.92       6539.29       256.71 o
  -1   5   7       1694.38       1720.43       104.74 o
   0   5   7       7434.67       6777.85       196.49 o
   1   5   7       1528.67       1419.67       134.91 o
   2   5   7       6755.80       5528.24       273.78 o
   3   5   7        386.84        332.31        62.33 o
   4   5   7       1078.75       1112.48       107.32 o
   5   5   7       1381.06       1355.06       135.27 o
   6   5   7       4012.56       3831.15       129.92 o
   7   5   7        254.78        275.00        73.52 o
   8   5   7        344.00        330.66       109.99 o
   9   5   7        311.68        247.99       100.59 o
  10   5   7       1114.72        934.86       110.10 o
  11   5   7        912.11        708.88        89.98 o
 -10   6   7       1767.20       1933.27        82.45 o
  -9   6   7        861.95       1113.76        96.49 o
  -8   6   7       2087.51       2279.15       233.59 o
  -7   6   7        393.14        414.63        54.87 o
  -6   6   7        723.89        660.20        89.33 o
  -5   6   7       1348.64       1219.37        70.26 o
  -4   6   7       2038.70       1683.16       174.95 o
  -3   6   7        984.22        935.15       102.86 o
  -2   6   7       9446.91       9993.74       344.79 o
  -1   6   7        338.23        253.78        55.36 o
   0   6   7       7463.90       8048.51       221.62 o
   1   6   7        301.91        225.53        77.04 o
   2   6   7       8908.39       8215.17       772.33 o
   3   6   7        745.68        670.85        94.68 o
   4   6   7       1353.91       1256.81       129.01 o
   5   6   7       1404.55       1209.98        71.39 o
   6   6   7        774.96        679.07        79.89 o
   7   6   7        401.17        381.23        83.30 o
   8   6   7       1972.69       1828.09       152.23 o
   9   6   7        856.76        946.44       132.19 o
  10   6   7       1171.15       1044.87       109.62 o
 -10   7   7        729.20        601.65        60.71 o
  -9   7   7        587.96        697.05        77.12 o
  -8   7   7       2078.78       2076.53       111.58 o
  -7   7   7       1550.84       1517.05       107.70 o
  -6   7   7       1892.77       1795.87       110.53 o
  -5   7   7        284.82        304.07        50.82 o
  -4   7   7        862.08        852.64        58.25 o
  -3   7   7         11.64         26.41        80.94 o
  -2   7   7        604.14        620.87        82.12 o
  -1   7   7        481.64        548.24        74.94 o
   0   7   7      12742.85      11907.36       304.60 o
   1   7   7        527.19        499.77       103.69 o
   2   7   7        728.83        574.29       111.70 o
   3   7   7          7.55         64.84        78.73 o
   4   7   7       1162.19       1076.92        84.47 o
   5   7   7        285.47        228.77        56.54 o
   6   7   7       1207.29       1087.45       111.06 o
   7   7   7       1846.98       1861.24       134.75 o
   8   7   7       2369.94       2596.54       193.80 o
   9   7   7        555.84        609.58       114.86 o
  10   7   7        736.55        691.68        84.04 o
 -10   8   7         41.75         66.83        42.13 o
  -9   8   7        381.87        614.58        79.24 o
  -8   8   7        177.40        134.29        51.49 o
  -7   8   7        429.75        340.63        75.99 o
  -6   8   7        123.06          9.62        59.73 o
  -5   8   7        279.92        260.14        53.07 o
  -4   8   7       2013.05       1944.32        90.02 o
  -3   8   7        570.46        578.78        46.88 o
  -2   8   7       3104.27       2940.33       295.73 o
  -1   8   7       4054.64       3879.95       272.59 o
   0   8   7          4.10         47.13        52.19 o
   1   8   7       3966.93       3459.55       239.08 o
   2   8   7       2901.23       2589.02       216.47 o
   3   8   7        848.75        976.28        78.78 o
   4   8   7       2437.01       2140.23       107.73 o
   5   8   7        222.70        164.65        57.34 o
   6   8   7        108.72        125.23        80.94 o
   7   8   7        334.57        504.55       134.30 o
   8   8   7         84.34        557.46       386.03 o
   9   8   7        480.90        563.09       100.80 o
  10   8   7         95.92        120.86        39.79 o
  -9   9   7        384.09        459.45        48.04 o
  -8   9   7       1175.58       1313.28       295.55 o
  -7   9   7        278.45        236.36       102.99 o
  -6   9   7        205.93        129.04       115.96 o
  -5   9   7        613.77        631.58        77.07 o
  -4   9   7       1378.05       1342.56       104.62 o
  -3   9   7       2514.33       2346.45       142.18 o
  -2   9   7        824.74        836.41       151.80 o
  -1   9   7       4620.33       4577.44       361.67 o
   0   9   7        103.40        103.81        41.58 o
   1   9   7       4347.13       3719.22       353.58 o
   2   9   7        918.30        572.07        63.72 o
   3   9   7       2564.81       2117.71        94.65 o
   4   9   7       1178.30        997.91       111.43 o
   5   9   7        921.07        786.85        82.30 o
   6   9   7        252.70        224.75        69.24 o
   7   9   7        378.38        660.74       148.90 o
   8   9   7       1302.88       1560.90       144.41 o
   9   9   7        353.80        494.82        66.68 o
  -9  10   7        283.10        342.19        63.73 o
  -8  10   7        180.69        160.31        54.22 o
  -7  10   7        260.13        348.24        68.55 o
  -6  10   7       1764.83       1710.88       122.66 o
  -5  10   7       1360.10       1568.15       107.64 o
  -4  10   7        258.69        383.90        85.26 o
  -3  10   7       2279.85       2256.27       105.44 o
  -2  10   7       5269.44       4534.84       172.05 o
  -1  10   7         29.07         13.49        50.02 o
   0  10   7       1086.24        886.58        98.97 o
   1  10   7         21.21          6.70        45.94 o
   2  10   7       5473.56       3897.00       203.34 o
   3  10   7       2042.44       1807.34       137.98 o
   4  10   7        676.55        611.46        73.05 o
   5  10   7       1256.84       1055.47       111.74 o
   6  10   7       1872.95       1884.28       128.61 o
   7  10   7        238.53        439.28       120.98 o
   8  10   7        289.04        463.12        82.75 o
   9  10   7        301.70        368.49        55.53 o
  -8  11   7        738.81        816.76        68.08 o
  -7  11   7        131.38        195.20        45.86 o
  -6  11   7        795.30        830.40        91.92 o
  -5  11   7        286.66        171.25       120.36 o
  -4  11   7        229.66        249.78        71.60 o
  -3  11   7       1955.76       2033.41       101.61 o
  -2  11   7       1230.79       1043.93       135.33 o
  -1  11   7        623.02        518.58       118.12 o
   0  11   7       2552.54       2387.62       253.83 o
   1  11   7        372.05        207.70        62.32 o
   2  11   7       1509.94       1081.25       107.88 o
   3  11   7       2058.02       1840.93       123.29 o
   4  11   7        361.84        315.83        58.08 o
   5  11   7        218.67        161.81        63.71 o
   6  11   7        818.19        988.54       105.99 o
   7  11   7        172.39        332.19        75.91 o
   8  11   7        694.73        842.66        66.91 o
  -7  12   7        214.49        290.77        34.53 o
  -6  12   7         42.10         20.52        64.68 o
  -5  12   7        260.98         35.78        98.78 o
  -4  12   7        330.35        424.35        75.79 o
  -3  12   7        217.58        223.06        85.66 o
  -2  12   7        188.97        150.59        50.05 o
  -1  12   7         14.74        -50.91        58.10 o
   0  12   7         44.65         35.23        72.29 o
   1  12   7         31.34         26.50        71.54 o
   2  12   7        131.91        106.67        59.79 o
   3  12   7        112.91         87.12        59.41 o
   4  12   7        543.36        480.24       105.35 o
   5  12   7        162.75        126.10        48.82 o
   6  12   7         43.95        107.18        53.61 o
   7  12   7        191.57        235.95        68.40 o
  -6  13   7        415.35        560.43        60.24 o
  -5  13   7        147.58        159.16        60.00 o
  -4  13   7         35.67        217.20        93.60 o
  -3  13   7        265.67        529.16       140.59 o
  -2  13   7        137.88        107.06        77.05 o
  -1  13   7       1356.39       1207.01       285.85 o
   0  13   7         34.35       -103.80       103.80 o
   1  13   7        994.02        910.54       106.21 o
   2  13   7        194.27        220.59        82.22 o
   3  13   7        206.67        233.99        82.66 o
   4  13   7         53.51         78.79        67.21 o
   5  13   7        117.39        126.17        73.70 o
   6  13   7        316.01        295.01       105.45 o
  -5  14   7        331.28        404.55        41.56 o
  -4  14   7        148.03        226.80        43.62 o
  -3  14   7        851.36       1072.37       458.15 o
  -2  14   7        864.50       1266.24       527.84 o
  -1  14   7        309.29        320.09       133.91 o
   0  14   7        167.75        165.34        84.83 o
   1  14   7        304.21        212.37        90.44 o
   2  14   7        832.65        768.94        88.36 o
   3  14   7        825.86        903.38        90.12 o
   4  14   7        140.37        237.12        57.86 o
   5  14   7        206.54        268.09       150.03 o
  -3  15   7         40.74         13.40        43.92 o
  -2  15   7         14.06         74.61        66.48 o
  -1  15   7        284.95        631.48       274.94 o
   0  15   7        909.89       1012.13       352.59 o
   1  15   7        207.12        208.94        64.87 o
   2  15   7          3.68        -36.31        75.89 o
   3  15   7         43.83          0.37        41.85 o
   4  15   7         64.61         90.42        61.43 o
  -1  16   7         85.84         26.96        47.90 o
   0  16   7         58.47         55.21        50.88 o
   1  16   7         86.47       -124.65       124.65 o
   0   0   8      28003.63      35515.50      3754.74 o
   1   0   8       1701.12       2101.82       161.04 o
   2   0   8       8251.39      10340.02       498.76 o
   3   0   8        144.82        269.42        71.15 o
   4   0   8       9387.36      10951.45       378.66 o
   5   0   8        265.84        282.84        92.76 o
   6   0   8       2752.19       3034.70       241.75 o
   7   0   8        696.43        744.37        99.99 o
   8   0   8       2941.99       3463.90       231.58 o
   9   0   8        105.67        245.26        83.53 o
  10   0   8        119.86        138.38        76.67 o
  11   0   8       1816.44       1292.51        85.92 o
 -11   1   8        262.57        200.13        46.28 o
 -10   1   8        933.66        837.27       108.26 o
  -9   1   8        882.27        890.89        92.07 o
  -8   1   8        711.68        960.80       112.35 o
  -7   1   8       1020.19       1468.13       222.73 o
  -6   1   8       2844.45       2979.94       186.69 o
  -5   1   8       1410.97       1354.20       155.08 o
  -4   1   8       1912.52       2028.66       169.32 o
  -3   1   8       4183.98       4496.29       229.29 o
  -2   1   8       3439.44       4147.30       199.81 o
  -1   1   8      27084.13      31001.79       883.10 o
   0   1   8       6510.37       8001.72       214.53 o
   1   1   8      27581.66      29373.25      1100.77 o
   2   1   8       3443.69       4376.39       240.57 o
   3   1   8       4174.11       5874.59       370.98 o
   4   1   8       2027.52       2644.28       177.55 o
   5   1   8       1644.89       2058.08       191.42 o
   6   1   8       2756.74       2876.65       220.85 o
   7   1   8       2063.26       2297.96       163.01 o
   8   1   8        841.40        949.31        98.02 o
   9   1   8        986.18       1078.17       103.54 o
  10   1   8       1019.49       1084.28       112.08 o
  11   1   8        447.46        238.78        52.62 o
 -11   2   8        762.47        662.55        66.03 o
 -10   2   8        631.58        543.21        80.57 o
  -9   2   8        963.74       1060.69        91.50 o
  -8   2   8       1574.91       1688.42       119.22 o
  -7   2   8       1394.62       1774.03       191.83 o
  -6   2   8       1333.81       1733.79       122.73 o
  -5   2   8       5442.30       5850.20       364.76 o
  -4   2   8        835.04        873.29       105.96 o
  -3   2   8       2970.08       3263.02       235.87 o
  -2   2   8       4945.35       5709.64       157.48 o
  -1   2   8       2922.42       3229.14       122.73 o
   0   2   8       4200.73       4388.81       162.90 o
   1   2   8       2751.44       2992.72       239.76 o
   2   2   8       4798.59       5993.28       172.22 o
   3   2   8       2172.78       2252.56       196.82 o
   4   2   8        787.47        931.04       127.97 o
   5   2   8       5712.17       7225.71       384.02 o
   6   2   8       1404.46       1576.22       107.82 o
   7   2   8        928.13        926.80       103.00 o
   8   2   8       1685.61       1609.95       134.77 o
   9   2   8        839.27        790.29       115.22 o
  10   2   8        617.95        678.03        77.56 o
  11   2   8       1020.18        712.73        73.43 o
 -11   3   8       1694.08       1552.32        95.74 o
 -10   3   8        674.33        905.99        93.86 o
  -9   3   8       1056.04        895.38       113.25 o
  -8   3   8         65.36        130.30        81.06 o
  -7   3   8       1460.93       1787.59       103.78 o
  -6   3   8        504.06        664.70        61.25 o
  -5   3   8       1699.69       1541.70       142.96 o
  -4   3   8       2771.63       2796.55       170.32 o
  -3   3   8        796.89        802.87        80.14 o
  -2   3   8        852.70        838.71        80.54 o
  -1   3   8       1243.97       1057.38        75.88 o
   0   3   8        482.35        420.32        60.51 o
   1   3   8       1027.02        983.77        81.80 o
   2   3   8        814.51        879.77        81.64 o
   3   3   8        674.21        836.45        81.29 o
   4   3   8       2759.97       3026.16       157.73 o
   5   3   8       2174.92       2150.21       196.48 o
   6   3   8        509.97        648.35        67.92 o
   7   3   8       2139.56       2209.59       196.13 o
   8   3   8         80.08        115.77        83.11 o
   9   3   8        977.76        904.57       108.30 o
  10   3   8        611.21        581.10        66.23 o
  11   3   8       1987.51       1453.16       205.11 o
 -11   4   8        116.43         76.99        48.17 o
 -10   4   8         61.39        102.01        63.07 o
  -9   4   8         38.82        306.89        92.20 o
  -8   4   8        385.96        298.85       157.82 o
  -7   4   8        934.37       1015.66        78.41 o
  -6   4   8        230.70        257.31        44.96 o
  -5   4   8       2625.72       2652.43       236.55 o
  -4   4   8         11.24         -9.94        67.01 o
  -3   4   8       1806.91       1877.98       181.84 o
  -2   4   8       4757.56       4819.50       226.40 o
  -1   4   8       2572.85       2707.07       140.95 o
   0   4   8        783.49        685.66        59.54 o
   1   4   8       2789.29       2653.36       178.20 o
   2   4   8       4545.12       4725.47       265.76 o
   3   4   8       2824.40       2647.07       152.78 o
   4   4   8         20.33          2.79        56.58 o
   5   4   8       2721.04       2807.37       202.11 o
   6   4   8        120.73        133.72        53.44 o
   7   4   8       1026.41       1025.29       139.38 o
   8   4   8        361.93        480.03       138.84 o
   9   4   8         72.21         16.78        91.66 o
  10   4   8         65.01         75.05        69.72 o
  11   4   8        132.38         97.75        61.97 o
 -10   5   8        562.96        590.02        65.55 o
  -9   5   8        206.40        497.43        88.42 o
  -8   5   8        412.97        723.83       102.45 o
  -7   5   8       1698.19       1728.64        85.50 o
  -6   5   8       1059.04       1027.22        80.55 o
  -5   5   8        447.93        433.32        58.92 o
  -4   5   8        795.31        814.98       124.11 o
  -3   5   8        691.57        662.45        85.26 o
  -2   5   8        428.38        401.30        70.30 o
  -1   5   8      15619.80      15502.43       527.21 o
   0   5   8       4898.69       4830.56       167.17 o
   1   5   8      16173.52      15004.75       948.69 o
   2   5   8        462.17        420.64        74.82 o
   3   5   8        616.21        619.78        91.49 o
   4   5   8        845.02        816.80        96.12 o
   5   5   8        302.18        291.46        48.54 o
   6   5   8        917.40        927.98        79.90 o
   7   5   8       1732.23       1551.88       135.09 o
   8   5   8        562.63        507.24       115.10 o
   9   5   8        159.04         62.05        94.02 o
  10   5   8        588.62        624.42       115.78 o
 -10   6   8        204.78        127.92        45.12 o
  -9   6   8       1263.33       1559.81       102.13 o
  -8   6   8       2284.20       2669.77       161.01 o
  -7   6   8       2162.02       2057.68       119.61 o
  -6   6   8          2.34        135.75        87.26 o
  -5   6   8       1098.44       1133.78        81.89 o
  -4   6   8       4518.78       4092.32       244.24 o
  -3   6   8       3089.97       2928.10       165.63 o
  -2   6   8       1069.09        982.35       102.02 o
  -1   6   8        517.71        454.81        72.68 o
   0   6   8       2002.72       1960.69       116.55 o
   1   6   8        380.18        339.96        68.96 o
   2   6   8        849.34        687.18       110.64 o
   3   6   8       3639.81       2712.99       186.26 o
   4   6   8       4347.76       4198.92       169.80 o
   5   6   8        743.22        688.63        62.74 o
   6   6   8          2.15          5.41        61.74 o
   7   6   8       1638.79       1433.39       143.99 o
   8   6   8       2584.30       2607.74       212.19 o
   9   6   8        839.93        826.18       121.71 o
  10   6   8        182.09        202.57        59.72 o
 -10   7   8         26.77         37.30        45.28 o
  -9   7   8        344.14        369.50        67.06 o
  -8   7   8        110.93        141.54        47.56 o
  -7   7   8        526.49        511.79        52.83 o
  -6   7   8        395.08        369.26        73.06 o
  -5   7   8       1033.67        974.86        73.81 o
  -4   7   8        788.15        803.35        62.69 o
  -3   7   8        212.56        209.59        94.29 o
  -2   7   8       1230.40       1368.43       122.44 o
  -1   7   8       5165.48       4945.57       254.65 o
   0   7   8       2832.11       2962.33       149.37 o
   1   7   8       4554.61       4507.89       240.79 o
   2   7   8       1264.15       1118.85       145.14 o
   3   7   8        123.50        258.46       116.61 o
   4   7   8        762.07        703.59        96.59 o
   5   7   8       1396.12       1243.05       114.05 o
   6   7   8        521.26        628.42       135.57 o
   7   7   8        825.47        882.02       145.75 o
   8   7   8        121.77        127.78       109.74 o
   9   7   8        290.60        279.28        92.90 o
  10   7   8         39.14         87.58        46.17 o
  -9   8   8        105.23        251.93        69.08 o
  -8   8   8        308.33        273.74        75.44 o
  -7   8   8        240.67        188.47        62.63 o
  -6   8   8        233.05        193.16        65.44 o
  -5   8   8        812.30        704.95        91.04 o
  -4   8   8        801.41        737.25        86.03 o
  -3   8   8       1496.39       1342.79        78.48 o
  -2   8   8       1602.85       1358.38        94.26 o
  -1   8   8       1972.66       2001.21       145.89 o
   0   8   8       2365.34       2442.15       147.46 o
   1   8   8       2078.12       2109.06       195.53 o
   2   8   8       1357.82        972.04       105.40 o
   3   8   8       1078.99        921.98        71.92 o
   4   8   8       1078.56        921.14        91.47 o
   5   8   8       1054.99        939.20       200.72 o
   6   8   8        140.59        226.90       123.24 o
   7   8   8        221.56        304.91       123.38 o
   8   8   8        334.67        404.36       114.03 o
   9   8   8         88.16         85.56        76.55 o
  -9   9   8         48.56         69.33        47.39 o
  -8   9   8        238.02        354.06        87.20 o
  -7   9   8       1350.16       1506.00       137.96 o
  -6   9   8       2479.93       2156.55       545.90 o
  -5   9   8        399.75        433.74        76.88 o
  -4   9   8       1282.35       1351.20       104.37 o
  -3   9   8       2122.34       2034.68       120.82 o
  -2   9   8       2036.96       1929.72       176.75 o
  -1   9   8       2478.78       2231.21       214.10 o
   0   9   8       1200.80       1151.17        72.14 o
   1   9   8       2813.39       2432.28       109.07 o
   2   9   8       2149.23       1874.45        97.83 o
   3   9   8       1984.64       2320.16       155.77 o
   4   9   8       1172.45        981.95       108.60 o
   5   9   8        256.24         90.11        70.20 o
   6   9   8       2908.79       3267.64       219.79 o
   7   9   8       1662.53       2032.92       171.26 o
   8   9   8        437.59        537.56       107.12 o
   9   9   8         68.45        136.30        51.33 o
  -8  10   8        142.35        143.49        45.18 o
  -7  10   8       1281.43       1750.24       154.12 o
  -6  10   8         88.69        277.52        60.77 o
  -5  10   8       1001.65        961.49       276.94 o
  -4  10   8       1843.46       2164.94       123.98 o
  -3  10   8       4012.56       4120.91       167.37 o
  -2  10   8       1208.09       1264.66        83.71 o
  -1  10   8       2095.69       1569.70       173.15 o
   0  10   8       2331.91       1597.59       218.49 o
   1  10   8       1895.08       1501.43       142.41 o
   2  10   8       1169.13        844.23        79.51 o
   3  10   8       5168.12       4490.04       169.49 o
   4  10   8       1235.31       1033.62       117.79 o
   5  10   8       1060.56        941.18        94.64 o
   6  10   8        101.47        186.95        85.65 o
   7  10   8       1143.14       1384.14       111.11 o
   8  10   8         62.64        141.90        60.96 o
  -8  11   8        413.87        453.23        48.69 o
  -7  11   8       1772.22       1982.16        99.00 o
  -6  11   8         28.11         76.88        65.77 o
  -5  11   8        138.61        103.27        68.44 o
  -4  11   8        109.08        197.26        67.32 o
  -3  11   8         46.64        102.00        60.73 o
  -2  11   8        547.37        435.92        57.96 o
  -1  11   8       1498.59       1028.48       113.70 o
   0  11   8       1570.73       1597.26       120.48 o
   1  11   8       1318.48        943.90       135.43 o
   2  11   8        475.35        318.92        65.27 o
   3  11   8         99.93        120.99        54.26 o
   4  11   8         89.80         95.20        49.13 o
   5  11   8        261.93        284.81        65.28 o
   6  11   8         95.28        109.82        51.56 o
   7  11   8       1933.54       3015.03       164.44 o
   8  11   8        280.49        298.04        69.20 o
  -7  12   8        477.49        728.52        47.78 o
  -6  12   8        150.11        260.18        62.67 o
  -5  12   8         98.94        -30.45       110.07 o
  -4  12   8        888.71       1329.09        98.92 o
  -3  12   8        806.46       1148.03       169.52 o
  -2  12   8        288.18        329.99        67.44 o
  -1  12   8         11.31        -27.71        61.59 o
   0  12   8        156.03         33.57        56.11 o
   1  12   8         35.59         66.00        78.60 o
   2  12   8        268.97        314.61        78.71 o
   3  12   8        981.82       1058.86        97.80 o
   4  12   8        684.31        777.26       120.48 o
   5  12   8        157.20        223.69        57.44 o
   6  12   8        181.39        270.91        76.06 o
   7  12   8        455.34        566.16       163.81 o
  -6  13   8        323.99        424.36        40.91 o
  -5  13   8         76.16         95.11        54.79 o
  -4  13   8        648.63        413.55       110.64 o
  -3  13   8        734.69       1033.40       161.87 o
  -2  13   8        206.65        177.49        77.28 o
  -1  13   8        672.79        616.18        81.93 o
   0  13   8        937.36        981.48       108.06 o
   1  13   8        646.56        440.37        84.01 o
   2  13   8        125.86          4.24        65.54 o
   3  13   8        712.68        873.16       102.67 o
   4  13   8        512.48        580.97        60.65 o
   5  13   8         65.53         14.61       124.08 o
   6  13   8        274.09        317.95       107.39 o
  -5  14   8        155.25        114.74        42.16 o
  -4  14   8        719.27        977.01       127.67 o
  -3  14   8        252.88        406.47       205.53 o
  -2  14   8        426.69        722.36       292.74 o
  -1  14   8         35.10         70.87        68.21 o
   0  14   8         13.00        -39.86        65.91 o
   1  14   8         27.02        -21.37        66.37 o
   2  14   8        426.88        469.58        73.64 o
   3  14   8        303.05        320.26        55.32 o
   4  14   8        730.90       1289.95       130.81 o
   5  14   8        198.71        533.24       114.87 o
  -3  15   8        153.92        138.59        56.19 o
  -2  15   8        195.08        296.92       155.41 o
  -1  15   8        572.52       1132.65       423.94 o
   0  15   8        596.08       1108.89       343.61 o
   1  15   8        512.34        700.76       223.36 o
   2  15   8        137.43         69.77        59.77 o
   3  15   8        146.47        202.27        62.64 o
   1   0   9       1867.10       2868.87       223.80 o
   2   0   9      11241.64      12388.46       467.23 o
   3   0   9        756.86        879.24       108.08 o
   4   0   9      19755.44      22496.56       569.60 o
   5   0   9       7799.62       9843.87      1912.95 o
   6   0   9       6600.94       8060.15       586.73 o
   7   0   9        262.39        387.99       104.36 o
   8   0   9         50.46        131.19        96.14 o
   9   0   9       1201.00       1175.70       130.86 o
  10   0   9        328.56        353.32        85.84 o
  11   0   9        350.41        288.19        51.26 o
 -11   1   9        143.78        144.94        40.23 o
 -10   1   9       1561.40       1417.65       105.05 o
  -9   1   9       1200.30       1334.01        97.75 o
  -8   1   9       4105.23       4805.68       317.24 o
  -7   1   9        124.54        285.17        94.48 o
  -6   1   9       1451.07       1869.68        84.84 o
  -5   1   9       1310.76       1286.03       158.73 o
  -4   1   9        441.99        547.33       113.83 o
  -3   1   9        283.67        296.05        63.60 o
  -2   1   9       2260.14       2636.01       146.18 o
  -1   1   9       1381.86       1803.87       103.18 o
   0   1   9       3846.93       4457.31       156.90 o
   1   1   9       1687.48       2106.03       130.80 o
   2   1   9       2486.84       3593.41       189.30 o
   3   1   9        315.35        465.77        78.37 o
   4   1   9        551.35        868.34       131.13 o
   5   1   9       1115.71       1227.95       163.85 o
   6   1   9       1644.22       1949.85       134.66 o
   7   1   9        105.55         68.82        74.14 o
   8   1   9       4529.03       5139.05       473.03 o
   9   1   9        962.43       1064.35        92.98 o
  10   1   9       1554.49       1458.46       105.44 o
  11   1   9        154.45         88.77        40.86 o
 -11   2   9        793.86        708.38        67.89 o
 -10   2   9       1478.49       1582.50        96.18 o
  -9   2   9        630.57        638.23        78.50 o
  -8   2   9       1580.23       1893.07       122.44 o
  -7   2   9       2104.75       2288.58       127.79 o
  -6   2   9       1609.59       1900.17        85.53 o
  -5   2   9        486.62        501.07       116.80 o
  -4   2   9      24539.11      25243.69       603.85 o
  -3   2   9       1421.50       1377.53       144.38 o
  -2   2   9       7595.55       8404.20       278.80 o
  -1   2   9       1983.54       2271.18       113.26 o
   0   2   9       2767.03       3182.89       150.04 o
   1   2   9       1919.83       2179.01       130.41 o
   2   2   9       6534.97       7892.60       333.87 o
   3   2   9       1602.33       1763.00       159.27 o
   4   2   9      24262.41      31303.35      1479.41 o
   5   2   9        609.22        741.44       142.31 o
   6   2   9       1540.99       1887.90       203.95 o
   7   2   9       2219.09       2389.76       263.68 o
   8   2   9       1396.06       1429.85       106.93 o
   9   2   9        675.66        762.71       113.73 o
  10   2   9       1360.57       1321.74        83.46 o
  11   2   9        712.74        473.19        52.85 o
 -11   3   9         31.91        -35.56        76.12 o
 -10   3   9       1738.75       1904.35        97.79 o
  -9   3   9       1255.98       1292.57       119.61 o
  -8   3   9       2936.58       3303.70       161.84 o
  -7   3   9        474.84        607.37        76.22 o
  -6   3   9       4783.60       5158.73       218.23 o
  -5   3   9        954.15        916.88       142.45 o
  -4   3   9       3202.03       3071.89       221.78 o
  -3   3   9        414.10        433.48        98.72 o
  -2   3   9        301.41        444.21        71.03 o
  -1   3   9        126.26        122.90        41.85 o
   0   3   9      25978.08      24397.14       504.97 o
   1   3   9        223.87        246.27        74.40 o
   2   3   9        533.41        708.46       116.32 o
   3   3   9        583.59        781.47       130.93 o
   4   3   9       3299.68       3277.73       221.88 o
   5   3   9        834.53        768.88       139.89 o
   6   3   9       5067.53       5594.81       347.82 o
   7   3   9        396.52        313.79        86.12 o
   8   3   9       2586.43       2538.12       177.09 o
   9   3   9       1212.04       1361.57       140.98 o
  10   3   9       1822.79       1745.60        90.81 o
 -10   4   9       1134.00       1263.92        96.65 o
  -9   4   9        528.23        841.47        96.55 o
  -8   4   9        206.39        256.20       130.97 o
  -7   4   9       3608.46       3985.36       152.41 o
  -6   4   9       2048.17       2024.73        82.81 o
  -5   4   9       2218.36       2290.22       112.35 o
  -4   4   9      12577.52      12923.47       675.68 o
  -3   4   9       9282.56       9857.97       717.53 o
  -2   4   9       9389.15       9972.77       276.43 o
  -1   4   9        587.57        666.61        83.42 o
   0   4   9        316.39        244.20        59.19 o
   1   4   9        822.17        835.68        87.44 o
   2   4   9      10578.39      10931.79       401.54 o
   3   4   9       8532.59       8215.41       747.79 o
   4   4   9      11789.27      11689.14       997.62 o
   5   4   9       2060.81       2326.01        99.20 o
   6   4   9       2018.50       2040.53       110.85 o
   7   4   9       3319.46       3447.46       226.99 o
   8   4   9         71.81        112.25        97.58 o
   9   4   9        438.47        411.55        97.70 o
  10   4   9       1248.30       1186.45        73.72 o
 -10   5   9       1473.46       1484.62       102.77 o
  -9   5   9        600.36        846.46        88.63 o
  -8   5   9       1115.73       1411.95       124.83 o
  -7   5   9        456.63        503.38        59.41 o
  -6   5   9       1220.25       1248.02        73.64 o
  -5   5   9        680.28        592.54        63.95 o
  -4   5   9       2603.67       2622.53       211.94 o
  -3   5   9        489.33        617.83        88.29 o
  -2   5   9        158.01        193.69        79.24 o
  -1   5   9       1515.26       1521.89       122.74 o
   0   5   9        685.42        715.79       106.81 o
   1   5   9       1853.83       1534.20       147.38 o
   2   5   9        163.68        161.40        63.84 o
   3   5   9        629.29        638.16       123.86 o
   4   5   9       2290.28       2067.91       172.28 o
   5   5   9        659.46        701.49        76.99 o
   6   5   9       1453.62       1531.95       129.95 o
   7   5   9        435.29        423.48        93.06 o
   8   5   9        814.15        845.05       122.47 o
   9   5   9        697.28        584.02        98.92 o
  10   5   9       1383.40       1261.76        70.45 o
 -10   6   9        921.47       1004.14        57.01 o
  -9   6   9         66.97         55.93        61.73 o
  -8   6   9        359.91        499.85        70.30 o
  -7   6   9       1171.00       1159.42        87.81 o
  -6   6   9       1411.87       1397.38       106.78 o
  -5   6   9        698.81        789.13        74.39 o
  -4   6   9       7721.76       7559.50       183.90 o
  -3   6   9        381.82        416.12        83.60 o
  -2   6   9       4414.15       4288.12       238.70 o
  -1   6   9       2486.92       2445.40       164.00 o
   0   6   9        781.85        722.55       111.91 o
   1   6   9       2454.14       2269.39       229.09 o
   2   6   9       4032.66       3689.93       315.40 o
   3   6   9        517.46        427.34       102.20 o
   4   6   9       8082.38       7340.16       282.25 o
   5   6   9        812.81        857.96        82.82 o
   6   6   9       1340.72       1280.21       112.14 o
   7   6   9       1368.66       1294.23       139.67 o
   8   6   9        200.93        204.04       110.22 o
   9   6   9         64.58         47.57        84.50 o
  10   6   9        710.99        661.25        52.58 o
 -10   7   9       1153.02       1212.77       109.82 o
  -9   7   9         71.16         17.42        65.98 o
  -8   7   9       2458.08       2762.87        81.88 o
  -7   7   9        206.39        163.44        44.64 o
  -6   7   9        275.08        222.98        66.11 o
  -5   7   9        912.31        776.74        81.48 o
  -4   7   9       3707.58       3546.80       111.92 o
  -3   7   9       1150.74       1178.25        79.78 o
  -2   7   9       1476.45       1493.27       133.34 o
  -1   7   9        736.75        755.16        95.08 o
   0   7   9       2202.05       2138.93       183.10 o
   1   7   9       1041.27        899.04       134.31 o
   2   7   9       1476.69       1255.70       151.44 o
   3   7   9       1310.62       1090.07       109.28 o
   4   7   9       4000.79       3187.77       206.17 o
   5   7   9        841.78        741.31       134.48 o
   6   7   9        532.90        665.89       140.03 o
   7   7   9        222.70        204.32       115.26 o
   8   7   9       2458.67       2635.32       177.18 o
   9   7   9         53.23         65.37        80.33 o
  10   7   9       1346.07       1299.91       150.85 o
  -9   8   9        124.39        304.00        60.99 o
  -8   8   9        440.41        426.41        45.28 o
  -7   8   9       1776.01       1947.19        83.03 o
  -6   8   9       2996.13       2893.90       131.08 o
  -5   8   9       1002.27        842.69        89.18 o
  -4   8   9       6949.42       6458.24       193.31 o
  -3   8   9       1903.31       1884.23       113.13 o
  -2   8   9       2343.34       2361.32       119.93 o
  -1   8   9        962.95        944.45       108.19 o
   0   8   9       2649.79       2475.43       126.17 o
   1   8   9        677.03        679.87        73.12 o
   2   8   9       2584.67       2634.06       122.07 o
   3   8   9       1588.15       1435.79        95.59 o
   4   8   9       6447.06       5406.97       484.58 o
   5   8   9       1283.18       1182.98       153.66 o
   6   8   9       2749.28       3182.21       216.04 o
   7   8   9       1575.19       1804.82       166.66 o
   8   8   9        246.62        272.48       102.64 o
   9   8   9         69.02         38.69        68.36 o
  -9   9   9        765.25        796.59        98.68 o
  -8   9   9        234.53        333.01        46.58 o
  -7   9   9       1365.96       1585.32       201.42 o
  -6   9   9        441.27        430.31        70.10 o
  -5   9   9        199.13         84.63       193.11 o
  -4   9   9       2119.60       2141.45       124.79 o
  -3   9   9       2270.71       2267.23       128.54 o
  -2   9   9        283.99        308.75        63.63 o
  -1   9   9        127.19         78.15        60.77 o
   0   9   9       2237.27       2186.32       144.90 o
   1   9   9        337.65        304.27        47.65 o
   2   9   9        348.55        338.61        52.40 o
   3   9   9       2223.97       1755.02       280.53 o
   4   9   9       1866.35       1754.14       192.19 o
   5   9   9        103.03         53.67       111.46 o
   6   9   9        442.16        543.19       127.48 o
   7   9   9       1582.08       1988.23       162.51 o
   8   9   9        242.12        353.53        95.51 o
   9   9   9        709.57        702.38        62.29 o
  -8  10   9         26.99         38.18        36.24 o
  -7  10   9        700.84       1043.97       106.12 o
  -6  10   9        750.80        912.69        73.63 o
  -5  10   9        695.99        731.79        94.30 o
  -4  10   9        979.37        945.82       100.37 o
  -3  10   9        919.03       1076.29        99.73 o
  -2  10   9        166.24        140.91        73.82 o
  -1  10   9       1282.14       1032.68       118.03 o
   0  10   9        132.42        137.49        58.59 o
   1  10   9       1391.77       1158.63        81.39 o
   2  10   9        135.30         98.93        49.68 o
   3  10   9        557.15        507.17        63.78 o
   4  10   9       1085.06        907.91       136.36 o
   5  10   9        611.64        633.79        73.00 o
   6  10   9        708.68        836.59       102.55 o
   7  10   9        657.78        790.74        89.13 o
   8  10   9         40.70         79.82        50.62 o
  -7  11   9        555.02        804.56        97.67 o
  -6  11   9        209.69        271.59        66.18 o
  -5  11   9         96.08        118.45        66.96 o
  -4  11   9        481.42        574.84        73.77 o
  -3  11   9        592.27        758.56       107.10 o
  -2  11   9       1657.61       1993.48       184.71 o
  -1  11   9        288.31        206.90        62.89 o
   0  11   9         61.17        -23.33        58.65 o
   1  11   9        426.70        378.90        65.70 o
   2  11   9       1672.58       1709.05       108.93 o
   3  11   9        644.24        604.13        69.53 o
   4  11   9        538.39        550.62       109.95 o
   5  11   9        101.59        140.88        57.25 o
   6  11   9        299.34        432.11       107.40 o
   7  11   9        553.85        760.01       109.40 o
  -7  12   9        245.80        250.21        45.23 o
  -6  12   9       1305.55       1524.74        85.95 o
  -5  12   9        854.76        880.92       148.82 o
  -4  12   9        622.06        803.74       132.17 o
  -3  12   9        543.47        502.57       106.39 o
  -2  12   9        701.07        912.94       104.79 o
  -1  12   9        839.92        829.90        80.00 o
   0  12   9        161.56         63.80        54.96 o
   1  12   9        645.98        431.29        84.46 o
   2  12   9        863.04        979.89       100.15 o
   3  12   9        287.87        227.91        56.16 o
   4  12   9        647.24        665.51        98.99 o
   5  12   9        965.78       1356.19       189.06 o
   6  12   9       1251.02       2132.95       135.35 o
   7  12   9        186.85        244.68        85.13 o
  -6  13   9         83.15         79.03        33.85 o
  -5  13   9         42.73        126.15        71.42 o
  -4  13   9        482.47        515.79        69.23 o
  -3  13   9        471.52        507.75        73.83 o
  -2  13   9        226.18        193.82        64.52 o
  -1  13   9        376.89        447.79        61.99 o
   0  13   9         31.45          8.13        70.52 o
   1  13   9        628.79        692.69        90.17 o
   2  13   9        191.88        136.57        69.53 o
   3  13   9        474.33        526.69        74.05 o
   4  13   9        451.49        481.74        81.49 o
   5  13   9         21.15         54.37       148.29 o
   6  13   9         38.10         35.87        76.49 o
  -4  14   9        323.30        397.05        54.39 o
  -3  14   9        533.31        628.88       108.93 o
  -2  14   9         78.41        220.95       103.53 o
  -1  14   9          3.67        111.11       102.69 o
   0  14   9        158.77        136.48        62.32 o
   1  14   9         13.50         -6.60        57.31 o
   2  14   9         57.99         54.48        53.04 o
   3  14   9        600.01        896.08        59.17 o
   4  14   9        407.32        660.04       166.75 o
  -2  15   9        594.53        406.47        74.84 o
  -1  15   9        317.37        510.81       181.83 o
   0  15   9         18.42        147.19       164.40 o
   1  15   9        165.86         70.27       103.47 o
   2  15   9        560.53        817.14       107.38 o
   0   0  10       3858.04       5898.19       766.71 o
   1   0  10        693.99       1112.85       108.13 o
   2   0  10       3588.85       4038.50       235.74 o
   3   0  10      12510.42      14203.08       386.44 o
   4   0  10       5196.49       6830.70       341.61 o
   5   0  10       2768.64       3442.96       237.27 o
   6   0  10      13991.06      22836.08      1882.62 o
   7   0  10        213.03        285.55        87.48 o
   8   0  10        708.67        724.20        80.53 o
   9   0  10        554.42        673.25        83.37 o
  10   0  10        142.46         51.60        67.02 o
 -10   1  10        821.36        849.45        83.26 o
  -9   1  10       2040.62       2223.45       221.28 o
  -8   1  10       3387.46       3491.57       199.97 o
  -7   1  10       5545.40       5946.00       236.44 o
  -6   1  10       3466.31       4562.30       248.48 o
  -5   1  10       6565.80       7910.96       254.13 o
  -4   1  10         98.45         89.25        82.45 o
  -3   1  10       2503.56       2760.71       162.09 o
  -2   1  10       3347.87       3902.07       171.95 o
  -1   1  10       2718.24       3271.90       141.56 o
   0   1  10        133.71        101.93        49.51 o
   1   1  10       1826.07       1957.36       162.02 o
   2   1  10       3279.93       3753.79       246.91 o
   3   1  10       2877.54       4204.93       237.20 o
   4   1  10         71.30        101.24        91.06 o
   5   1  10       5711.70       6607.08       358.50 o
   6   1  10       3456.45       4247.90       254.64 o
   7   1  10       5676.15       6813.38       752.25 o
   8   1  10       3007.34       3055.91       191.12 o
   9   1  10       2036.20       2077.47       160.52 o
  10   1  10        814.88        713.83        94.75 o
 -10   2  10        200.40        307.07        62.75 o
  -9   2  10         60.89          0.90        65.70 o
  -8   2  10        335.70        341.36        80.18 o
  -7   2  10       3429.84       3707.00       200.08 o
  -6   2  10       3278.03       3693.27       104.54 o
  -5   2  10       1042.39       1332.30        84.26 o
  -4   2  10        845.29        932.78       141.88 o
  -3   2  10       1842.67       2072.25       190.39 o
  -2   2  10        934.14       1104.88       106.24 o
  -1   2  10       3336.07       4257.56       178.06 o
   0   2  10        997.07       1120.53       100.52 o
   1   2  10       3231.45       3812.67       179.03 o
   2   2  10       1093.09       1285.02       153.23 o
   3   2  10       1853.04       2563.19       188.50 o
   4   2  10        784.33       1029.16       146.91 o
   5   2  10        827.09        849.72        91.07 o
   6   2  10       3384.32       4180.85       396.59 o
   7   2  10       3130.30       3535.51       306.60 o
   8   2  10        358.98        260.30        77.40 o
   9   2  10         41.71         55.71        70.36 o
  10   2  10        156.53         80.58        65.58 o
 -10   3  10        912.58        921.74        72.41 o
  -9   3  10        997.18       1099.11       108.11 o
  -8   3  10        854.22        920.05       139.62 o
  -7   3  10       5561.81       6057.86       204.29 o
  -6   3  10       2638.41       2979.39       136.93 o
  -5   3  10        885.71       1031.90        71.62 o
  -4   3  10        489.52        504.45       117.49 o
  -3   3  10       4959.22       5193.73       433.82 o
  -2   3  10         52.26         12.06        69.03 o
  -1   3  10       6934.00       7515.61       238.84 o
   0   3  10        187.39        193.39        61.30 o
   1   3  10       6710.79       6765.85       238.45 o
   2   3  10         71.66        123.69        81.67 o
   3   3  10       4463.63       4505.76       281.65 o
   4   3  10        639.15        739.85       146.59 o
   5   3  10        727.59        893.76        86.27 o
   6   3  10       2536.76       3149.08       268.53 o
   7   3  10       5952.33       6445.08       598.97 o
   8   3  10       1060.16       1070.24       103.83 o
   9   3  10       1019.61       1154.13       119.76 o
  10   3  10       1125.23        980.45        67.24 o
 -10   4  10         27.12         10.38        45.95 o
  -9   4  10        640.23        799.61        87.99 o
  -8   4  10        516.63        499.24        82.77 o
  -7   4  10       1840.54       2092.89        97.52 o
  -6   4  10      10196.82      10956.93       378.51 o
  -5   4  10       3400.06       3401.40       114.53 o
  -4   4  10       5384.75       5571.77       305.98 o
  -3   4  10       4387.15       4815.98       607.45 o
  -2   4  10        559.34        493.09        81.47 o
  -1   4  10       2361.56       2507.98       176.77 o
   0   4  10      28821.14      27907.13      1297.89 o
   1   4  10       2749.87       2600.59       159.72 o
   2   4  10        293.76        313.24        98.42 o
   3   4  10       3589.67       3703.51       259.75 o
   4   4  10       5792.53       6220.46       691.89 o
   5   4  10       3661.88       4002.44       138.77 o
   6   4  10      10751.45      11839.42       968.57 o
   7   4  10       1685.19       1612.19       131.92 o
   8   4  10        352.97        363.67       104.91 o
   9   4  10        669.49        648.58        81.22 o
  10   4  10         12.48         22.58        46.75 o
 -10   5  10        394.20        393.59        46.61 o
  -9   5  10        141.05        174.01        66.64 o
  -8   5  10       2448.71       2958.35       265.71 o
  -7   5  10       2942.60       3274.29       175.12 o
  -6   5  10       1736.35       1802.02        90.15 o
  -5   5  10       1005.60        967.74       138.75 o
  -4   5  10       1076.94       1068.28        70.30 o
  -3   5  10       8749.49       9537.21       686.93 o
  -2   5  10       3349.85       3490.20       211.93 o
  -1   5  10       1428.06       1464.33       144.92 o
   0   5  10       1792.48       1515.54       150.38 o
   1   5  10       2163.74       1868.28       272.23 o
   2   5  10       4250.40       3675.42       297.42 o
   3   5  10       8647.54       8295.62       918.97 o
   4   5  10        934.43        810.65        77.52 o
   5   5  10       1131.83       1310.55        93.56 o
   6   5  10       1443.61       1462.29       125.62 o
   7   5  10       3139.28       3277.09       298.30 o
   8   5  10       2375.59       2441.90       155.28 o
   9   5  10        174.09         98.52        91.03 o
  10   5  10        226.51        223.75        46.69 o
 -10   6  10        495.10        478.05        93.92 o
  -9   6  10        196.07        193.10        58.98 o
  -8   6  10         69.74        119.88        53.82 o
  -7   6  10        973.60       1008.39        81.49 o
  -6   6  10        154.32        165.35        48.21 o
  -5   6  10       1552.55       1567.37        98.86 o
  -4   6  10        545.40        583.83        63.72 o
  -3   6  10       6529.79       6596.31       171.52 o
  -2   6  10        283.89        312.58        79.06 o
  -1   6  10       1081.03       1107.73       165.70 o
   0   6  10       5092.49       4765.72       402.37 o
   1   6  10        935.32        799.19       123.73 o
   2   6  10        186.42        278.91       141.48 o
   3   6  10       6638.61       6166.25       254.02 o
   4   6  10        688.38        484.83        85.25 o
   5   6  10       1250.58       1260.03       111.23 o
   6   6  10        163.33        124.21        96.36 o
   7   6  10        748.58        912.06       135.10 o
   8   6  10        103.12        124.77       102.28 o
   9   6  10         75.02         53.21        79.29 o
  10   6  10        354.58        293.33        54.18 o
  -9   7  10       1105.09       1263.90       112.85 o
  -8   7  10        748.16        805.20        64.10 o
  -7   7  10       1668.55       1751.39        68.49 o
  -6   7  10        774.30        722.56        64.89 o
  -5   7  10        237.42        245.99        65.30 o
  -4   7  10       1395.87       1341.08        90.94 o
  -3   7  10       3839.78       3752.09       127.66 o
  -2   7  10       2029.26       1817.94        80.86 o
  -1   7  10       3302.37       3122.94       151.18 o
   0   7  10        461.73        535.19        54.03 o
   1   7  10       3306.96       2928.10       123.48 o
   2   7  10       2203.99       1760.06       106.71 o
   3   7  10       3362.98       3079.97       218.75 o
   4   7  10       1571.14       1389.41       151.96 o
   5   7  10        157.97         -8.06       136.73 o
   6   7  10        725.48        901.43       150.23 o
   7   7  10       2083.27       2460.57       180.10 o
   8   7  10        601.80        594.96       112.71 o
   9   7  10       1218.72       1358.03       108.55 o
  -9   8  10        192.32        255.98        51.31 o
  -8   8  10        366.92        380.88        43.49 o
  -7   8  10        576.63        624.23        62.58 o
  -6   8  10       4057.78       4131.08       125.53 o
  -5   8  10       1051.32        941.69       117.87 o
  -4   8  10       2000.37       1944.24       106.26 o
  -3   8  10       1032.82       1100.38        85.71 o
  -2   8  10        963.00       1025.77        73.63 o
  -1   8  10       2080.59       2067.18       144.37 o
   0   8  10       2057.73       1682.19        93.84 o
   1   8  10       2558.62       2623.00       130.65 o
   2   8  10        674.04        643.56        75.48 o
   3   8  10        573.14        523.69        90.97 o
   4   8  10       1819.49       1546.92       292.09 o
   5   8  10       1174.16       1273.38       155.31 o
   6   8  10       4465.92       5044.26       247.31 o
   7   8  10        413.45        464.30       117.24 o
   8   8  10        290.62        321.56        94.86 o
   9   8  10        298.96        258.23        46.87 o
  -8   9  10        820.83        934.27        82.63 o
  -7   9  10        666.49        760.84        82.79 o
  -6   9  10        225.14        208.10        48.09 o
  -5   9  10       1088.27       1007.99       233.43 o
  -4   9  10        125.27        135.10        61.74 o
  -3   9  10        314.58        333.53        67.99 o
  -2   9  10       1950.75       1729.96       103.55 o
  -1   9  10        270.27        268.66        82.26 o
   0   9  10        860.89        829.65        80.36 o
   1   9  10        156.82        203.91        88.93 o
   2   9  10       2491.87       2028.46       128.74 o
   3   9  10        281.69        187.53        63.10 o
   4   9  10        163.70        214.73        87.04 o
   5   9  10        827.52        740.69       140.96 o
   6   9  10        153.19        365.00       156.21 o
   7   9  10        731.79        876.37       122.13 o
   8   9  10        907.17       1091.13        80.31 o
  -8  10  10         24.87         49.02        42.10 o
  -7  10  10        640.39        964.27       123.88 o
  -6  10  10        179.48        275.73        63.88 o
  -5  10  10       1962.26       2063.01       127.42 o
  -4  10  10        333.77        380.15        69.29 o
  -3  10  10       1454.76       1594.05       136.18 o
  -2  10  10        265.65        275.64        66.17 o
  -1  10  10        924.20        724.25        79.29 o
   0  10  10         26.63         -7.45        56.40 o
   1  10  10        874.78        681.87        72.69 o
   2  10  10        428.22        383.11        60.50 o
   3  10  10       1752.95       1967.00       147.39 o
   4  10  10        416.94        497.11        69.70 o
   5  10  10       1960.41       2007.61       246.90 o
   6  10  10        277.16        430.26       103.86 o
   7  10  10        497.78        591.01        74.85 o
   8  10  10         59.32         90.97        57.47 o
  -7  11  10        486.94        570.12        43.83 o
  -6  11  10        278.93        331.29        49.96 o
  -5  11  10        336.02        306.32        69.31 o
  -4  11  10        454.21        591.92        95.18 o
  -3  11  10        771.92        919.45       121.07 o
  -2  11  10         85.10        112.30        76.69 o
  -1  11  10       1888.49       1782.52       119.43 o
   0  11  10       1547.92       1364.25        94.96 o
   1  11  10       1722.27       1479.66        92.83 o
   2  11  10        116.48         92.11        58.92 o
   3  11  10        527.23        322.46       137.73 o
   4  11  10        529.31        492.02        74.08 o
   5  11  10        335.76        348.79        59.87 o
   6  11  10        242.19        341.02        78.75 o
   7  11  10        610.60       1003.70        95.78 o
  -6  12  10        624.40        797.06        62.14 o
  -5  12  10        845.43        918.43        82.81 o
  -4  12  10       1090.40       1278.27       173.98 o
  -3  12  10        396.54        400.18        83.07 o
  -2  12  10        476.37        661.49        86.77 o
  -1  12  10         74.07         86.56        56.56 o
   0  12  10        238.38        133.19        56.64 o
   1  12  10        163.53        108.82        51.18 o
   2  12  10        288.52        313.54        71.18 o
   3  12  10        468.77        285.44        91.05 o
   4  12  10       1175.48       1659.06       142.00 o
   5  12  10        710.25        748.30       160.70 o
   6  12  10        687.47       1186.74        98.63 o
  -5  13  10         90.69        103.88        53.69 o
  -4  13  10        210.49        301.89        92.92 o
  -3  13  10         70.72        158.05        70.80 o
  -2  13  10        805.71        738.09        91.91 o
  -1  13  10        153.73        155.48        57.88 o
   0  13  10        296.30        450.09        79.46 o
   1  13  10        286.69        440.77        74.92 o
   2  13  10       1035.71       1213.94        89.00 o
   3  13  10         54.71        -50.22        76.00 o
   4  13  10        254.68        393.60       108.60 o
   5  13  10         96.86        296.92       104.01 o
  -4  14  10        592.26        845.96        72.44 o
  -3  14  10         74.95         62.83        68.52 o
  -2  14  10         65.41        124.39        85.94 o
  -1  14  10        135.57        361.73       191.16 o
   0  14  10         10.30         80.83        85.11 o
   1  14  10        113.90        113.47        60.76 o
   2  14  10         72.78         39.29        40.03 o
   3  14  10        115.62        254.10        63.21 o
  -1  15  10        615.64        813.55       355.26 o
   0  15  10        181.70        397.94        83.23 o
   1  15  10        489.50        877.74        95.52 o
   1   0  11       2310.99       3449.45       216.20 o
   2   0  11       3200.01       3816.32       235.57 o
   3   0  11        951.55       1169.85       129.58 o
   4   0  11        160.19        207.28       119.71 o
   5   0  11       6354.66       7652.63       212.15 o
   6   0  11        505.70        648.29        72.81 o
   7   0  11        418.56        570.44        89.13 o
   8   0  11        551.34        738.59       117.86 o
   9   0  11        863.77        784.66        77.39 o
  10   0  11        252.34        166.74        84.91 o
 -10   1  11        533.84        520.92        68.22 o
  -9   1  11       1399.85       1367.95       191.71 o
  -8   1  11       1037.56       1261.10        95.54 o
  -7   1  11        603.28        681.81        91.77 o
  -6   1  11       2871.25       3980.57       305.88 o
  -5   1  11        548.16        715.15        56.82 o
  -4   1  11        733.05        976.42       135.10 o
  -3   1  11       1337.95       1482.60       172.38 o
  -2   1  11       4553.95       5580.71       280.10 o
  -1   1  11       4131.63       4968.95       265.23 o
   0   1  11         69.19        102.02        60.76 o
   1   1  11       4406.39       5678.99       230.57 o
   2   1  11       5213.27       6210.46       251.06 o
   3   1  11       1004.77       1117.91       265.41 o
   4   1  11        508.91        743.24       165.59 o
   5   1  11        845.32       1082.54        73.07 o
   6   1  11       2716.47       3936.81       536.42 o
   7   1  11        634.95        826.48        95.82 o
   8   1  11       1187.81       1335.06        89.89 o
   9   1  11       2155.48       2056.02       104.85 o
  10   1  11        497.92        320.50        66.95 o
 -10   2  11       1115.59        965.55        71.59 o
  -9   2  11         32.97         61.50        59.94 o
  -8   2  11         31.33         35.90        71.71 o
  -7   2  11        199.86        278.88        78.55 o
  -6   2  11        401.92        550.27        67.34 o
  -5   2  11        159.88        218.20        42.11 o
  -4   2  11        194.08        195.11        95.94 o
  -3   2  11       1906.62       2026.79       213.80 o
  -2   2  11        411.61        606.16       161.45 o
  -1   2  11       2632.86       3290.96       167.03 o
   0   2  11        753.30        878.06        98.02 o
   1   2  11       2875.54       3205.46       184.73 o
   2   2  11        399.01        442.49        87.14 o
   3   2  11       2014.11       2700.77       288.99 o
   4   2  11         63.51         94.40       118.18 o
   5   2  11        368.70        451.60        58.05 o
   6   2  11        408.73        662.31       110.29 o
   7   2  11        239.74        230.86        80.17 o
   8   2  11         96.07         68.85        66.62 o
   9   2  11         17.98         29.31        69.19 o
  10   2  11        972.68        690.85        87.32 o
 -10   3  11        537.21        426.67        54.73 o
  -9   3  11       2329.87       2491.12       143.06 o
  -8   3  11        893.52       1028.43        86.26 o
  -7   3  11        102.20        114.05        60.52 o
  -6   3  11       6911.97       7804.17       197.94 o
  -5   3  11        922.97        976.92        71.54 o
  -4   3  11       2941.94       3394.79        95.68 o
  -3   3  11        261.93        258.92       103.33 o
  -2   3  11       4591.23       5201.77       506.04 o
  -1   3  11       2184.05       2180.39       171.53 o
   0   3  11       2700.74       2903.23       164.48 o
   1   3  11       1801.24       1873.80       141.33 o
   2   3  11       4642.69       4679.76       256.93 o
   3   3  11        475.91        501.70       128.77 o
   4   3  11       3227.71       4025.31       133.71 o
   5   3  11        946.18       1064.84        69.19 o
   6   3  11       6687.12       8301.82       842.32 o
   7   3  11         68.88         22.40        78.56 o
   8   3  11        808.49        705.60        95.42 o
   9   3  11       2468.52       2383.42       101.02 o
  10   3  11        513.42        317.10        83.36 o
 -10   4  11         55.40         16.30        48.26 o
  -9   4  11        258.33        326.21        67.92 o
  -8   4  11       1764.95       2028.80       131.07 o
  -7   4  11        927.40       1088.95        77.81 o
  -6   4  11       1373.53       1336.75       101.27 o
  -5   4  11       4648.54       4850.50       185.16 o
  -4   4  11       2861.36       3073.25        87.79 o
  -3   4  11       1331.47       1475.43       177.48 o
  -2   4  11       6578.50       7025.88       669.52 o
  -1   4  11        521.21        590.35       107.33 o
   0   4  11        175.29        202.36        79.22 o
   1   4  11        844.25        813.53       103.30 o
   2   4  11       6288.35       5809.38       282.15 o
   3   4  11       1149.24       1102.09       165.73 o
   4   4  11       2549.94       2673.19       118.08 o
   5   4  11       4661.14       5244.70       240.42 o
   6   4  11       1102.97       1028.77       112.94 o
   7   4  11        979.71       1031.34       142.53 o
   8   4  11       1694.02       1792.73       157.93 o
   9   4  11        347.75        318.24        58.97 o
  10   4  11         93.90        111.54        80.93 o
 -10   5  11        702.88        660.52        65.62 o
  -9   5  11       1951.85       2155.80       104.39 o
  -8   5  11        284.00        517.18        89.04 o
  -7   5  11        378.76        383.19        51.88 o
  -6   5  11       1678.06       1963.43       110.86 o
  -5   5  11        487.49        477.26        69.41 o
  -4   5  11       1400.85       1493.11        93.07 o
  -3   5  11       2679.54       2658.06       107.16 o
  -2   5  11        700.16        811.97       137.51 o
  -1   5  11       4494.52       4482.63       345.27 o
   0   5  11       3147.29       3101.09       371.60 o
   1   5  11       4871.28       4478.03       295.43 o
   2   5  11        712.44        716.46       106.64 o
   3   5  11       2071.39       1732.49       195.76 o
   4   5  11       1300.20       1276.85        94.81 o
   5   5  11        532.38        524.60        57.16 o
   6   5  11       2078.41       2367.09       224.90 o
   7   5  11        306.18        251.31        90.00 o
   8   5  11        264.58        260.97        95.91 o
   9   5  11       1656.81       1727.83        92.73 o
  10   5  11        660.94        469.92        87.42 o
  -9   6  11        575.06        562.41        75.58 o
  -8   6  11         36.15         72.73        51.94 o
  -7   6  11        524.54        653.18        56.84 o
  -6   6  11       1487.51       1607.57        87.11 o
  -5   6  11         88.63         68.75        56.02 o
  -4   6  11        216.72        266.26        59.85 o
  -3   6  11        440.41        542.28        60.08 o
  -2   6  11        274.27        278.10        41.03 o
  -1   6  11       1243.49       1313.15        74.15 o
   0   6  11        469.10        370.57        70.71 o
   1   6  11       1232.76       1007.23        87.55 o
   2   6  11        256.23        190.22        58.84 o
   3   6  11        394.29        250.65       124.54 o
   4   6  11        109.42         16.49        63.03 o
   5   6  11        264.98        239.02        85.28 o
   6   6  11       1615.35       1603.94       169.30 o
   7   6  11        556.44        541.33       114.24 o
   8   6  11         20.49         53.38        84.87 o
   9   6  11        443.06        390.66        78.80 o
  -9   7  11        237.77        352.50        61.44 o
  -8   7  11        602.56        702.79       102.09 o
  -7   7  11        432.70        453.86        63.40 o
  -6   7  11       2834.04       2870.58        83.34 o
  -5   7  11        203.62        158.76        72.50 o
  -4   7  11       1543.72       1492.26        95.74 o
  -3   7  11        369.14        347.57        64.69 o
  -2   7  11       2720.27       2743.07       101.94 o
  -1   7  11       1501.20       1236.16        65.15 o
   0   7  11        110.15         62.78        42.25 o
   1   7  11       2023.52       1547.66        95.83 o
   2   7  11       2771.45       2427.06       115.93 o
   3   7  11        409.71         63.24       210.52 o
   4   7  11       1872.92       1767.30       166.29 o
   5   7  11        270.07        372.89       119.17 o
   6   7  11       2544.26       2854.41       191.84 o
   7   7  11        337.53        342.97       109.73 o
   8   7  11        592.42        649.95       103.38 o
   9   7  11        348.61        378.47        74.61 o
  -9   8  11        283.26        266.20        92.77 o
  -8   8  11        366.76        702.74       215.09 o
  -7   8  11        503.03        517.41        52.87 o
  -6   8  11       1409.95       1430.01        68.27 o
  -5   8  11       2231.44       2220.81       131.71 o
  -4   8  11        465.70        571.61        74.20 o
  -3   8  11        514.43        454.75        68.84 o
  -2   8  11        622.23        622.62        74.45 o
  -1   8  11       1525.53       1432.75        95.58 o
   0   8  11         16.49          9.25        44.42 o
   1   8  11       1603.46       1387.54       159.33 o
   2   8  11        841.54        747.59       100.34 o
   3   8  11        331.85        116.09       106.20 o
   4   8  11        304.56        111.02       134.11 o
   5   8  11       2215.71       2545.18       189.33 o
   6   8  11       1417.95       1698.60       180.09 o
   7   8  11        404.09        433.29       108.36 o
   8   8  11        452.62        519.86        90.07 o
   9   8  11        294.89        288.35        54.02 o
  -8   9  11        332.63        429.15        59.84 o
  -7   9  11         47.72         80.25        42.48 o
  -6   9  11       1159.98       1182.73        81.83 o
  -5   9  11       1885.39       1747.36       118.23 o
  -4   9  11         64.77        128.03        61.87 o
  -3   9  11        678.29        706.38        78.81 o
  -2   9  11        193.85        214.06        65.43 o
  -1   9  11       1349.59       1308.66        93.55 o
   0   9  11        932.58        804.92        77.09 o
   1   9  11       1268.01       1294.92       155.08 o
   2   9  11        126.60         92.64        64.43 o
   3   9  11        513.04        232.07        65.46 o
   4   9  11        108.26         97.27        73.86 o
   5   9  11       1937.38       1865.34       238.09 o
   6   9  11       1138.79       1222.47       104.18 o
   7   9  11         19.59         77.70        61.94 o
   8   9  11        409.01        508.12        53.23 o
  -7  10  11        193.84        231.06        35.71 o
  -6  10  11         29.24         71.32        43.56 o
  -5  10  11        239.98        262.80        71.85 o
  -4  10  11       1592.14       1837.06       101.59 o
  -3  10  11       1393.22       1424.10        97.15 o
  -2  10  11        100.79        141.18        62.73 o
  -1  10  11        477.62        432.72        70.09 o
   0  10  11       1725.13       1695.89        99.54 o
   1  10  11        615.89        541.02        65.33 o
   2  10  11         32.68         40.35        65.12 o
   3  10  11       1262.38        912.93       125.46 o
   4  10  11       1432.48       1559.16       260.66 o
   5  10  11        438.70        574.26        97.20 o
   6  10  11         29.66         61.22        62.78 o
   7  10  11        267.52        313.15        61.62 o
  -7  11  11        129.57        157.58        64.48 o
  -6  11  11        418.55        626.92        81.15 o
  -5  11  11        288.25        293.79        51.84 o
  -4  11  11        207.73        188.11        68.94 o
  -3  11  11        112.63        120.16        58.85 o
  -2  11  11       1746.55       1946.75       125.98 o
  -1  11  11        809.06        818.99        79.03 o
   0  11  11         49.47          2.42        55.64 o
   1  11  11        925.01        831.87        75.11 o
   2  11  11       1555.90       1160.92        99.98 o
   3  11  11        171.56          9.63        74.47 o
   4  11  11        130.63         83.72        62.88 o
   5  11  11        330.63        338.77       171.16 o
   6  11  11        465.94        827.62       101.86 o
  -6  12  11       1252.17       1635.16       126.01 o
  -5  12  11        610.08        626.56        66.08 o
  -4  12  11        459.57        500.59        78.88 o
  -3  12  11        654.79        704.24       103.59 o
  -2  12  11       1290.12       1454.33       105.91 o
  -1  12  11        391.29        468.52        91.62 o
   0  12  11         79.46         87.82        52.77 o
   1  12  11        377.55        348.94        56.24 o
   2  12  11       1283.47       1468.45        94.30 o
   3  12  11        476.82        396.49        80.60 o
   4  12  11        370.27        480.93        97.35 o
   5  12  11        793.71       1483.69       116.93 o
  -5  13  11         78.30        106.01        28.65 o
  -4  13  11        175.36        135.75       102.77 o
  -3  13  11        606.38        676.07        67.60 o
  -2  13  11        372.14        501.74        65.89 o
  -1  13  11       2181.08       2137.45       104.69 o
   0  13  11       1050.14       1002.08       176.70 o
   1  13  11       2574.41       3075.90       155.54 o
   2  13  11        335.49        419.81       112.91 o
   3  13  11        620.53        793.88        82.36 o
   4  13  11        133.32        199.79        74.45 o
  -3  14  11        100.40         47.39        42.67 o
  -2  14  11          8.32        -12.03        57.00 o
  -1  14  11        167.10        263.75        70.74 o
   0  14  11         51.10          3.88        57.12 o
   1  14  11        118.04         67.91        42.29 o
   2  14  11         13.36         72.99        91.57 o
   3  14  11         38.64        -66.26        66.26 o
   0   0  12        985.78       1467.74       227.64 o
   1   0  12        506.05        708.18       111.17 o
   2   0  12       7967.77       9613.53       385.79 o
   3   0  12       1912.61       2341.62       175.60 o
   4   0  12       2428.18       3458.48       116.55 o
   5   0  12       9701.75      10631.14       253.98 o
   6   0  12       1859.23       2360.11       189.67 o
   7   0  12         94.48        216.82        95.32 o
   8   0  12         58.23         57.36        84.83 o
   9   0  12       3716.22       3202.38       221.03 o
  10   0  12         66.34         57.81        77.65 o
 -10   1  12        682.47        708.49       189.63 o
  -9   1  12        733.38        692.55        79.99 o
  -8   1  12       1040.76       1004.71       108.07 o
  -7   1  12        326.54        391.00        85.04 o
  -6   1  12       1234.56       1567.94       116.08 o
  -5   1  12       1458.54       1767.62        87.88 o
  -4   1  12        306.09        436.21        55.37 o
  -3   1  12       2105.27       2848.91       335.05 o
  -2   1  12       5943.51       7009.06       327.44 o
  -1   1  12       1353.79       1723.66       169.96 o
   0   1  12       1124.55       1293.06       123.37 o
   1   1  12       1416.27       1783.61       146.35 o
   2   1  12       6605.95       7777.19       537.45 o
   3   1  12       1993.15       3193.47       274.93 o
   4   1  12        616.38        873.20        72.90 o
   5   1  12        974.25       1090.22        82.66 o
   6   1  12       1072.12       1497.22       300.96 o
   7   1  12        397.00        591.11       108.43 o
   8   1  12       1112.75        991.98       105.42 o
   9   1  12        760.14        661.03       104.51 o
  10   1  12        881.98        744.14       218.63 o
 -10   2  12        415.24        307.65        62.43 o
  -9   2  12        419.10        336.46        76.94 o
  -8   2  12        958.57       1026.09       108.55 o
  -7   2  12        549.72        719.64       113.36 o
  -6   2  12        370.44        473.60        55.94 o
  -5   2  12       1288.33       1501.29        71.38 o
  -4   2  12       2531.80       3275.44       113.47 o
  -3   2  12        359.66        538.55       175.08 o
  -2   2  12       4592.59       5806.25       441.65 o
  -1   2  12       1055.05       1364.03       159.43 o
   0   2  12        792.63        983.56       111.23 o
   1   2  12       1103.98       1318.73       132.94 o
   2   2  12       5048.49       5953.09       302.94 o
   3   2  12        388.38        513.82       103.57 o
   4   2  12       2541.41       3544.05       284.18 o
   5   2  12       1406.23       1566.45        81.95 o
   6   2  12        258.64        239.40        71.86 o
   7   2  12        517.87        488.61        96.41 o
   8   2  12       1035.56       1085.13        81.51 o
   9   2  12        472.17        559.66       122.26 o
  10   2  12        396.43        324.41        76.38 o
 -10   3  12        645.62        477.02        61.44 o
  -9   3  12       1517.33       1833.40       137.74 o
  -8   3  12        268.28        294.83        82.34 o
  -7   3  12        280.49        220.36        75.21 o
  -6   3  12        507.40        627.24        77.32 o
  -5   3  12        627.74        781.66        72.11 o
  -4   3  12        226.25        186.17        45.79 o
  -3   3  12       2014.38       2261.14        86.74 o
  -2   3  12        852.51       1127.60       221.41 o
  -1   3  12       2551.79       3047.75       310.61 o
   0   3  12       2031.52       2461.84       161.39 o
   1   3  12       2446.73       2862.19       217.38 o
   2   3  12        659.91        668.13       105.60 o
   3   3  12       2235.99       2564.61       169.04 o
   4   3  12        399.24        319.81        57.59 o
   5   3  12        836.86        936.96        97.74 o
   6   3  12        416.97        443.13       101.68 o
   7   3  12        236.48        141.13       101.14 o
   8   3  12        482.54        519.95        88.42 o
   9   3  12       1495.75       1412.95       123.67 o
  10   3  12        568.02        354.26        86.63 o
 -10   4  12         15.83         22.52        54.74 o
  -9   4  12       1715.40       2058.77       181.64 o
  -8   4  12         29.91        138.02        74.22 o
  -7   4  12         88.00        140.08        62.41 o
  -6   4  12       2988.58       3407.17       169.30 o
  -5   4  12       1201.07       1236.51        80.11 o
  -4   4  12        863.96        833.24        56.29 o
  -3   4  12       5123.17       5687.12       121.86 o
  -2   4  12       4062.39       3896.44      1002.48 o
  -1   4  12       2820.74       2694.41       263.18 o
   0   4  12       1205.11       1272.92       146.30 o
   1   4  12       2480.86       2314.48       165.06 o
   2   4  12       3579.10       3504.60       233.36 o
   3   4  12       5082.02       5446.32       346.04 o
   4   4  12        870.43       1083.98        84.77 o
   5   4  12        970.23       1315.39       134.77 o
   6   4  12       4124.11       4135.21       363.22 o
   7   4  12         53.04        -25.80        80.21 o
   8   4  12         76.98         66.54        79.88 o
   9   4  12       1711.49       1603.86        99.85 o
  10   4  12         39.83          5.31        58.81 o
  -9   5  12         30.03         63.50        60.74 o
  -8   5  12       1210.00       1442.55       103.70 o
  -7   5  12        585.72        784.84        75.39 o
  -6   5  12       2274.64       2497.46       188.02 o
  -5   5  12       1409.74       1449.82        99.86 o
  -4   5  12        805.36        813.28        68.87 o
  -3   5  12       1003.65       1098.00        64.66 o
  -2   5  12       1264.22       1269.03        60.62 o
  -1   5  12       2964.04       2882.86        93.92 o
   0   5  12        764.92        708.66        77.99 o
   1   5  12       3077.85       2766.82       127.89 o
   2   5  12       1172.51       1046.95        91.86 o
   3   5  12       1126.01       1044.50        87.49 o
   4   5  12        607.43        622.82        66.58 o
   5   5  12       1552.34       1501.03        88.14 o
   6   5  12       1963.64       2057.89       140.33 o
   7   5  12        818.95        893.84        96.50 o
   8   5  12       1279.01       1348.76       122.84 o
   9   5  12         16.23         92.51        68.18 o
  -9   6  12        417.60        415.86        60.18 o
  -8   6  12        328.46        357.65        58.73 o
  -7   6  12        404.99        382.77        62.93 o
  -6   6  12       1103.24       1192.44       102.99 o
  -5   6  12       3038.26       2818.46       165.23 o
  -4   6  12       2331.24       2216.55       201.74 o
  -3   6  12        223.45        237.98        58.50 o
  -2   6  12       2969.71       2842.19       103.46 o
  -1   6  12        591.04        571.08        56.35 o
   0   6  12        451.39        374.03        56.03 o
   1   6  12        723.84        561.73        59.94 o
   2   6  12       2876.86       2281.63       234.57 o
   3   6  12        296.01        108.87       139.70 o
   4   6  12       2631.40       2759.19       171.67 o
   5   6  12       3356.75       3448.39       132.88 o
   6   6  12        617.16        565.94        93.32 o
   7   6  12        355.70        243.84        99.83 o
   8   6  12        319.96        261.67        83.99 o
   9   6  12        438.06        473.92        72.08 o
  -9   7  12       1746.46       1643.88       227.53 o
  -8   7  12        287.86        516.85        78.12 o
  -7   7  12         41.15         68.22        60.31 o
  -6   7  12        117.68        111.51        48.46 o
  -5   7  12        587.00        517.73        64.36 o
  -4   7  12        403.26        432.73        84.80 o
  -3   7  12        597.35        599.52        73.02 o
  -2   7  12       4952.94       4581.00       145.50 o
  -1   7  12        560.41        510.89        51.10 o
   0   7  12        182.39        154.86        46.00 o
   1   7  12        427.79        349.13        57.53 o
   2   7  12       5166.82       4640.51       392.78 o
   3   7  12        666.19        280.81       292.31 o
   4   7  12        599.70        314.79       192.03 o
   5   7  12        892.26        754.34       178.78 o
   6   7  12        150.64        239.12       104.13 o
   7   7  12         16.68         14.72        89.42 o
   8   7  12        538.27        580.00        89.48 o
   9   7  12       1773.46       1664.42       241.53 o
  -8   8  12        166.49        252.42        67.16 o
  -7   8  12        227.03        230.63        70.75 o
  -6   8  12        794.26        940.27        63.11 o
  -5   8  12        816.80        762.06        69.00 o
  -4   8  12        694.71        680.61        90.65 o
  -3   8  12        347.84        323.53        66.79 o
  -2   8  12       2026.55       2020.04       107.11 o
  -1   8  12        946.49        803.88        78.48 o
   0   8  12        456.69        355.99        87.24 o
   1   8  12        905.95        667.57       100.94 o
   2   8  12       1904.05       1785.23       296.80 o
   3   8  12        354.23        111.88       263.08 o
   4   8  12        638.77        753.68       128.22 o
   5   8  12        781.13        806.71       142.05 o
   6   8  12       1189.10       1576.44       216.88 o
   7   8  12        239.06        266.24        90.61 o
   8   8  12        238.24        209.47        43.73 o
  -8   9  12        358.84        436.27        60.37 o
  -7   9  12        166.46        292.52        51.30 o
  -6   9  12        810.54        806.04        54.86 o
  -5   9  12        353.25        351.74        63.81 o
  -4   9  12       1137.41       1213.88       138.94 o
  -3   9  12        339.20        334.28        68.88 o
  -2   9  12        436.41        476.42        71.90 o
  -1   9  12       1391.01       1399.79        93.60 o
   0   9  12       1247.65       1078.63        84.49 o
   1   9  12       1230.52       1035.85       120.73 o
   2   9  12        629.28        553.62        94.10 o
   3   9  12        425.38        355.51        62.97 o
   4   9  12       1085.78       1002.35       167.01 o
   5   9  12        355.55        410.85       118.00 o
   6   9  12        621.51        770.38       110.75 o
   7   9  12        279.79        413.53        84.47 o
   8   9  12        489.89        705.99       105.00 o
  -7  10  12         11.08         39.19        34.85 o
  -6  10  12         78.99         87.90        32.62 o
  -5  10  12        497.09        690.84        75.37 o
  -4  10  12        106.43        127.09        66.76 o
  -3  10  12        681.04        699.85        90.64 o
  -2  10  12        501.29        595.32        87.19 o
  -1  10  12        288.90        320.59        64.89 o
   0  10  12        320.09        309.83        63.31 o
   1  10  12        171.73         91.03        70.07 o
   2  10  12        371.07        219.38        80.59 o
   3  10  12        729.61        810.54       134.60 o
   4  10  12        148.62        234.87       104.43 o
   5  10  12        373.36        566.55       156.36 o
   6  10  12        210.41        329.10        87.74 o
   7  10  12         32.89        109.60        97.64 o
  -6  11  12        444.87        568.80        74.95 o
  -5  11  12        550.81        638.48        45.14 o
  -4  11  12         27.73        -26.54        51.80 o
  -3  11  12        197.03        280.58        66.37 o
  -2  11  12        837.61       1103.80       100.96 o
  -1  11  12        486.14        587.08        79.38 o
   0  11  12         12.28         34.96        50.84 o
   1  11  12        482.48        498.01        62.65 o
   2  11  12        714.69        586.92        70.18 o
   3  11  12         88.82         25.16        50.38 o
   4  11  12         73.25        111.89        54.03 o
   5  11  12        591.80        591.95       151.41 o
   6  11  12        360.46        521.87       101.30 o
  -5  12  12        709.43        927.54        60.48 o
  -4  12  12        338.98        322.26        45.26 o
  -3  12  12        371.93        359.03        65.55 o
  -2  12  12       1598.19       1795.39       105.44 o
  -1  12  12       1195.25       1372.72        97.04 o
   0  12  12        201.29        238.12        52.31 o
   1  12  12       1067.32       1200.01       101.68 o
   2  12  12       1548.45       1765.46       129.09 o
   3  12  12        395.05        481.38        72.86 o
   4  12  12        326.89        287.63       238.14 o
  -4  13  12        194.62        251.39        33.85 o
  -3  13  12        147.24        109.45        35.32 o
  -2  13  12        602.76        772.10        51.08 o
  -1  13  12        320.45        351.68        40.67 o
   0  13  12         39.71         46.00        41.49 o
   1  13  12        313.56        480.01       109.62 o
   2  13  12        625.36        867.30        79.09 o
   3  13  12        212.05        347.41        54.62 o
  -1  14  12          9.01        211.44        74.94 o
   0  14  12         80.22        185.74        74.42 o
   1  14  12         16.79        126.32        67.35 o
   1   0  13       6315.74       7932.06       369.96 o
   2   0  13         46.63        102.53        82.41 o
   3   0  13        730.53        898.04        90.52 o
   4   0  13        136.73        262.96        51.30 o
   5   0  13       4814.42       5748.01       193.73 o
   6   0  13       2034.35       2088.34       149.24 o
   7   0  13        225.43        235.64        70.27 o
   8   0  13        555.71        508.14        88.67 o
   9   0  13         43.12         71.25        72.07 o
  10   0  13        772.33        643.46       135.56 o
 -10   1  13         64.92         56.01        48.93 o
  -9   1  13       2075.23       1885.24       181.52 o
  -8   1  13        599.56        654.39        88.81 o
  -7   1  13       1266.62       1625.14       220.82 o
  -6   1  13        221.51        322.49        68.94 o
  -5   1  13         41.29        162.80        57.12 o
  -4   1  13        652.95        737.71        57.52 o
  -3   1  13        888.63        999.86        84.02 o
  -2   1  13       5421.28       7000.55       502.81 o
  -1   1  13       8002.49      10134.87       418.93 o
   0   1  13        819.75        983.75       148.61 o
   1   1  13       8531.16      10952.64       613.33 o
   2   1  13       5466.81       6917.10       314.86 o
   3   1  13        349.25        474.65        72.37 o
   4   1  13        626.06        775.25        79.34 o
   5   1  13         89.59        109.36        54.85 o
   6   1  13        301.98        349.92        85.64 o
   7   1  13       1598.81       1838.14       128.39 o
   8   1  13        624.03        437.48        91.43 o
   9   1  13       2905.73       2674.48       867.55 o
  10   1  13         75.75         58.17        51.87 o
 -10   2  13         20.82         33.45        43.51 o
  -9   2  13        180.13        107.49        55.74 o
  -8   2  13       1196.16       1369.79       209.75 o
  -7   2  13       1080.63        976.65        93.94 o
  -6   2  13        514.38        594.22        76.00 o
  -5   2  13       1886.92       2072.75        83.09 o
  -4   2  13       1344.36       1477.28        76.13 o
  -3   2  13       1137.63       1292.72        78.94 o
  -2   2  13       3576.49       4837.85       169.20 o
  -1   2  13       1753.95       2007.95       280.05 o
   0   2  13       1998.43       2679.36       283.06 o
   1   2  13       1354.27       1499.37       143.50 o
   2   2  13       3458.44       4468.11       279.26 o
   3   2  13       1028.66       1225.48        71.93 o
   4   2  13       1327.42       1533.59       127.59 o
   5   2  13       1651.32       1905.14        83.83 o
   6   2  13        413.88        702.20       128.03 o
   7   2  13        626.66        628.68        86.19 o
   8   2  13       1216.71        996.07       126.67 o
   9   2  13        226.86        307.46       100.76 o
  10   2  13         20.33        -26.20        56.92 o
  -9   3  13        990.97        781.85        62.42 o
  -8   3  13        366.22        485.17        79.79 o
  -7   3  13       1470.39       1563.43       130.61 o
  -6   3  13        181.38        280.71        64.94 o
  -5   3  13        743.76        732.16        72.51 o
  -4   3  13        232.96        198.54        52.46 o
  -3   3  13       2001.53       2046.07        75.07 o
  -2   3  13       2471.34       2958.54       133.70 o
  -1   3  13       2277.55       2342.97       361.05 o
   0   3  13        200.90        233.50        96.18 o
   1   3  13       1670.91       2076.37       112.93 o
   2   3  13       2831.55       3368.92       212.35 o
   3   3  13       1748.22       1906.22       103.65 o
   4   3  13        367.08        493.30        96.95 o
   5   3  13        765.95       1063.84       196.93 o
   6   3  13        293.88        471.72        88.47 o
   7   3  13       1207.68       1057.88       130.41 o
   8   3  13        259.81        268.91        68.91 o
   9   3  13        884.20        649.19       108.74 o
  -9   4  13        132.20         89.13        59.10 o
  -8   4  13        864.14        885.77        81.17 o
  -7   4  13       1579.35       1958.10       100.49 o
  -6   4  13        599.93        740.02        76.97 o
  -5   4  13       1958.61       2169.72       132.26 o
  -4   4  13        833.99        858.20        62.61 o
  -3   4  13       1422.88       1404.55        80.57 o
  -2   4  13       1734.30       1887.62        77.76 o
  -1   4  13       1645.46       1862.47        69.83 o
   0   4  13         12.40         81.40        57.43 o
   1   4  13       2113.47       2307.34       151.86 o
   2   4  13       1984.89       2126.76       130.72 o
   3   4  13       1350.41       1436.46        92.49 o
   4   4  13        843.94       1039.60       121.76 o
   5   4  13       1719.14       2378.43       114.88 o
   6   4  13        545.56        598.63        87.38 o
   7   4  13       1983.02       1856.94       169.68 o
   8   4  13        749.10        629.08        89.23 o
   9   4  13        191.48        120.81        57.14 o
  -9   5  13       1788.76       1626.39       147.95 o
  -8   5  13        165.49        154.00        45.27 o
  -7   5  13        879.31       1168.45        82.41 o
  -6   5  13        264.70        373.09        51.02 o
  -5   5  13        875.26        926.27        74.85 o
  -4   5  13        291.02        216.06        53.81 o
  -3   5  13        886.93        828.70        79.97 o
  -2   5  13       3832.86       3732.72        83.43 o
  -1   5  13       6055.96       6475.62       194.53 o
   0   5  13       1041.00        886.14        78.86 o
   1   5  13       6255.23       6561.45       214.36 o
   2   5  13       3875.17       3679.12       150.66 o
   3   5  13        461.83        469.88       100.83 o
   4   5  13        238.93        212.83        61.05 o
   5   5  13        571.49        660.42        68.21 o
   6   5  13        386.56        388.12       106.92 o
   7   5  13       1100.02       1167.80       153.47 o
   8   5  13        165.98        161.81       108.49 o
   9   5  13       1693.84       1376.75       162.06 o
  -9   6  13        149.44        167.32        53.27 o
  -8   6  13        337.03        394.22        51.35 o
  -7   6  13        323.89        351.10        57.12 o
  -6   6  13         34.69         78.81        43.64 o
  -5   6  13       1044.90       1009.68        74.82 o
  -4   6  13       1888.29       1666.50        96.76 o
  -3   6  13        436.26        341.88        49.93 o
  -2   6  13        814.12        813.14        64.52 o
  -1   6  13       1147.42       1097.81        75.29 o
   0   6  13        130.69        116.16        53.09 o
   1   6  13       1030.29        915.30        80.46 o
   2   6  13        954.03        729.27       147.95 o
   3   6  13        454.55        209.22       117.37 o
   4   6  13       1773.62       1228.43       164.80 o
   5   6  13       1247.57       1064.85       105.45 o
   6   6  13         55.77        -67.86       161.25 o
   7   6  13        129.83        131.09       131.47 o
   8   6  13        407.08        429.74       121.41 o
   9   6  13        104.90         80.28        63.13 o
  -8   7  13       1795.74       1741.34       201.93 o
  -7   7  13        456.61        458.14        61.39 o
  -6   7  13        280.33        327.42        47.14 o
  -5   7  13        124.97        133.01        49.81 o
  -4   7  13        118.28         50.94        61.86 o
  -3   7  13        395.20        441.28        69.25 o
  -2   7  13       1481.36       1385.40        91.38 o
  -1   7  13       1215.71       1062.36        82.08 o
   0   7  13        968.95        933.84        80.84 o
   1   7  13       1228.69       1061.46        91.15 o
   2   7  13       2001.12       1452.64       316.14 o
   3   7  13        146.85         79.07       100.40 o
   4   7  13        199.49         99.79        64.72 o
   5   7  13        130.31         32.39        62.11 o
   6   7  13        292.18        350.25       164.72 o
   7   7  13        322.21        350.20       139.63 o
   8   7  13       1487.27       1681.36       158.24 o
  -8   8  13        116.21        181.38        57.28 o
  -7   8  13        633.83        792.51        78.46 o
  -6   8  13       1426.20       1579.01        89.73 o
  -5   8  13       1338.57       1296.84        77.44 o
  -4   8  13         98.66         23.09        54.60 o
  -3   8  13         15.40         63.77        57.79 o
  -2   8  13       1016.65       1045.15        85.04 o
  -1   8  13        933.01        950.78        81.19 o
   0   8  13       2418.32       2405.44       326.65 o
   1   8  13       1106.89       1240.63       108.65 o
   2   8  13        955.94        975.50        88.77 o
   3   8  13          7.05       -125.36       158.04 o
   4   8  13        136.58        199.47       178.06 o
   5   8  13       1044.35        889.72        96.87 o
   6   8  13       1599.62       1910.43       232.19 o
   7   8  13        541.91        671.48       155.30 o
   8   8  13         77.00         94.55        52.21 o
  -7   9  13        140.56        161.83        52.94 o
  -6   9  13        695.74        896.67        66.31 o
  -5   9  13         61.18         38.83        52.21 o
  -4   9  13         61.05         56.56        79.31 o
  -3   9  13       2284.56       2483.63       112.69 o
  -2   9  13       1728.40       1621.87        96.77 o
  -1   9  13       1333.88       1319.80        88.43 o
   0   9  13        312.82        629.88       270.04 o
   1   9  13       1325.83       1247.20        98.05 o
   2   9  13       1908.09       1645.05       114.05 o
   3   9  13       2004.65       2013.57       396.71 o
   4   9  13         54.49         78.56        84.63 o
   5   9  13         73.25         85.69        55.59 o
   6   9  13        783.55       1057.61       196.33 o
   7   9  13        206.42        325.99       119.18 o
  -7  10  13        689.32        785.23       164.10 o
  -6  10  13        408.57        463.17        50.94 o
  -5  10  13         82.13        119.13        36.54 o
  -4  10  13        741.25        799.97        64.79 o
  -3  10  13       1152.63       1263.35        67.31 o
  -2  10  13        856.94        972.26        79.24 o
  -1  10  13         30.27         58.06        66.37 o
   0  10  13         22.52         53.74        52.98 o
   1  10  13         98.94        120.39        70.54 o
   2  10  13        968.84       1022.59        87.56 o
   3  10  13       1138.59       1106.70       174.56 o
   4  10  13        629.68        389.37        74.63 o
   5  10  13        187.00        174.31        71.30 o
   6  10  13        294.57        328.81       129.37 o
   7  10  13        569.91        779.27       104.59 o
  -6  11  13        149.76        220.68        66.31 o
  -5  11  13        216.19        283.36        38.93 o
  -4  11  13        313.17        350.16        47.49 o
  -3  11  13        318.90        351.65        50.96 o
  -2  11  13       1430.35       1706.63        89.00 o
  -1  11  13        297.02        435.49        73.56 o
   0  11  13        440.86        578.98        63.10 o
   1  11  13        274.37        340.08        72.26 o
   2  11  13       1478.05       1464.54       212.72 o
   3  11  13        159.32        181.01       136.20 o
   4  11  13        350.79        303.95       191.60 o
   5  11  13        331.38        336.17       177.54 o
  -5  12  13        299.10        531.73       120.43 o
  -4  12  13        101.43        156.63        35.37 o
  -3  12  13        337.67        424.18        46.08 o
  -2  12  13        855.05       1197.88        64.23 o
  -1  12  13       1222.53       1559.16        91.28 o
   0  12  13        371.86        496.39        61.61 o
   1  12  13       1441.91       1556.40       295.92 o
   2  12  13        900.97        962.61       287.63 o
   3  12  13        388.78        403.98       154.54 o
   4  12  13        170.62         31.29        58.56 o
  -3  13  13        311.69        336.63        39.70 o
  -2  13  13        592.27        733.97        70.92 o
  -1  13  13        544.46        633.11        51.37 o
   0  13  13        179.09        180.25       116.53 o
   1  13  13        564.27        764.68        96.42 o
   2  13  13        736.90        674.85       221.70 o
   3  13  13        331.79        144.59        58.33 o
   0   0  14      12546.55      15803.03       337.30 o
   1   0  14       2137.45       2833.49       103.76 o
   2   0  14        268.89        224.24        62.26 o
   3   0  14       6283.50       8151.05       272.90 o
   4   0  14       2953.61       3172.31       102.59 o
   5   0  14         43.12         63.31        50.41 o
   6   0  14        133.80        115.09        57.58 o
   7   0  14        529.32        563.62        78.17 o
   8   0  14        421.70        410.07       124.87 o
   9   0  14       1183.35       1079.44       520.18 o
  -9   1  14        149.18        154.68        56.32 o
  -8   1  14       2622.87       2659.06       149.49 o
  -7   1  14        231.00        183.10        68.72 o
  -6   1  14       3051.41       3097.56       133.17 o
  -5   1  14        360.23        386.32        68.21 o
  -4   1  14       2274.96       2495.65        94.86 o
  -3   1  14       1029.71       1377.09        89.55 o
  -2   1  14       1051.47       1646.31       116.33 o
  -1   1  14       2003.92       2543.83        88.81 o
   0   1  14        617.35        734.10        60.70 o
   1   1  14       1969.03       2469.09       113.88 o
   2   1  14       1839.03       2254.27       130.17 o
   3   1  14        862.33       1140.02        89.62 o
   4   1  14       1863.33       2298.78       105.23 o
   5   1  14        505.00        536.17        60.55 o
   6   1  14       2921.23       3261.23       138.74 o
   7   1  14        272.42        381.96       102.18 o
   8   1  14       2159.36       1815.02       352.20 o
   9   1  14        152.03         36.41        74.42 o
  -9   2  14        142.06         76.94        54.80 o
  -8   2  14        175.97        215.19        67.46 o
  -7   2  14        679.02        784.77       152.25 o
  -6   2  14        157.29        266.38       126.83 o
  -5   2  14        235.16        259.50        54.17 o
  -4   2  14        358.41        403.74        53.20 o
  -3   2  14       6099.22       6975.68       154.33 o
  -2   2  14       2985.71       3757.87       228.18 o
  -1   2  14       2762.46       3556.48       144.59 o
   0   2  14       6785.68       8484.94       292.20 o
   1   2  14       2975.16       3741.92       195.64 o
   2   2  14       3142.87       4357.39       264.17 o
   3   2  14       6536.70       7701.89       453.60 o
   4   2  14        219.55        239.74        65.73 o
   5   2  14        183.41        174.97        54.38 o
   6   2  14        525.07        722.44        85.65 o
   7   2  14        710.37        800.95       122.05 o
   8   2  14        232.65        372.83        97.59 o
   9   2  14        133.24         60.53        68.73 o
  -9   3  14        101.86        113.22        66.91 o
  -8   3  14       2002.61       2324.65       210.70 o
  -7   3  14       1415.11       1593.30       100.65 o
  -6   3  14       1335.94       1166.39       172.79 o
  -5   3  14        408.46        354.47        74.18 o
  -4   3  14       4263.81       4184.25       135.34 o
  -3   3  14        906.16        954.46        62.43 o
  -2   3  14       2302.47       2497.13       137.04 o
  -1   3  14        112.59        142.78        40.39 o
   0   3  14         19.45         66.61        44.23 o
   1   3  14         91.48        107.97        47.31 o
   2   3  14       1814.05       2270.68       163.41 o
   3   3  14        676.55        811.53        91.91 o
   4   3  14       4106.93       4510.39       267.53 o
   5   3  14        520.14        800.23       109.28 o
   6   3  14       1505.78       1759.79       113.01 o
   7   3  14       1354.80       1387.14       110.36 o
   8   3  14       1695.85       1925.97       131.42 o
   9   3  14        130.54         89.06        66.50 o
  -9   4  14        764.29        608.83       170.30 o
  -8   4  14        259.19        377.72        59.86 o
  -7   4  14        253.36        327.02        66.73 o
  -6   4  14        677.14        696.76        68.80 o
  -5   4  14        882.49       1038.56       108.74 o
  -4   4  14        841.70        854.74        62.46 o
  -3   4  14       1284.15       1304.61        69.54 o
  -2   4  14         86.09         70.01        39.81 o
  -1   4  14       4289.16       4567.15       125.02 o
   0   4  14       3750.70       4502.77       130.59 o
   1   4  14       3990.10       4218.22       192.87 o
   2   4  14        194.32        202.15        61.76 o
   3   4  14       1370.25       1572.08       117.74 o
   4   4  14        849.78       1052.91       129.73 o
   5   4  14        721.12        979.13        88.29 o
   6   4  14        486.84        513.60        60.54 o
   7   4  14        362.66        301.54        74.51 o
   8   4  14        240.63        233.87        68.84 o
   9   4  14        820.25        504.32        86.71 o
  -9   5  14        169.89         48.67        44.05 o
  -8   5  14       2533.57       2384.85        97.05 o
  -7   5  14          4.34         52.46        59.00 o
  -6   5  14        480.93        533.14        75.68 o
  -5   5  14       1792.43       1775.97        84.63 o
  -4   5  14       1193.09       1272.45        78.67 o
  -3   5  14        371.86        327.38        50.92 o
  -2   5  14       2920.81       2848.85        73.68 o
  -1   5  14        289.70        303.45        44.16 o
   0   5  14        205.59        158.40        84.85 o
   1   5  14        357.47        379.18       103.35 o
   2   5  14       3511.72       3343.74       138.61 o
   3   5  14        423.57        393.10        74.06 o
   4   5  14       1020.13       1090.19        92.39 o
   5   5  14       1875.87       1957.85        80.79 o
   6   5  14        378.20        388.26       103.28 o
   7   5  14          9.98       -136.11       196.60 o
   8   5  14       2501.81       2132.06       319.65 o
  -8   6  14        386.27        315.66        50.09 o
  -7   6  14        642.80        760.55        70.71 o
  -6   6  14        325.13        317.00        48.36 o
  -5   6  14        592.21        659.46        85.98 o
  -4   6  14        181.54        168.50        53.70 o
  -3   6  14       1330.43       1265.30        86.17 o
  -2   6  14         43.07        -12.74        41.75 o
  -1   6  14        620.00        635.64        54.24 o
   0   6  14       2841.90       2698.50       113.46 o
   1   6  14        857.90        658.45       115.92 o
   2   6  14        136.46          9.03       115.33 o
   3   6  14       1365.72       1114.65        96.40 o
   4   6  14        188.81         38.36        97.65 o
   5   6  14        467.07        514.78        65.67 o
   6   6  14        331.51        281.20       143.30 o
   7   6  14        673.55        785.28       151.61 o
   8   6  14        454.32        513.24       104.66 o
  -8   7  14       1482.19       1633.91        95.23 o
  -7   7  14        525.06        485.10        71.18 o
  -6   7  14        942.72        940.38        56.86 o
  -5   7  14        751.37        826.17        67.53 o
  -4   7  14       1126.38       1038.73        72.76 o
  -3   7  14        949.47        848.24        85.88 o
  -2   7  14       1285.71       1184.94        71.99 o
  -1   7  14        970.90        815.96        65.30 o
   0   7  14        532.01        486.68        71.70 o
   1   7  14        759.45        696.25        70.81 o
   2   7  14        838.64        634.95       117.72 o
   3   7  14        878.57       1078.15       125.42 o
   4   7  14       1398.89        988.39       167.85 o
   5   7  14        840.73        729.47        77.24 o
   6   7  14        879.19        987.33       190.80 o
   7   7  14        464.85        486.65       139.11 o
   8   7  14       1222.74       1016.74       236.76 o
  -7   8  14        409.03        566.59        76.89 o
  -6   8  14        157.02        219.78        44.13 o
  -5   8  14        275.61        354.65        49.71 o
  -4   8  14        216.97        231.91        53.85 o
  -3   8  14        501.24        467.17        73.76 o
  -2   8  14        546.82        458.46        52.77 o
  -1   8  14       4372.41       4491.02       168.61 o
   0   8  14       1035.12       1074.19       100.85 o
   1   8  14       4226.70       4357.15       228.64 o
   2   8  14        854.74        814.74       124.47 o
   3   8  14        449.84        189.61       165.24 o
   4   8  14        155.76        112.04       131.33 o
   5   8  14        338.02        352.80        79.74 o
   6   8  14        135.87        220.53        71.79 o
   7   8  14        453.74        477.70        73.50 o
  -7   9  14        173.92        158.19        37.78 o
  -6   9  14        172.58        280.66        55.70 o
  -5   9  14       1137.05       1213.94        69.76 o
  -4   9  14       1819.31       2126.32       107.01 o
  -3   9  14        473.51        436.66        56.09 o
  -2   9  14        573.41        614.70        54.94 o
  -1   9  14        534.13        501.22        50.63 o
   0   9  14       1635.85       1797.22       117.35 o
   1   9  14        685.01        701.65        87.57 o
   2   9  14        838.33        841.55        81.39 o
   3   9  14        304.18        220.72        92.88 o
   4   9  14       1524.65       1352.76        96.06 o
   5   9  14       1086.11        949.57        80.49 o
   6   9  14        134.24        142.72       124.72 o
   7   9  14        129.60        184.74        85.30 o
  -6  10  14        556.13        572.62        69.76 o
  -5  10  14        463.84        571.21        38.59 o
  -4  10  14        196.05        261.37        43.01 o
  -3  10  14       1021.29       1192.31        68.21 o
  -2  10  14        306.99        321.97        45.17 o
  -1  10  14        805.71        855.43        54.90 o
   0  10  14         40.62        104.21        75.53 o
   1  10  14        760.40        829.92        86.24 o
   2  10  14        194.99        199.56        63.21 o
   3  10  14       1096.69        876.56        83.39 o
   4  10  14        320.32        212.05        56.62 o
   5  10  14        282.52        312.27        60.13 o
   6  10  14        446.43        542.23       119.26 o
  -5  11  14        311.55        495.46       133.51 o
  -4  11  14         79.10         89.72        36.15 o
  -3  11  14       1903.20       2341.86       122.04 o
  -2  11  14       1191.13       1438.15        63.97 o
  -1  11  14        243.17        383.72        53.75 o
   0  11  14        169.95        250.29        66.05 o
   1  11  14        260.81        418.16       110.01 o
   2  11  14       1200.06       1193.43       165.94 o
   3  11  14       1792.49       1658.23       179.43 o
   4  11  14        167.69        110.08        64.44 o
  -4  12  14        483.48        821.10       188.05 o
  -3  12  14         18.39         32.24        29.28 o
  -2  12  14        198.24        278.22        36.04 o
  -1  12  14        828.22        963.55        63.14 o
   0  12  14        431.03        645.29       109.02 o
   1  12  14        766.35        931.24       175.58 o
   2  12  14        200.10        225.62        54.45 o
   3  12  14         21.78        -57.99        65.01 o
   0  13  14        214.43         22.46        63.23 o
   1  13  14         39.03        -66.39        66.39 o
   2  13  14        453.67        214.52        57.87 o
   1   0  15        357.10        623.20        61.08 o
   2   0  15       7643.46       9991.36       445.02 o
   3   0  15       2453.04       2775.78       110.10 o
   4   0  15        690.31        892.97        77.78 o
   5   0  15        443.55        490.16        57.67 o
   6   0  15        348.05        335.52        49.63 o
   7   0  15       6636.12       7313.17       380.21 o
   8   0  15        898.03        832.83       237.26 o
   9   0  15         56.89         44.68        53.58 o
  -9   1  15        266.00        175.24        57.87 o
  -8   1  15        104.73        185.55        69.33 o
  -7   1  15        311.65        372.26       139.06 o
  -6   1  15        689.63        674.52       108.00 o
  -5   1  15       1148.44       1208.83        77.45 o
  -4   1  15         33.31         92.19        53.16 o
  -3   1  15       2707.08       2993.31       164.30 o
  -2   1  15       1360.97       1698.50       138.04 o
  -1   1  15       3842.47       4988.36       183.11 o
   0   1  15       7751.54      10069.11       414.93 o
   1   1  15       4581.16       5839.30       146.14 o
   2   1  15       1240.91       1490.12        98.92 o
   3   1  15       1541.75       2112.13       190.31 o
   4   1  15         46.08        126.73        62.36 o
   5   1  15        944.15       1052.48        67.12 o
   6   1  15        720.47        779.77        73.68 o
   7   1  15        545.66        630.77        75.85 o
   8   1  15         51.48         26.96        67.98 o
   9   1  15        128.18        178.13        88.82 o
  -9   2  15         11.04         25.12        47.82 o
  -8   2  15         81.62         70.20        66.04 o
  -7   2  15       1346.96       1663.96       148.10 o
  -6   2  15        445.24        490.27        90.54 o
  -5   2  15        758.06        963.17       188.06 o
  -4   2  15       5281.35       6200.58       297.88 o
  -3   2  15        145.90        196.85        68.73 o
  -2   2  15         86.13        122.29        62.68 o
  -1   2  15       1019.55       1103.22        65.14 o
   0   2  15        895.92       1257.72        69.93 o
   1   2  15        881.78       1030.29        73.88 o
   2   2  15         45.05        101.53        64.15 o
   3   2  15        134.03        198.85        65.58 o
   4   2  15       5635.74       6899.24       202.33 o
   5   2  15       1054.38       1438.23       175.87 o
   6   2  15        548.01        621.62        82.45 o
   7   2  15       1545.13       1388.62       127.07 o
   8   2  15        140.12        109.10        64.78 o
   9   2  15         21.98        -27.02        48.72 o
  -9   3  15        254.37        165.57        57.52 o
  -8   3  15        181.24        124.02        58.81 o
  -7   3  15       1838.54       1880.85        97.09 o
  -6   3  15        302.37        440.66        75.66 o
  -5   3  15        795.76        879.95        79.15 o
  -4   3  15        709.70        806.54        67.64 o
  -3   3  15       2999.75       3167.82       114.46 o
  -2   3  15       2823.53       3224.52       115.81 o
  -1   3  15        427.26        434.15        40.26 o
   0   3  15       1046.26       1075.71        69.70 o
   1   3  15        279.19        379.15        74.12 o
   2   3  15       2650.83       2828.22       288.39 o
   3   3  15       3256.83       4237.41       309.57 o
   4   3  15        615.95        730.79        90.89 o
   5   3  15        944.10       1119.82        83.39 o
   6   3  15        351.70        405.88        44.72 o
   7   3  15       1548.65       1515.01       145.82 o
   8   3  15        205.17        113.16        78.34 o
  -8   4  15        606.86        562.21        78.93 o
  -7   4  15       3826.89       4011.08       200.56 o
  -6   4  15       1761.20       1819.75       105.82 o
  -5   4  15        142.50        150.40        57.17 o
  -4   4  15        337.14        404.07        52.24 o
  -3   4  15       1100.68       1070.75        72.43 o
  -2   4  15       3888.84       4212.33       181.24 o
  -1   4  15       3615.19       3809.04       144.47 o
   0   4  15       2702.06       2708.63        93.22 o
   1   4  15       4157.48       4429.48       226.41 o
   2   4  15       3713.56       4613.88       311.91 o
   3   4  15       1079.75       1284.68       171.14 o
   4   4  15        312.97        475.73        89.34 o
   5   4  15         47.16         78.50        48.23 o
   6   4  15       1747.37       1740.28        86.40 o
   7   4  15       3698.03       3746.93       169.46 o
   8   4  15        514.49        384.37        61.88 o
  -8   5  15        200.16        577.41       186.25 o
  -7   5  15        758.20        846.12        72.01 o
  -6   5  15        232.25        314.96        64.90 o
  -5   5  15         70.29        124.29        46.38 o
  -4   5  15        424.35        449.23        59.53 o
  -3   5  15       1167.61       1092.70        79.39 o
  -2   5  15         89.49         51.89        41.65 o
  -1   5  15       2839.44       3045.59       102.58 o
   0   5  15       2844.62       2747.47       132.61 o
   1   5  15       3367.98       3406.38       184.38 o
   2   5  15         53.70        -19.08        69.97 o
   3   5  15        922.13        890.11        89.32 o
   4   5  15        406.21        430.21        68.63 o
   5   5  15         65.40         26.20        49.77 o
   6   5  15        235.35        227.33        45.53 o
   7   5  15        937.74        868.14       155.40 o
   8   5  15        177.20        156.94        50.39 o
  -8   6  15        215.70        197.45        52.84 o
  -7   6  15       1115.12       1238.73       105.52 o
  -6   6  15        377.53        398.80        46.19 o
  -5   6  15       1134.28       1189.71        72.01 o
  -4   6  15       4307.44       4301.15       183.73 o
  -3   6  15        506.42        472.91        59.42 o
  -2   6  15         53.99         43.38        48.20 o
  -1   6  15        452.95        504.22        47.47 o
   0   6  15        510.36        473.35        57.18 o
   1   6  15        921.20        695.03        84.13 o
   2   6  15         38.10        -77.06        77.06 o
   3   6  15        617.35        341.66        78.82 o
   4   6  15       4219.35       4125.79       139.19 o
   5   6  15       1493.44       1557.69        88.87 o
   6   6  15        569.99        582.03        72.71 o
   7   6  15       1308.56       1197.53       174.29 o
  -7   7  15        795.04        936.85       109.05 o
  -6   7  15         62.62        155.06        35.31 o
  -5   7  15        461.43        452.40        54.00 o
  -4   7  15       1395.69       1430.70        75.47 o
  -3   7  15       1559.05       1508.92        79.01 o
  -2   7  15        179.91        125.86        49.97 o
  -1   7  15         79.39         32.86        42.93 o
   0   7  15       1768.84       1525.79        91.46 o
   1   7  15         68.15        128.34        60.07 o
   2   7  15        141.38         63.79        73.38 o
   3   7  15       1364.48       1137.69        91.25 o
   4   7  15       1194.86       1074.97       113.39 o
   5   7  15        593.40        621.20        99.12 o
   6   7  15        101.40        104.52       121.07 o
   7   7  15        604.81        684.78        62.00 o
  -7   8  15       1866.81       1460.29        79.52 o
  -6   8  15       1033.43       1270.18        84.68 o
  -5   8  15        103.10        150.64        40.49 o
  -4   8  15        242.64        247.97        49.23 o
  -3   8  15        170.37        201.47        50.64 o
  -2   8  15        295.95        281.01        46.19 o
  -1   8  15        187.10        166.40        48.64 o
   0   8  15       4041.71       3840.85       152.41 o
   1   8  15        328.52        362.45        75.67 o
   2   8  15        204.68        145.40        86.22 o
   3   8  15        159.28         76.16        65.90 o
   4   8  15        277.04        213.25        62.11 o
   5   8  15         62.45        109.34        52.22 o
   6   8  15       1309.68       1264.90       174.42 o
   7   8  15       1779.45       2105.24       149.32 o
  -6   9  15        647.63        744.50        54.07 o
  -5   9  15         72.48         91.03        33.75 o
  -4   9  15        920.53       1079.11        57.37 o
  -3   9  15        794.99        832.43        60.42 o
  -2   9  15       2349.74       2479.00       103.74 o
  -1   9  15       1954.44       2074.18        93.24 o
   0   9  15         40.14         75.31        65.18 o
   1   9  15       2160.94       2374.52       117.85 o
   2   9  15       2093.73       1820.13       312.46 o
   3   9  15        556.31        429.86        68.18 o
   4   9  15        727.55        719.64        79.66 o
   5   9  15        179.04        163.05        43.93 o
   6   9  15        610.72        844.98       133.14 o
  -5  10  15        182.68        223.34        44.42 o
  -4  10  15       2034.12       2424.79       112.09 o
  -3  10  15        698.80        972.76        56.60 o
  -2  10  15        287.69        322.57        39.75 o
  -1  10  15        971.27       1042.09       110.59 o
   0  10  15       1078.39       1235.15        91.72 o
   1  10  15       1146.63       1088.67       108.87 o
   2  10  15        285.75        266.12        65.47 o
   3  10  15        615.61        606.28        70.06 o
   4  10  15       1911.32       1796.54        81.37 o
  -4  11  15       1607.43       1959.01        58.95 o
  -3  11  15       1202.61       1498.59        61.53 o
  -2  11  15        434.26        537.88        59.90 o
  -1  11  15        192.94        114.88        81.65 o
   0  11  15        458.73        588.88        82.92 o
   1  11  15        136.05        102.34        50.16 o
   2  11  15        383.15        369.74        43.87 o
   3  11  15       1320.77       1261.99        72.26 o
   4  11  15       1445.21       1151.89        78.67 o
  -3  12  15          0.90        -14.13        37.18 o
  -2  12  15        162.48        229.99        55.28 o
  -1  12  15        565.02        553.60       213.03 o
   0  12  15        802.30        848.49       195.92 o
   1  12  15        666.27        597.11        94.24 o
   2  12  15        110.02         42.05        59.24 o
   3  12  15          1.38          5.39        44.25 o
   0   0  16       1130.18        964.42       150.03 o
   1   0  16       2767.74       3322.72       124.43 o
   2   0  16       1469.38       1734.18       122.73 o
   3   0  16       1367.92       1441.34        88.54 o
   4   0  16       1946.10       1745.24        90.34 o
   5   0  16          9.64        -19.32        49.54 o
   6   0  16        361.76        234.64        53.40 o
   7   0  16        344.03        296.51        57.39 o
   8   0  16       1022.35        789.08       120.70 o
  -8   1  16        184.87        222.45        55.78 o
  -7   1  16        122.07        244.52        57.68 o
  -6   1  16        538.61        549.10        62.31 o
  -5   1  16        240.65        150.03        47.66 o
  -4   1  16       7208.91       8131.94       178.16 o
  -3   1  16       2205.37       2413.22       111.56 o
  -2   1  16        270.41        407.74        73.57 o
  -1   1  16       2621.79       3139.22       149.20 o
   0   1  16        374.15        325.98        56.81 o
   1   1  16       2442.31       2851.67       116.78 o
   2   1  16        573.66        647.57       122.44 o
   3   1  16       2336.32       2358.82       135.56 o
   4   1  16       6867.28       7767.55       187.85 o
   5   1  16        189.95        149.36        49.88 o
   6   1  16        457.37        651.26       114.07 o
   7   1  16        235.60        224.14        77.42 o
   8   1  16        119.90         77.54        52.26 o
  -8   2  16       2334.92       1806.67       368.06 o
  -7   2  16        792.55        819.54        67.44 o
  -6   2  16        447.05        566.00        73.15 o
  -5   2  16       2331.55       2651.86       207.26 o
  -4   2  16         97.08        115.99        61.23 o
  -3   2  16       2590.35       3191.64       122.70 o
  -2   2  16        202.10        195.18        65.24 o
  -1   2  16        425.63        551.72        64.00 o
   0   2  16       8140.67       9119.08       212.52 o
   1   2  16        309.72        470.19       105.07 o
   2   2  16        182.39        331.27        78.43 o
   3   2  16       2791.69       3777.95       340.33 o
   4   2  16        132.25        274.86        70.92 o
   5   2  16       2250.41       2574.59       165.55 o
   6   2  16        641.70        690.21        57.44 o
   7   2  16        706.74        674.11       126.55 o
   8   2  16       2535.27       1884.47       596.30 o
  -8   3  16        352.95        280.99        57.85 o
  -7   3  16        834.38        954.59       102.91 o
  -6   3  16       1804.37       1719.71       132.33 o
  -5   3  16        329.55        435.75        70.04 o
  -4   3  16       5670.02       6367.08       234.71 o
  -3   3  16        132.64        200.77        80.58 o
  -2   3  16       1441.79       1401.66        83.79 o
  -1   3  16       1030.00       1225.60        74.50 o
   0   3  16       1865.84       1947.63        94.70 o
   1   3  16        898.07       1319.37       152.08 o
   2   3  16        912.60        907.90       116.46 o
   3   3  16        105.37        249.26        69.80 o
   4   3  16       5524.17       6541.54       398.25 o
   5   3  16        296.83        370.25        53.03 o
   6   3  16       1860.94       1797.11        64.37 o
   7   3  16        880.41        776.41       109.14 o
   8   3  16        347.79        168.64        68.55 o
  -8   4  16        176.83         64.84        49.22 o
  -7   4  16        109.23        136.29        47.44 o
  -6   4  16       1113.87       1092.70        84.59 o
  -5   4  16         12.03         85.46        59.49 o
  -4   4  16        631.74        608.50        72.46 o
  -3   4  16        467.31        529.53        52.70 o
  -2   4  16       2094.51       2210.26        74.62 o
  -1   4  16        767.56        725.61        55.18 o
   0   4  16       3541.11       4133.34       109.03 o
   1   4  16        621.27        713.47        95.40 o
   2   4  16       2377.34       2524.46       216.84 o
   3   4  16        436.16        584.26        81.95 o
   4   4  16        684.49        819.07        75.98 o
   5   4  16          6.33         15.40        45.33 o
   6   4  16       1034.77        907.66        52.58 o
   7   4  16        170.18        146.86        61.62 o
  -7   5  16        265.15        344.29        53.05 o
  -6   5  16        747.77        791.91        67.19 o
  -5   5  16        875.35        900.58        82.62 o
  -4   5  16       4473.88       4508.90       223.07 o
  -3   5  16        155.84        228.17        59.32 o
  -2   5  16        209.84        167.57        38.86 o
  -1   5  16        461.83        414.79        49.62 o
   0   5  16        613.75        595.14        52.22 o
   1   5  16        477.32        430.67        86.41 o
   2   5  16        341.38        276.68        74.44 o
   3   5  16        336.33        225.96        73.17 o
   4   5  16       4659.94       4734.18       190.91 o
   5   5  16        694.99        698.83        54.11 o
   6   5  16        705.66        644.32        54.71 o
   7   5  16        347.83        330.83       105.80 o
  -7   6  16       1105.30       1152.95        52.07 o
  -6   6  16        224.88        216.26        50.68 o
  -5   6  16        735.67        724.39        61.53 o
  -4   6  16        971.26        978.64        63.97 o
  -3   6  16       2303.12       2285.08       143.31 o
  -2   6  16        376.25        423.10        55.03 o
  -1   6  16        301.51        242.06        51.15 o
   0   6  16       1688.03       1580.74        92.50 o
   1   6  16        166.84        145.30        63.55 o
   2   6  16        409.57        287.47        88.16 o
   3   6  16       2334.89       2327.17       115.32 o
   4   6  16        961.71       1006.52        81.85 o
   5   6  16        576.27        670.91        67.28 o
   6   6  16        242.01        188.76       116.96 o
   7   6  16       1101.44       1145.99       120.77 o
  -7   7  16        401.34        398.90        63.27 o
  -6   7  16        828.07        903.01        56.94 o
  -5   7  16        104.42        132.03        34.59 o
  -4   7  16       3264.10       3423.82       157.85 o
  -3   7  16        808.46        878.57        61.72 o
  -2   7  16        996.78        977.05        63.99 o
  -1   7  16        929.72        870.17        70.52 o
   0   7  16         95.55         14.67        62.73 o
   1   7  16        737.61        619.02        72.34 o
   2   7  16        591.95        564.18        71.67 o
   3   7  16        845.46        788.05        79.92 o
   4   7  16       3100.38       2928.01       110.38 o
   5   7  16         69.18        135.36        61.43 o
   6   7  16        802.34        761.18        77.52 o
  -6   8  16        252.72        282.22        42.68 o
  -5   8  16        234.84        261.17        37.72 o
  -4   8  16         31.51         64.70        36.17 o
  -3   8  16        607.11        705.97        55.30 o
  -2   8  16        925.47       1058.37        61.82 o
  -1   8  16         36.43         12.54        51.20 o
   0   8  16       1420.32       1449.24        81.00 o
   1   8  16        106.09        121.49       133.64 o
   2   8  16       1085.82        955.85        93.00 o
   3   8  16        608.46        494.12        76.29 o
   4   8  16         71.31         95.26        53.11 o
   5   8  16        299.02        354.84        49.94 o
   6   8  16        167.18        283.42       110.62 o
  -5   9  16        770.45        783.19        47.48 o
  -4   9  16       1459.95       1598.09        69.94 o
  -3   9  16        814.29       1073.69        55.84 o
  -2   9  16        564.98        621.92        62.70 o
  -1   9  16         18.02         -2.10        47.18 o
   0   9  16       1879.19       1943.93       161.29 o
   1   9  16         11.08         44.92        67.01 o
   2   9  16        653.34        558.37        74.78 o
   3   9  16        763.97        837.94        77.14 o
   4   9  16       1580.81       1437.10        84.08 o
   5   9  16        571.54        513.74        54.42 o
  -4  10  16       1079.08       1279.72        50.04 o
  -3  10  16        882.62       1146.85        75.46 o
  -2  10  16         50.89         62.92        50.48 o
  -1  10  16       1220.25       1247.38       145.05 o
   0  10  16       1819.91       2075.48       100.52 o
   1  10  16       1182.49       1164.93       102.42 o
   2  10  16        101.20         32.81        51.60 o
   3  10  16       1104.46       1117.90        85.38 o
   4  10  16       1089.72        998.97        73.83 o
  -3  11  16        312.13        302.58        52.14 o
  -2  11  16        490.90        547.01        69.31 o
  -1  11  16         16.30         22.96        41.49 o
   0  11  16         86.96         92.46        45.98 o
   1  11  16         21.11         21.74        43.42 o
   2  11  16        331.13        332.67        47.32 o
   3  11  16        168.73        146.25        53.98 o
   1  12  16        217.47        136.92        50.35 o
   1   0  17        721.68        759.92        63.86 o
   2   0  17       2500.67       2428.52       112.16 o
   3   0  17        181.43        192.32        62.67 o
   4   0  17        219.23        201.92        58.02 o
   5   0  17       1416.04       1460.53        74.92 o
   6   0  17        145.54        249.91        52.15 o
   7   0  17        310.03        346.07        48.04 o
   8   0  17         45.56         47.35        66.02 o
  -8   1  17        272.00        276.09        71.40 o
  -7   1  17        756.16        973.45        70.11 o
  -6   1  17       2165.16       2772.01       135.96 o
  -5   1  17        193.36        179.04        64.28 o
  -4   1  17       1275.05       1207.83       103.28 o
  -3   1  17       2601.24       3055.89       120.29 o
  -2   1  17        798.16        839.87        82.71 o
  -1   1  17        294.23        297.05        50.52 o
   0   1  17       1349.95       1412.12        76.21 o
   1   1  17        215.83        406.88        78.08 o
   2   1  17       1017.39       1155.47        96.93 o
   3   1  17       2538.37       2965.43       115.99 o
   4   1  17       1409.82       1380.15        97.71 o
   5   1  17        177.64        207.10        70.17 o
   6   1  17       2398.49       2494.13       207.06 o
   7   1  17        710.31        700.96        51.97 o
  -8   2  17        979.78        848.04        81.83 o
  -7   2  17       3167.03       4044.52       125.96 o
  -6   2  17         86.11         95.03        55.14 o
  -5   2  17       1503.87       1493.47       138.37 o
  -4   2  17        888.57        859.11        96.27 o
  -3   2  17       1567.46       1624.35       117.26 o
  -2   2  17       2659.38       2912.07       117.36 o
  -1   2  17        801.10        885.96        53.22 o
   0   2  17        342.66        320.54        50.68 o
   1   2  17        815.32       1079.19       130.24 o
   2   2  17       2699.61       3324.97       225.28 o
   3   2  17       1713.82       2103.64       137.92 o
   4   2  17        628.26        759.35        76.90 o
   5   2  17       1314.76       1371.83       136.18 o
   6   2  17        121.19        110.62        38.93 o
   7   2  17       3539.80       3470.88       119.40 o
  -7   3  17        470.26        506.22        55.69 o
  -6   3  17       2641.71       3906.27       158.96 o
  -5   3  17        252.18        272.11        65.94 o
  -4   3  17        601.20        613.32        82.60 o
  -3   3  17       2067.37       2358.37       127.11 o
  -2   3  17         89.05         84.92        46.47 o
  -1   3  17        358.17        399.98        49.56 o
   0   3  17       4196.14       4563.64       130.23 o
   1   3  17        311.88        403.47        86.03 o
   2   3  17        146.10        231.83        81.93 o
   3   3  17       2366.72       2877.19       152.42 o
   4   3  17        665.01        744.57        71.49 o
   5   3  17         93.92        117.56        44.27 o
   6   3  17       2612.71       2616.08        74.44 o
   7   3  17        407.98        499.62       114.26 o
  -7   4  17        140.81         88.84        36.47 o
  -6   4  17        258.14        185.71        50.02 o
  -5   4  17        410.34        433.24        66.29 o
  -4   4  17         17.88         54.62        81.65 o
  -3   4  17       1934.37       1718.34        83.77 o
  -2   4  17        381.15        448.14        46.40 o
  -1   4  17        336.01        337.96        47.35 o
   0   4  17         76.57          1.91        43.77 o
   1   4  17        490.21        472.51        88.07 o
   2   4  17        363.82        524.47        88.64 o
   3   4  17       1729.98       1756.78       128.44 o
   4   4  17         53.58         58.18        49.50 o
   5   4  17        487.95        459.14        47.72 o
   6   4  17        210.49        183.87        40.49 o
  -7   5  17        461.89        460.35        65.41 o
  -6   5  17        944.15       1055.40        94.01 o
  -5   5  17        513.82        524.94        74.09 o
  -4   5  17       1066.11       1040.28        75.20 o
  -3   5  17       1099.14       1017.08        82.02 o
  -2   5  17        504.03        511.29        59.78 o
  -1   5  17         23.68         42.10        46.86 o
   0   5  17        118.13        126.94        58.92 o
   1   5  17         73.84         56.48        66.66 o
   2   5  17        658.12        519.39        85.19 o
   3   5  17        966.79       1129.60        89.48 o
   4   5  17       1056.64       1104.51        68.17 o
   5   5  17        637.86        672.23        48.41 o
   6   5  17        974.74        942.93        50.96 o
  -6   6  17        866.06        978.81        57.44 o
  -5   6  17        411.43        451.02        75.95 o
  -4   6  17        760.40        722.33        67.01 o
  -3   6  17        249.52        232.03        61.43 o
  -2   6  17       2370.72       2246.47        99.56 o
  -1   6  17        254.69        294.41        56.78 o
   0   6  17        237.87        161.12        59.19 o
   1   6  17        622.44        519.61        69.17 o
   2   6  17       2362.49       2248.10       112.40 o
   3   6  17        383.99        345.50        73.98 o
   4   6  17        765.36        813.06        59.46 o
   5   6  17        491.97        425.55        54.54 o
  -6   7  17       1243.29       1354.44        66.94 o
  -5   7  17        112.90        137.98        32.05 o
  -4   7  17        288.01        280.41        40.94 o
  -3   7  17       1918.90       1769.91        90.82 o
  -2   7  17        164.16        172.28        48.89 o
  -1   7  17        784.26        784.80        63.73 o
   0   7  17        676.70        696.86        83.08 o
   1   7  17        654.00        624.30        69.14 o
   2   7  17        233.67        388.39        75.27 o
   3   7  17       2038.96       1855.68        86.39 o
   4   7  17        448.55        390.63        50.71 o
   5   7  17        169.59        184.05        47.89 o
   6   7  17       1266.70       1230.48        84.59 o
  -5   8  17        223.57        247.40        28.36 o
  -4   8  17        140.82        196.35        41.45 o
  -3   8  17        113.71        134.82        51.40 o
  -2   8  17        127.05        126.71        55.85 o
  -1   8  17        284.27        295.56        50.67 o
   0   8  17         23.59          4.86        58.04 o
   1   8  17        334.44        367.05        70.05 o
   2   8  17        186.02        165.45        62.24 o
   3   8  17         90.52        137.10        58.63 o
   4   8  17        155.50        213.67        52.41 o
   5   8  17        167.12        166.92        37.71 o
  -5   9  17        359.90        314.42        55.35 o
  -4   9  17       1665.11       1788.73        84.24 o
  -3   9  17        286.60        430.29       150.36 o
  -2   9  17        702.86        741.64        61.66 o
  -1   9  17         46.42         94.74        52.30 o
   0   9  17         10.02         12.67        52.63 o
   1   9  17        121.15        135.46        57.31 o
   2   9  17        913.23        894.32        73.81 o
   3   9  17        248.66        227.47        51.73 o
   4   9  17       1332.67       1384.62        63.78 o
  -3  10  17        489.45        482.18        43.24 o
  -2  10  17        548.69        587.60        70.50 o
  -1  10  17       1022.14        926.72       201.22 o
   0  10  17        451.82        489.71        56.88 o
   1  10  17       1049.54       1028.14        69.12 o
   2  10  17        445.00        466.11        53.04 o
   3  10  17        312.53        368.50        42.81 o
  -2  11  17         56.78         44.83        35.16 o
  -1  11  17        238.82        228.69        41.91 o
   0  11  17        164.68        142.61        35.07 o
   1  11  17        235.08        220.58        36.22 o
   2  11  17         15.86         75.18        44.32 o
   0   0  18        126.07        187.86        77.23 o
   1   0  18         37.15         96.66        43.98 o
   2   0  18        142.42        220.79        61.15 o
   3   0  18        153.91        179.82        58.07 o
   4   0  18         45.04         62.74        52.31 o
   5   0  18        479.80        492.79        80.54 o
   6   0  18        131.11        155.81        67.49 o
   7   0  18         14.95          0.89        40.65 o
  -7   1  18        722.40        769.68        56.56 o
  -6   1  18         61.82        196.69        68.22 o
  -5   1  18       2264.11       2353.34        96.62 o
  -4   1  18       1685.48       1616.90       106.02 o
  -3   1  18        475.53        498.76        65.51 o
  -2   1  18        438.38        507.88        65.81 o
  -1   1  18        345.99        401.06        49.66 o
   0   1  18       1422.48       1652.61        68.79 o
   1   1  18        668.69        703.10        85.59 o
   2   1  18        402.89        551.45        67.39 o
   3   1  18        519.36        633.12        67.18 o
   4   1  18       1278.45       1426.25       155.97 o
   5   1  18       1817.37       2021.52       185.10 o
   6   1  18         31.27         30.71        60.15 o
   7   1  18        726.83        735.80       103.11 o
  -7   2  18        762.25        718.83        53.95 o
  -6   2  18       2234.35       2594.69       225.92 o
  -5   2  18        367.12        371.99        83.94 o
  -4   2  18       1180.36       1112.37        84.95 o
  -3   2  18        221.21        272.21        67.99 o
  -2   2  18       1879.50       1692.13        99.60 o
  -1   2  18       1572.28       1589.05        88.47 o
   0   2  18      15389.51      15060.95       531.60 o
   1   2  18       1742.22       1805.20       115.86 o
   2   2  18       1567.71       1603.58       111.46 o
   3   2  18         72.92        181.54        58.20 o
   4   2  18       1098.41       1097.68        94.24 o
   5   2  18        288.32        314.49        47.40 o
   6   2  18       1704.41       1899.25        98.00 o
   7   2  18        608.79        605.10        96.64 o
  -7   3  18        265.83        327.23        75.04 o
  -6   3  18        585.59        609.36        93.27 o
  -5   3  18       3477.43       4174.54       236.08 o
  -4   3  18       1475.94       1430.96        87.27 o
  -3   3  18        731.94        665.31        94.96 o
  -2   3  18         44.84         21.21        71.37 o
  -1   3  18       1818.08       1810.12        66.39 o
   0   3  18         38.09         59.92        41.83 o
   1   3  18       1472.32       1745.89       113.44 o
   2   3  18         23.79         43.90        72.60 o
   3   3  18        616.66        651.52        70.47 o
   4   3  18       1242.77       1343.65       106.52 o
   5   3  18       3691.33       3720.46       237.46 o
   6   3  18        538.33        430.09       118.00 o
  -6   4  18        113.16         75.37        54.42 o
  -5   4  18        369.72        402.80        76.65 o
  -4   4  18        305.13        264.33        82.48 o
  -3   4  18         44.83         88.06        96.75 o
  -2   4  18        202.52        180.72        52.02 o
  -1   4  18        605.38        642.29        49.58 o
   0   4  18         45.98         16.04        42.18 o
   1   4  18        730.59        676.45        70.21 o
   2   4  18        142.77        148.32        74.10 o
   3   4  18         22.26         33.20        69.11 o
   4   4  18        359.28        291.79        54.00 o
   5   4  18        299.85        300.67        43.79 o
   6   4  18        217.09        263.10        62.58 o
  -6   5  18       1077.18       1008.46        67.55 o
  -5   5  18       2182.31       2579.04       111.69 o
  -4   5  18        930.01        889.43        91.16 o
  -3   5  18       1088.34        962.68        72.66 o
  -2   5  18        109.70        152.51        58.55 o
  -1   5  18        646.22        601.90        57.75 o
   0   5  18        150.79        166.91        55.59 o
   1   5  18        958.15        803.86        71.72 o
   2   5  18        106.09         35.72       121.26 o
   3   5  18       1243.54       1169.63        90.41 o
   4   5  18        851.67        797.13        59.82 o
   5   5  18       2402.35       2291.99        79.34 o
  -6   6  18       1045.40       1071.14        70.88 o
  -5   6  18         44.56         54.08        54.75 o
  -4   6  18       1518.14       1369.42        90.74 o
  -3   6  18        986.17        976.17        84.70 o
  -2   6  18         16.35         21.21        51.86 o
  -1   6  18       1016.27        943.21        63.28 o
   0   6  18       9491.98       9091.66       188.46 o
   1   6  18       1164.01       1013.73        72.29 o
   2   6  18         63.13         37.43        53.22 o
   3   6  18        890.05        990.35        68.46 o
   4   6  18       1280.10       1285.51        60.46 o
   5   6  18         36.11         50.59        40.39 o
   6   6  18       1218.65       1050.16        76.70 o
  -5   7  18        238.85        266.03        51.42 o
  -4   7  18        767.29        734.07        48.44 o
  -3   7  18         35.61         38.10        45.14 o
  -2   7  18         55.83         92.93        50.55 o
  -1   7  18        416.24        415.90        50.68 o
   0   7  18        132.35        171.76        61.03 o
   1   7  18        224.64        290.38        64.37 o
   2   7  18         69.61        289.41       133.27 o
   3   7  18         22.15         66.57        53.12 o
   4   7  18        640.70        680.56        47.92 o
   5   7  18        301.45        279.85        44.47 o
  -4   8  18         85.41         91.76        29.86 o
  -3   8  18         70.45        121.27        38.02 o
  -2   8  18       1008.62        983.48        64.69 o
  -1   8  18        123.00        155.19        50.77 o
   0   8  18        504.37        531.60        64.37 o
   1   8  18        237.77        222.25        56.77 o
   2   8  18        873.34        840.65        70.27 o
   3   8  18         74.06         96.83        37.93 o
   4   8  18         87.81         92.10        38.21 o
  -3   9  18        225.68        267.67        32.93 o
  -2   9  18        256.86        325.60        41.89 o
  -1   9  18        129.32        130.38        42.25 o
   0   9  18        175.97        273.52        66.82 o
   1   9  18         60.09        104.52        45.94 o
   2   9  18        417.49        447.86        51.78 o
   3   9  18        348.71        325.07        72.23 o
  -2  10  18        328.73        315.03        38.00 o
  -1  10  18        883.12        985.55        70.72 o
   0  10  18       1689.72       1295.39       284.70 o
   1  10  18       1052.13       1011.71        81.35 o
   2  10  18        273.09        272.98        34.55 o
   1   0  19         98.91         88.75        47.66 o
   2   0  19       4758.63       4492.90       190.16 o
   3   0  19        888.90        843.23        87.63 o
   4   0  19        719.04        547.06        53.80 o
   5   0  19        526.33        447.54        55.47 o
   6   0  19       1496.01       1479.12       221.54 o
  -6   1  19       1123.55       1157.92        73.64 o
  -5   1  19        950.90        992.61        88.86 o
  -4   1  19       1910.38       1851.55        88.45 o
  -3   1  19        659.38        729.42        91.44 o
  -2   1  19       2486.21       2599.94       152.98 o
  -1   1  19        692.94        644.78        49.87 o
   0   1  19         49.24         82.23        39.45 o
   1   1  19        777.83        807.60        62.82 o
   2   1  19       2334.40       2320.91        97.08 o
   3   1  19        673.43        687.00        61.37 o
   4   1  19       1580.51       1473.89       119.72 o
   5   1  19        786.81        762.67        60.33 o
   6   1  19       1058.27        960.41        68.93 o
  -6   2  19        375.57        439.19        56.73 o
  -5   2  19        631.65        839.57       101.52 o
  -4   2  19       1455.12       1373.82        77.80 o
  -3   2  19        137.86        127.79        59.78 o
  -2   2  19       1914.27       1836.35       105.44 o
  -1   2  19       2105.28       2022.39        74.44 o
   0   2  19        163.33        113.84        39.34 o
   1   2  19       2001.25       1860.02        97.35 o
   2   2  19       2212.67       2082.52        92.79 o
   3   2  19        167.00        190.68        50.95 o
   4   2  19       1308.76       1242.57       101.46 o
   5   2  19        535.86        607.36        44.34 o
   6   2  19        389.70        276.37        58.93 o
  -6   3  19       1160.81       1462.91       149.82 o
  -5   3  19         89.84         57.02        60.69 o
  -4   3  19        603.08        752.15        86.59 o
  -3   3  19       2960.00       2724.07       114.90 o
  -2   3  19       3765.48       3679.09       181.23 o
  -1   3  19         93.81         57.16        36.75 o
   0   3  19         46.13         38.19        38.10 o
   1   3  19         62.09         64.19        51.34 o
   2   3  19       3321.01       3302.83       132.15 o
   3   3  19       2823.70       2529.26       111.18 o
   4   3  19        720.66        767.57        58.15 o
   5   3  19         42.57         15.56        32.88 o
   6   3  19       1261.08        922.19        70.26 o
  -6   4  19        345.28        558.65       187.18 o
  -5   4  19        202.06        185.92        59.21 o
  -4   4  19        155.64        125.80        65.11 o
  -3   4  19        164.71        203.57        71.70 o
  -2   4  19       5075.59       4316.64       354.74 o
  -1   4  19        313.66        244.50        42.11 o
   0   4  19          5.69         26.73        47.94 o
   1   4  19        211.10        151.33        52.86 o
   2   4  19       5019.52       4774.70       145.33 o
   3   4  19        129.18        146.87        50.43 o
   4   4  19        114.73         82.61        61.60 o
   5   4  19        250.23        194.36        34.27 o
  -5   5  19        234.03        185.77        51.63 o
  -4   5  19        761.47        824.35        77.13 o
  -3   5  19        431.46        467.45        75.88 o
  -2   5  19       2855.81       2661.34       235.23 o
  -1   5  19        183.88        149.53        43.95 o
   0   5  19        114.91         73.51        47.23 o
   1   5  19        103.88         78.34        48.15 o
   2   5  19       3094.32       2860.26       114.58 o
   3   5  19        579.26        528.59        47.78 o
   4   5  19        749.32        738.47        44.86 o
   5   5  19        147.30        121.95        25.25 o
  -5   6  19        652.10        622.23        54.64 o
  -4   6  19        163.10        188.30        55.61 o
  -3   6  19        142.45        159.91        38.94 o
  -2   6  19       1964.72       1910.63       255.56 o
  -1   6  19        958.49        934.25        64.49 o
   0   6  19         45.96         99.01        55.63 o
   1   6  19       1116.07        962.31        63.34 o
   2   6  19       2063.78       2078.25        79.67 o
   3   6  19        143.52        123.20        36.47 o
   4   6  19         75.92        108.27        33.49 o
   5   6  19        573.92        421.20        58.64 o
  -4   7  19         63.89         84.65        43.46 o
  -3   7  19        438.08        461.53        75.41 o
  -2   7  19       2092.24       1932.89       168.05 o
  -1   7  19         54.03         50.41        43.57 o
   0   7  19         72.92         96.88        49.25 o
   1   7  19         19.49         88.27        50.22 o
   2   7  19       1709.38       1836.64        84.11 o
   3   7  19        466.80        482.50        43.18 o
   4   7  19        123.24         83.46        34.16 o
  -3   8  19         53.39         46.81        24.93 o
  -2   8  19        502.59        434.97        57.51 o
  -1   8  19        554.96        426.56        89.22 o
   0   8  19         40.84         60.60        41.49 o
   1   8  19        429.37        495.95        52.60 o
   2   8  19        714.31        700.67        55.32 o
   3   8  19         18.15         39.67        33.28 o
  -2   9  19        344.48        322.35        35.53 o
  -1   9  19        108.74        148.39        44.57 o
   0   9  19         21.20         39.27        31.05 o
   1   9  19        191.09        186.63        35.61 o
   2   9  19        264.12        234.78        44.21 o
   0   0  20       1941.75       1582.38       115.89 o
   1   0  20        144.44        173.39        46.16 o
   2   0  20        889.07        850.68        64.00 o
   3   0  20         90.09        138.99        53.81 o
   4   0  20         74.32         35.23        45.76 o
   5   0  20        543.02        538.00        62.39 o
  -6   1  20        183.85        125.12        56.15 o
  -5   1  20       1765.54       1536.32       237.86 o
  -4   1  20         47.28         53.81        44.86 o
  -3   1  20       1553.74       1402.60       103.15 o
  -2   1  20        266.69        345.58        60.53 o
  -1   1  20       2304.22       2417.13       161.28 o
   0   1  20       1174.62       1011.48        49.89 o
   1   1  20       2059.95       2253.41        88.41 o
   2   1  20        219.70        287.80        52.55 o
   3   1  20       1586.41       1315.29        68.46 o
   4   1  20         37.34         50.95        44.06 o
   5   1  20       1220.98       1188.53        96.26 o
  -5   2  20        390.00        460.66        57.81 o
  -4   2  20          4.51         49.82        60.60 o
  -3   2  20        343.06        369.99        55.65 o
  -2   2  20        372.45        511.63        50.11 o
  -1   2  20       1353.84       1248.97        51.15 o
   0   2  20        307.63        308.46        37.61 o
   1   2  20       1311.42       1170.14        59.35 o
   2   2  20        413.36        441.24        46.62 o
   3   2  20        373.10        335.22        50.20 o
   4   2  20         10.91        -16.95        34.57 o
   5   2  20        418.96        360.19        38.14 o
  -5   3  20       1804.90       2082.82        83.28 o
  -4   3  20        630.13        739.01        72.68 o
  -3   3  20        736.08        864.01        80.52 o
  -2   3  20        646.83        694.95        61.26 o
  -1   3  20       1584.63       1588.00        58.58 o
   0   3  20         13.39         12.96        36.45 o
   1   3  20       1984.47       1808.35        69.53 o
   2   3  20        682.59        642.64        49.31 o
   3   3  20        722.39        768.66        56.64 o
   4   3  20        607.55        576.15        45.77 o
   5   3  20       2424.07       1964.48        64.13 o
  -5   4  20        338.19        271.73        50.64 o
  -4   4  20        104.40         56.51        50.66 o
  -3   4  20        520.50        487.81        66.75 o
  -2   4  20        423.73        418.58        68.98 o
  -1   4  20        398.71        447.56        43.72 o
   0   4  20          9.53         68.05        41.87 o
   1   4  20        533.35        525.38        52.63 o
   2   4  20        423.19        382.60        43.08 o
   3   4  20        324.03        385.10        39.76 o
   4   4  20         65.36         34.56        27.82 o
   5   4  20        274.72        215.38        35.69 o
  -4   5  20         88.32        110.25        46.19 o
  -3   5  20       1026.22        962.41       105.00 o
  -2   5  20        176.85        152.79        38.55 o
  -1   5  20       1862.09       1685.67        72.20 o
   0   5  20         73.03         98.12        46.73 o
   1   5  20       2047.92       2003.14        98.08 o
   2   5  20        167.11        140.38        36.39 o
   3   5  20        917.86        799.50        43.32 o
   4   5  20         77.81         52.05        25.41 o
  -4   6  20         73.22         49.08        35.65 o
  -3   6  20        134.63        178.87        46.16 o
  -2   6  20        614.39        592.24        60.36 o
  -1   6  20       1129.37        804.66        52.34 o
   0   6  20        276.50        245.84        46.64 o
   1   6  20        991.63        902.47        62.14 o
   2   6  20        860.54        799.90        48.98 o
   3   6  20        296.70        283.84        35.04 o
   4   6  20         49.00         46.71        27.68 o
  -3   7  20        109.84        116.35        64.16 o
  -2   7  20        730.37        611.16       149.59 o
  -1   7  20        905.04        709.73        63.66 o
   0   7  20        441.86        382.62        43.59 o
   1   7  20        924.65        787.72        52.66 o
   2   7  20        733.31        659.91        39.98 o
   3   7  20         81.89        161.32        74.00 o
  -2   8  20        605.78        488.43        69.99 o
  -1   8  20        509.33        551.16       126.37 o
   0   8  20        194.26        177.66        42.53 o
   1   8  20        659.97        539.60        32.76 o
   2   8  20        541.13        411.13        47.01 o
   1   0  21        131.66        150.76        41.07 o
   2   0  21       2374.69       2190.49        88.81 o
   3   0  21       1036.42       1005.20        65.81 o
   4   0  21        112.58         89.22        46.47 o
   5   0  21        121.02         32.06        39.54 o
  -5   1  21         28.55        -17.56        38.88 o
  -4   1  21        514.54        437.01        53.10 o
  -3   1  21        120.27         82.21        40.26 o
  -2   1  21        979.57        893.49        75.41 o
  -1   1  21        938.50        964.20        54.56 o
   0   1  21       1619.67       1621.12        62.17 o
   1   1  21        933.02        904.78        56.65 o
   2   1  21        864.60        761.18        65.44 o
   3   1  21        117.35         93.63        34.48 o
   4   1  21        433.73        276.88        32.76 o
  -4   2  21        215.06        149.50        44.52 o
  -3   2  21         58.19        109.95        52.06 o
  -2   2  21       1278.05       1157.28        67.29 o
  -1   2  21        720.55        785.39        46.62 o
   0   2  21        175.15        190.76        35.19 o
   1   2  21        825.92        742.72        52.49 o
   2   2  21       1312.09       1108.79        48.08 o
   3   2  21        100.50         81.58        28.84 o
   4   2  21         67.92         42.84        28.22 o
  -4   3  21         56.12         54.30        49.62 o
  -3   3  21        103.45         98.29        48.22 o
  -2   3  21       1306.85       1012.55        58.19 o
  -1   3  21       1287.17       1123.11        63.67 o
   0   3  21         71.83         40.42        34.38 o
   1   3  21       1191.60       1020.49        46.10 o
   2   3  21       1114.76        974.71        44.82 o
   3   3  21         89.81         45.92        27.29 o
   4   3  21        165.23        122.12        26.89 o
  -4   4  21        138.26         97.77        34.73 o
  -3   4  21        424.91        417.31        49.65 o
  -2   4  21       2631.65       2158.92        84.53 o
  -1   4  21        253.80        186.89        40.78 o
   0   4  21        289.39        242.04        47.60 o
   1   4  21        230.76        204.67        31.82 o
   2   4  21       2658.41       2376.02        71.11 o
   3   4  21        556.81        451.27        31.51 o
   4   4  21        143.70        121.08        40.38 o
  -3   5  21        546.59        508.36        79.72 o
  -2   5  21       2200.01       1748.02       196.15 o
  -1   5  21        370.94        306.78        51.36 o
   0   5  21        831.66        770.37        47.92 o
   1   5  21        309.76        308.92        35.21 o
   2   5  21       2631.77       2202.76        71.43 o
   3   5  21        570.34        482.48        31.43 o
  -2   6  21        882.49        945.05        91.18 o
  -1   6  21        511.66        501.61        69.71 o
   0   6  21         50.36         64.14        23.17 o
   1   6  21        548.04        429.73        40.71 o
   2   6  21        892.31        800.60        35.68 o
   0   7  21        138.52        105.27        42.06 o
   0   0  22       1896.54       1221.16        80.51 o
   1   0  22       1445.93        913.94        67.41 o
   2   0  22         25.31         16.43        36.00 o
   3   0  22       3177.69       1973.22        92.41 o
  -3   1  22        354.73        250.03        52.56 o
  -2   1  22       1248.16       1149.67        76.95 o
  -1   1  22        294.47        154.28        37.17 o
   0   1  22       2027.14       1573.38        59.70 o
   1   1  22        334.60        203.37        40.79 o
   2   1  22       1306.59       1240.34       111.95 o
   3   1  22        384.47        283.56        36.36 o
  -3   2  22        427.22        255.22        46.53 o
  -2   2  22         39.30         49.42        45.16 o
  -1   2  22        541.89        467.72        37.92 o
   0   2  22         59.80          2.57        50.86 o
   1   2  22        703.52        631.50        54.42 o
   2   2  22         41.15         25.75        34.34 o
   3   2  22        169.99        131.26        31.13 o
  -1   3  22         70.88         44.22        41.92 o
   0   3  22        186.77        207.10        55.16 o
   1   3  22         99.57         72.57        50.99 o
   2   3  22        406.67        329.11        38.13 o
   3   3  22        425.75        344.50        59.33 o
   0   4  22        372.07        267.70        52.03 o
   1   4  22       1184.50       1067.29        71.99 o
   2   4  22        147.00        152.23        42.15 o
                                                
